# Supplementary material for: A Build, Couple, Pair (B/C/P) Strategy in the Synthesis of Diindole Fused Diazamacrocycles: An Attempt to a Green Synthetic Approach
Source: ACS Omega. 2025 Sep 23;10(39):46153–64. doi: 10.1021/acsomega.5c08238 (PMC12509125; doi:10.1021/acsomega.5c08238)
Supplement: Supplementary file 2 [file ao5c08238_si_002.cif]

data_smrfm235
_audit_creation_date               2025-07-21
_audit_creation_method
;
Olex2 1.3-ac4
(compiled 2018.12.18 svn.r3554 for Rigaku Oxford Diffraction, GUI svn.r1)
;
_shelx_SHELXL_version_number       '2018/3'
_audit_contact_author_address      ?
_audit_contact_author_email        ?
_audit_contact_author_name         ''
_audit_contact_author_phone        ?
_publ_contact_author_id_orcid      ?
_publ_section_references
;
Bourhis, L.J., Dolomanov, O.V., Gildea, R.J., Howard, J.A.K., Puschmann, H.
 (2015). Acta Cryst. A71, 59-75.

Dolomanov, O.V., Bourhis, L.J., Gildea, R.J, Howard, J.A.K. & Puschmann, H.
 (2009), J. Appl. Cryst. 42, 339-341.

Sheldrick, G.M. (2015). Acta Cryst. C71, 3-8.
;
_chemical_name_common              ?
_chemical_name_systematic          ?
_chemical_formula_moiety           'C41 H39 Br N4 O4 S2'
_chemical_formula_sum              'C41 H39 Br N4 O4 S2'
_chemical_formula_weight           795.79
_chemical_melting_point            ?
loop_
  _atom_type_symbol
  _atom_type_description
  _atom_type_scat_dispersion_real
  _atom_type_scat_dispersion_imag
  _atom_type_scat_source
 'C' 'C' 0.0033 0.0016 'International Tables Vol C Tables 4.2.6.8 and 6.1.1.4'
 'H' 'H' 0.0000 0.0000 'International Tables Vol C Tables 4.2.6.8 and 6.1.1.4'
 'Br' 'Br' -0.2901 2.4595
 'International Tables Vol C Tables 4.2.6.8 and 6.1.1.4'
 'N' 'N' 0.0061 0.0033 'International Tables Vol C Tables 4.2.6.8 and 6.1.1.4'
 'O' 'O' 0.0106 0.0060 'International Tables Vol C Tables 4.2.6.8 and 6.1.1.4'
 'S' 'S' 0.1246 0.1234 'International Tables Vol C Tables 4.2.6.8 and 6.1.1.4'

_shelx_space_group_comment
;
The symmetry employed for this shelxl refinement is uniquely defined
by the following loop, which should always be used as a source of
symmetry information in preference to the above space-group names.
They are only intended as comments.
;
_space_group_crystal_system        'monoclinic'
_space_group_IT_number             14
_space_group_name_H-M_alt          'P 1 21/n 1'
_space_group_name_Hall             '-P 2yn'
loop_
  _space_group_symop_operation_xyz
 'x, y, z'
 '-x+1/2, y+1/2, -z+1/2'
 '-x, -y, -z'
 'x-1/2, -y-1/2, z-1/2'

_cell_length_a                     18.5607(3)
_cell_length_b                     16.4969(3)
_cell_length_c                     25.5991(5)
_cell_angle_alpha                  90
_cell_angle_beta                   103.8080(10)
_cell_angle_gamma                  90
_cell_volume                       7611.8(2)
_cell_formula_units_Z              8
_cell_measurement_reflns_used      247339
_cell_measurement_temperature      293(2)
_cell_measurement_theta_max        28.33
_cell_measurement_theta_min        2.45
_shelx_estimated_absorpt_T_max     ?
_shelx_estimated_absorpt_T_min     ?
_exptl_absorpt_coefficient_mu      1.237
_exptl_absorpt_correction_T_max    0.1861
_exptl_absorpt_correction_T_min    0.1226
_exptl_absorpt_correction_type     multi-scan
_exptl_absorpt_process_details
;
SADABS-2016/2 (Bruker,2016/2) was used for absorption correction.
wR2(int) was 0.0666 before and 0.0525 after correction.
The Ratio of minimum to maximum transmission is 0.6588.
The \l/2 correction factor is Not present.
;
_exptl_absorpt_special_details     ?
_exptl_crystal_colour              white
_exptl_crystal_density_diffrn      1.389
_exptl_crystal_density_meas        ?
_exptl_crystal_density_method      ?
_exptl_crystal_description         block
_exptl_crystal_F_000               3296
_exptl_crystal_size_max            0.978
_exptl_crystal_size_mid            0.400
_exptl_crystal_size_min            0.300
_exptl_transmission_factor_max     ?
_exptl_transmission_factor_min     ?
_diffrn_reflns_av_R_equivalents    0.0671
_diffrn_reflns_av_unetI/netI       0.0298
_diffrn_reflns_Laue_measured_fraction_full  0.999
_diffrn_reflns_Laue_measured_fraction_max  0.997
_diffrn_reflns_limit_h_max         24
_diffrn_reflns_limit_h_min         -23
_diffrn_reflns_limit_k_max         22
_diffrn_reflns_limit_k_min         -22
_diffrn_reflns_limit_l_max         34
_diffrn_reflns_limit_l_min         -34
_diffrn_reflns_number              247321
_diffrn_reflns_point_group_measured_fraction_full  0.999
_diffrn_reflns_point_group_measured_fraction_max  0.997
_diffrn_reflns_theta_full          25.242
_diffrn_reflns_theta_max           28.328
_diffrn_reflns_theta_min           2.448
_diffrn_ambient_temperature        293(2)
_diffrn_detector_area_resol_mean   ?
_diffrn_measured_fraction_theta_full  0.999
_diffrn_measured_fraction_theta_max  0.997
_diffrn_measurement_device_type    'Bruker D8 Quest Eco'
_diffrn_measurement_method         ?
_diffrn_radiation_type             MoK\a
_diffrn_radiation_wavelength       0.71073
_diffrn_source                     ?
_reflns_Friedel_coverage           0.000
_reflns_Friedel_fraction_full      .
_reflns_Friedel_fraction_max       .
_reflns_number_gt                  11656
_reflns_number_total               18931
_reflns_special_details
;
 Reflections were merged by SHELXL according to the crystal
 class for the calculation of statistics and refinement.
 
 _reflns_Friedel_fraction is defined as the number of unique
 Friedel pairs measured divided by the number that would be
 possible theoretically, ignoring centric projections and
 systematic absences.
;
_reflns_threshold_expression       'I > 2\s(I)'
_computing_cell_refinement         ?
_computing_data_collection         ?
_computing_data_reduction          ?
_computing_molecular_graphics      'Olex2 (Dolomanov et al., 2009)'
_computing_publication_material    'Olex2 (Dolomanov et al., 2009)'
_computing_structure_refinement    'ShelXL (Sheldrick, 2015)'
_computing_structure_solution      'olex2.solve (Bourhis et al., 2015)'
_refine_diff_density_max           1.679
_refine_diff_density_min           -1.981
_refine_diff_density_rms           0.086
_refine_ls_extinction_coef         .
_refine_ls_extinction_method       none
_refine_ls_goodness_of_fit_ref     1.059
_refine_ls_hydrogen_treatment      mixed
_refine_ls_matrix_type             full
_refine_ls_number_parameters       963
_refine_ls_number_reflns           18931
_refine_ls_number_restraints       836
_refine_ls_R_factor_all            0.1201
_refine_ls_R_factor_gt             0.0805
_refine_ls_restrained_S_all        1.040
_refine_ls_shift/su_max            0.002
_refine_ls_shift/su_mean           0.000
_refine_ls_structure_factor_coef   Fsqd
_refine_ls_weighting_details      
 'w=1/[\s^2^(Fo^2^)+(0.1370P)^2^+8.1067P] where P=(Fo^2^+2Fc^2^)/3'
_refine_ls_weighting_scheme        calc
_refine_ls_wR_factor_gt            0.2333
_refine_ls_wR_factor_ref           0.2694
_refine_special_details            ?
_olex2_refinement_description
;
1. Fixed Uiso
 At 1.2 times of:
  All C(H) groups, All C(H,H) groups, All N(H) groups
 At 1.5 times of:
  All C(H,H,H) groups
2. Uiso/Uaniso restraints and constraints
Uanis(S4) = Uanis(C59) = Uanis(C60) = Uanis(C61) = Uanis(C62) = Uanis(C64) =
Uanis(C65) = Uanis(C63)
3. Rigid body (RIGU) restrains
 All non-hydrogen atoms
 with sigma for 1-2 distances of 0.004 and sigma for 1-3 distances of 0.004
4.a Secondary CH2 refined with riding coordinates:
 C57(H57A,H57B), C39(H39A,H39B), C74(H74A,H74B), C21(H21A,H21B)
4.b Aromatic/amide H refined with riding coordinates:
 N3(H3), N6(H6A), N8(H8), C34(H34), N2(H2), C47(H47), C54(H54), C77(H77),
 C9(H9), C16(H16), C65(H65), C81(H81), C4(H4), C18(H18), C27(H27), C71(H71),
 C3(H3A), C70(H70), C64(H64), C69(H69), C17(H17), C78(H78), C80(H80), C37(H37),
 C60(H60), C61(H61), C22(H22), C23(H23), C26(H26), C36(H36), C35(H35)
4.c Idealised Me refined as rotating group:
 C58(H58A,H58B,H58C), C1(H1A,H1B,H1C), C40(H40A,H40B,H40C), C75(H75A,H75B,
 H75C), C82(H82A,H82B,H82C), C63(H63A,H63B,H63C), C20(H20A,H20B,H20C), C24(H24A,
 H24B,H24C)
;
_atom_sites_solution_hydrogens     mixed
_atom_sites_solution_primary       iterative
_atom_sites_solution_secondary     ?
loop_
  _atom_site_label
  _atom_site_type_symbol
  _atom_site_fract_x
  _atom_site_fract_y
  _atom_site_fract_z
  _atom_site_U_iso_or_equiv
  _atom_site_adp_type
  _atom_site_occupancy
  _atom_site_site_symmetry_order
  _atom_site_calc_flag
  _atom_site_refinement_flags_posn
  _atom_site_refinement_flags_adp
  _atom_site_refinement_flags_occupancy
  _atom_site_disorder_assembly
  _atom_site_disorder_group
 H15 H 0.520(2) 0.159(3) 0.6070(17) 0.047(11) Uiso 1 1 d . . . . .
 H48 H 0.746(2) 0.216(3) 1.1716(17) 0.056(12) Uiso 1 1 d . . . . .
 H31 H 0.744(2) 0.209(2) 0.6830(15) 0.043(10) Uiso 1 1 d . . . . .
 H51 H 0.517(2) 0.164(3) 1.1127(17) 0.046(11) Uiso 1 1 d . . . . .
 H68 H 0.588(3) 0.050(3) 1.203(2) 0.081(16) Uiso 1 1 d . . . . .
 H6 H 0.972(2) 0.128(3) 0.5917(17) 0.055(12) Uiso 1 1 d . . . . .
 H44 H 0.567(3) 0.279(3) 1.175(2) 0.062(13) Uiso 1 1 d . . . . .
 H12 H 0.569(2) 0.271(2) 0.6798(19) 0.047(11) Uiso 1 1 d . . . . .
 H13 H 0.515(3) 0.279(3) 0.7471(18) 0.053(12) Uiso 1 1 d . . . . .
 H52 H 0.407(2) 0.166(2) 1.0496(16) 0.056(11) Uiso 1 1 d . . . . .
 H46 H 0.733(3) 0.141(3) 1.262(2) 0.072(14) Uiso 1 1 d . . . . .
 H7 H 1.066(2) 0.041(3) 0.5826(17) 0.056(12) Uiso 1 1 d . . . . .
 H10 H 0.731(3) 0.139(3) 0.7696(18) 0.063(13) Uiso 1 1 d . . . . .
 H43 H 0.515(3) 0.283(3) 1.245(2) 0.083(16) Uiso 1 1 d . . . . .
 H53 H 0.399(3) 0.243(3) 0.971(2) 0.075(14) Uiso 1 1 d . . . . .
 Br1 Br 0.54651(3) 0.23264(3) 0.86031(2) 0.06712(17) Uani 1 1 d . U . . .
 Br2 Br 0.55764(3) 0.23048(4) 1.36041(2) 0.07360(18) Uani 1 1 d . U . . .
 S3 S 0.87556(5) 0.13772(7) 1.15074(4) 0.0548(3) Uani 1 1 d . U . . .
 S4 S 0.78680(6) 0.40274(7) 1.11958(6) 0.0670(3) Uani 1 1 d . U . . .
 S5 S 0.87601(5) 0.13153(7) 0.65939(4) 0.0562(3) Uani 1 1 d . U . . .
 S2 S 0.79439(8) 0.40443(8) 0.64618(9) 0.0972(6) Uani 1 1 d . U . . .
 N3 N 0.80941(17) 0.1039(2) 0.61062(14) 0.0590(9) Uani 1 1 d . U . . .
 H3 H 0.818032 0.100980 0.579119 0.071 Uiso 1 1 calc R . . . .
 C42 C 0.5981(2) 0.2208(2) 1.29925(15) 0.0503(9) Uani 1 1 d . U . . .
 C50 C 0.57913(19) 0.2285(2) 1.07792(14) 0.0406(7) Uani 1 1 d . U . . .
 C49 C 0.65406(18) 0.2364(2) 1.11032(14) 0.0389(7) Uani 1 1 d . U . . .
 C45 C 0.65763(18) 0.2059(2) 1.20979(14) 0.0406(7) Uani 1 1 d . U . . .
 C30 C 0.6614(2) 0.2361(2) 0.61751(15) 0.0435(7) Uani 1 1 d . U . . .
 C8 C 0.5903(2) 0.2201(2) 0.80082(15) 0.0480(8) Uani 1 1 d . U . . .
 C55 C 0.5737(2) 0.2751(2) 1.03119(15) 0.0474(8) Uani 1 1 d . U . . .
 O7 O 0.89787(17) 0.21807(19) 1.13958(16) 0.0716(9) Uani 1 1 d . U . . .
 C48 C 0.69267(18) 0.1951(2) 1.16222(13) 0.0383(7) Uani 1 1 d . U . . .
 N6 N 0.76262(17) 0.3148(2) 1.09196(14) 0.0520(8) Uani 1 1 d . U . . .
 H6A H 0.795900 0.284424 1.083681 0.062 Uiso 1 1 calc R . . . .
 C14 C 0.5893(2) 0.2292(2) 0.58034(15) 0.0433(7) Uani 1 1 d . U . . .
 C15 C 0.5236(2) 0.1878(2) 0.58065(16) 0.0475(8) Uani 1 1 d . U . . .
 C5 C 0.94804(18) 0.0668(2) 0.65162(16) 0.0485(8) Uani 1 1 d . U . . .
 C66 C 0.70629(19) 0.1016(2) 1.15425(15) 0.0443(8) Uani 1 1 d . U . . .
 C31 C 0.69477(19) 0.1923(2) 0.66911(15) 0.0417(7) Uani 1 1 d . U . . .
 C32 C 0.70629(19) 0.0982(2) 0.66161(16) 0.0453(8) Uani 1 1 d . U . . .
 C12 C 0.5903(2) 0.2460(2) 0.70929(16) 0.0458(8) Uani 1 1 d . U . . .
 C76 C 0.94497(19) 0.0701(3) 1.14260(17) 0.0519(9) Uani 1 1 d . U . . .
 O8 O 0.86221(16) 0.1241(2) 1.20309(12) 0.0718(9) Uani 1 1 d . U . . .
 N5 N 0.64062(17) 0.3109(2) 1.03354(13) 0.0507(7) Uani 1 1 d . U . . .
 C56 C 0.68896(19) 0.2871(2) 1.08130(15) 0.0442(8) Uani 1 1 d . U . . .
 C41 C 0.7429(2) 0.0854(2) 0.61532(16) 0.0490(8) Uani 1 1 d . U . . .
 N7 N 0.69349(18) 0.0556(2) 1.06616(14) 0.0541(8) Uani 1 1 d . U . . .
 C11 C 0.65629(19) 0.2040(2) 0.71491(14) 0.0410(7) Uani 1 1 d . U . . .
 C44 C 0.5932(2) 0.2492(2) 1.20688(16) 0.0476(8) Uani 1 1 d . U . . .
 N4 N 0.69370(18) 0.0497(2) 0.57444(15) 0.0599(9) Uani 1 1 d . U . . .
 N8 N 0.80742(17) 0.1115(2) 1.10153(13) 0.0560(8) Uani 1 1 d . U . . .
 H8 H 0.814776 0.111221 1.069613 0.067 Uiso 1 1 calc R . . . .
 C51 C 0.5148(2) 0.1880(2) 1.08409(17) 0.0456(8) Uani 1 1 d . U . . .
 C19 C 0.5898(3) 0.2808(3) 0.53634(17) 0.0565(9) Uani 1 1 d . U . . .
 O3 O 0.86281(16) 0.1165(2) 0.71160(13) 0.0739(9) Uani 1 1 d . U . . .
 O4 O 0.89689(17) 0.2128(2) 0.64964(17) 0.0763(10) Uani 1 1 d . U . . .
 O5 O 0.86041(19) 0.4163(2) 1.11490(19) 0.0930(12) Uani 1 1 d . U . . .
 C73 C 0.74215(19) 0.0909(2) 1.10730(16) 0.0472(8) Uani 1 1 d . U . . .
 C46 C 0.6919(2) 0.1705(3) 1.25897(17) 0.0559(10) Uani 1 1 d . U . . .
 O6 O 0.7292(2) 0.4583(2) 1.09707(16) 0.0791(10) Uani 1 1 d . U . . .
 C43 C 0.5630(2) 0.2574(3) 1.25182(17) 0.0531(9) Uani 1 1 d . U . . .
 C34 C 0.5819(2) 0.0294(3) 0.6703(3) 0.0717(13) Uani 1 1 d . U . . .
 H34 H 0.585895 0.044183 0.705945 0.086 Uiso 1 1 calc R . . . .
 N2 N 0.7736(2) 0.3200(2) 0.6121(2) 0.0757(12) Uani 1 1 d . U . . .
 H2 H 0.808883 0.291875 0.604699 0.091 Uiso 1 1 calc R . . . .
 C67 C 0.6362(2) 0.0525(2) 1.13604(19) 0.0534(9) Uani 1 1 d . U . . .
 C2 C 1.0590(2) -0.0382(3) 0.6385(2) 0.0588(10) Uani 1 1 d . U . . .
 C47 C 0.6621(3) 0.1775(3) 1.30340(17) 0.0632(11) Uani 1 1 d . U . . .
 H47 H 0.685308 0.153059 1.335769 0.076 Uiso 1 1 calc R . . . .
 C29 C 0.6998(2) 0.2914(2) 0.59440(19) 0.0555(10) Uani 1 1 d . U . . .
 C72 C 0.6299(2) 0.0291(2) 1.08310(19) 0.0583(10) Uani 1 1 d . U . . .
 C52 C 0.4504(2) 0.1935(3) 1.04451(19) 0.0578(10) Uani 1 1 d . U . . .
 C33 C 0.6353(2) 0.0505(2) 0.6438(2) 0.0574(10) Uani 1 1 d . U . . .
 C54 C 0.5080(2) 0.2791(3) 0.99042(17) 0.0612(11) Uani 1 1 d . U . . .
 H54 H 0.505967 0.308489 0.959123 0.073 Uiso 1 1 calc R . . . .
 C10 C 0.6879(2) 0.1700(3) 0.76508(18) 0.0574(10) Uani 1 1 d . U . . .
 N1 N 0.6573(2) 0.3187(2) 0.54596(17) 0.0670(10) Uani 1 1 d . U . . .
 C59 C 0.7888(3) 0.3923(3) 1.1870(2) 0.0670(3) Uani 1 1 d . U . . .
 C53 C 0.4471(3) 0.2385(3) 0.9980(2) 0.0657(12) Uani 1 1 d . U . . .
 C7 C 1.0421(2) 0.0305(3) 0.6071(2) 0.0603(11) Uani 1 1 d . U . . .
 C77 C 0.9593(3) 0.0016(3) 1.1746(2) 0.0773(14) Uani 1 1 d . U . . .
 H77 H 0.932013 -0.008785 1.199932 0.093 Uiso 1 1 calc R . . . .
 C6 C 0.9867(2) 0.0827(3) 0.61302(19) 0.0553(10) Uani 1 1 d . U . . .
 C9 C 0.6550(3) 0.1777(3) 0.80779(17) 0.0610(10) Uani 1 1 d . U . . .
 H9 H 0.676571 0.154342 0.840873 0.073 Uiso 1 1 calc R . . . .
 C16 C 0.4632(3) 0.1958(3) 0.53797(19) 0.0626(11) Uani 1 1 d . U . . .
 H16 H 0.419620 0.168113 0.538067 0.075 Uiso 1 1 calc R . . . .
 C13 C 0.5575(2) 0.2552(3) 0.75225(16) 0.0499(9) Uani 1 1 d . U . . .
 C38 C 0.6293(2) 0.0263(2) 0.5912(2) 0.0642(11) Uani 1 1 d . U . . .
 C79 C 1.0538(2) -0.0385(3) 1.1310(2) 0.0684(12) Uani 1 1 d . U . . .
 C65 C 0.7280(3) 0.4136(3) 1.2070(2) 0.0670(3) Uani 1 1 d . U . . .
 H65 H 0.686555 0.436696 1.184160 0.080 Uiso 1 1 calc R . . . .
 O2 O 0.8703(2) 0.4189(3) 0.6470(3) 0.135(2) Uani 1 1 d . U . . .
 C81 C 0.9851(3) 0.0850(3) 1.1054(2) 0.0684(12) Uani 1 1 d . U . . .
 H81 H 0.976123 0.131086 1.083894 0.082 Uiso 1 1 calc R . . . .
 C4 C 0.9656(3) -0.0007(3) 0.6843(2) 0.0667(11) Uani 1 1 d . U . . .
 H4 H 0.940224 -0.011201 0.710800 0.080 Uiso 1 1 calc R . . . .
 C18 C 0.5291(3) 0.2890(3) 0.49282(19) 0.0729(13) Uani 1 1 d . U . . .
 H18 H 0.530882 0.322628 0.463997 0.087 Uiso 1 1 calc R . . . .
 C27 C 0.7263(3) 0.4111(3) 0.7294(3) 0.0905(17) Uani 1 1 d . U . . .
 H27 H 0.688208 0.438140 0.705632 0.109 Uiso 1 1 calc R . . . .
 C68 C 0.5842(3) 0.0284(3) 1.1635(3) 0.0695(12) Uani 1 1 d . U . . .
 C71 C 0.5717(3) -0.0177(3) 1.0552(2) 0.0794(14) Uani 1 1 d . U . . .
 H71 H 0.567803 -0.032917 1.019688 0.095 Uiso 1 1 calc R . . . .
 C3 C 1.0210(3) -0.0522(3) 0.6773(2) 0.0698(12) Uani 1 1 d . U . . .
 H3A H 1.032725 -0.097424 0.699442 0.084 Uiso 1 1 calc R . . . .
 C70 C 0.5195(3) -0.0410(3) 1.0829(3) 0.0943(18) Uani 1 1 d . U . . .
 H70 H 0.479734 -0.072919 1.065370 0.113 Uiso 1 1 calc R . . . .
 C57 C 0.6591(3) 0.3555(3) 0.98906(19) 0.0728(13) Uani 1 1 d . U . . .
 H57A H 0.647677 0.321831 0.957094 0.087 Uiso 1 1 calc R . . . .
 H57B H 0.712059 0.366104 0.997833 0.087 Uiso 1 1 calc R . . . .
 C64 C 0.7285(3) 0.4008(3) 1.2610(2) 0.0670(3) Uani 1 1 d . U . . .
 H64 H 0.688518 0.417065 1.274542 0.080 Uiso 1 1 calc R . . . .
 C69 C 0.5242(3) -0.0186(3) 1.1348(3) 0.0861(16) Uani 1 1 d . U . . .
 H69 H 0.487295 -0.034634 1.151623 0.103 Uiso 1 1 calc R . . . .
 O1 O 0.7390(3) 0.4624(2) 0.6225(2) 0.1162(17) Uani 1 1 d . U . . .
 C28 C 0.7872(3) 0.3861(3) 0.7130(3) 0.0854(16) Uani 1 1 d . U . . .
 C17 C 0.4667(3) 0.2458(4) 0.4939(2) 0.0784(14) Uani 1 1 d . U . . .
 H17 H 0.425627 0.249347 0.465003 0.094 Uiso 1 1 calc R . . . .
 C62 C 0.7897(3) 0.3633(3) 1.2943(2) 0.0670(3) Uani 1 1 d . U . . .
 C78 C 1.0145(3) -0.0511(3) 1.1685(3) 0.0825(14) Uani 1 1 d . U . . .
 H78 H 1.024873 -0.096365 1.190693 0.099 Uiso 1 1 calc R . . . .
 C39 C 0.7070(3) 0.0364(3) 0.5214(2) 0.0798(15) Uani 1 1 d . U . . .
 H39A H 0.676314 -0.008178 0.504202 0.096 Uiso 1 1 calc R . . . .
 H39B H 0.758467 0.021200 0.525283 0.096 Uiso 1 1 calc R . . . .
 C80 C 1.0399(3) 0.0298(3) 1.1001(3) 0.0816(15) Uani 1 1 d . U . . .
 H80 H 1.067671 0.039858 1.074989 0.098 Uiso 1 1 calc R . . . .
 C37 C 0.5696(3) -0.0185(3) 0.5629(3) 0.0859(16) Uani 1 1 d . U . . .
 H37 H 0.565932 -0.034829 0.527585 0.103 Uiso 1 1 calc R . . . .
 C60 C 0.8483(3) 0.3557(3) 1.2225(2) 0.0670(3) Uani 1 1 d . U . . .
 H60 H 0.890022 0.340510 1.210689 0.080 Uiso 1 1 calc R . . . .
 C74 C 0.7072(3) 0.0437(3) 1.01295(19) 0.0725(13) Uani 1 1 d . U . . .
 H74A H 0.675836 0.000151 0.994827 0.087 Uiso 1 1 calc R . . . .
 H74B H 0.758422 0.027679 1.016739 0.087 Uiso 1 1 calc R . . . .
 C58 C 0.6188(3) 0.4339(4) 0.9769(3) 0.114(2) Uani 1 1 d . U . . .
 H58A H 0.566449 0.424712 0.971626 0.171 Uiso 1 1 calc GR . . . .
 H58B H 0.628536 0.456900 0.944834 0.171 Uiso 1 1 calc GR . . . .
 H58C H 0.635302 0.470664 1.006411 0.171 Uiso 1 1 calc GR . . . .
 C61 C 0.8458(3) 0.3421(3) 1.2744(2) 0.0670(3) Uani 1 1 d . U . . .
 H61 H 0.886059 0.316493 1.297040 0.080 Uiso 1 1 calc R . . . .
 C22 C 0.8441(3) 0.3455(4) 0.7488(3) 0.103(2) Uani 1 1 d . U . . .
 H22 H 0.885691 0.327567 0.737898 0.124 Uiso 1 1 calc R . . . .
 C25 C 0.7783(4) 0.3546(4) 0.8195(3) 0.1026(19) Uani 1 1 d . U . . .
 C1 C 1.1187(3) -0.0970(3) 0.6309(3) 0.0883(18) Uani 1 1 d . U . . .
 H1A H 1.166345 -0.071185 0.641289 0.132 Uiso 1 1 calc GR . . . .
 H1B H 1.109201 -0.112803 0.593822 0.132 Uiso 1 1 calc GR . . . .
 H1C H 1.118233 -0.144081 0.652861 0.132 Uiso 1 1 calc GR . . . .
 C23 C 0.8376(4) 0.3328(4) 0.7994(4) 0.122(2) Uani 1 1 d . U . . .
 H23 H 0.876854 0.306800 0.822827 0.146 Uiso 1 1 calc R . . . .
 C40 C 0.6906(4) 0.1089(4) 0.4869(3) 0.105(2) Uani 1 1 d . U . . .
 H40A H 0.643002 0.130156 0.488246 0.157 Uiso 1 1 calc GR . . . .
 H40B H 0.690252 0.094364 0.450472 0.157 Uiso 1 1 calc GR . . . .
 H40C H 0.728050 0.149238 0.499339 0.157 Uiso 1 1 calc GR . . . .
 C26 C 0.7213(3) 0.3961(4) 0.7815(3) 0.0998(18) Uani 1 1 d . U . . .
 H26 H 0.679407 0.413646 0.792280 0.120 Uiso 1 1 calc R . . . .
 C36 C 0.5152(3) -0.0378(4) 0.5902(4) 0.104(2) Uani 1 1 d . U . . .
 H36 H 0.473666 -0.067074 0.572531 0.124 Uiso 1 1 calc R . . . .
 C21 C 0.6813(4) 0.3742(4) 0.5093(3) 0.108(2) Uani 1 1 d . U . . .
 H21A H 0.711601 0.416348 0.530085 0.129 Uiso 1 1 calc R . . . .
 H21B H 0.637884 0.399963 0.486677 0.129 Uiso 1 1 calc R . . . .
 C35 C 0.5214(3) -0.0150(3) 0.6417(3) 0.0938(18) Uani 1 1 d . U . . .
 H35 H 0.484129 -0.029433 0.658581 0.113 Uiso 1 1 calc R . . . .
 C75 C 0.6920(4) 0.1187(4) 0.9793(2) 0.0949(18) Uani 1 1 d . U . . .
 H75A H 0.642018 0.136343 0.976984 0.142 Uiso 1 1 calc GR . . . .
 H75B H 0.698265 0.107333 0.943913 0.142 Uiso 1 1 calc GR . . . .
 H75C H 0.725917 0.160606 0.995523 0.142 Uiso 1 1 calc GR . . . .
 C82 C 1.1134(3) -0.0984(3) 1.1248(4) 0.109(2) Uani 1 1 d . U . . .
 H82A H 1.161466 -0.075108 1.139126 0.163 Uiso 1 1 calc GR . . . .
 H82B H 1.107877 -0.110645 1.087402 0.163 Uiso 1 1 calc GR . . . .
 H82C H 1.108526 -0.147281 1.144017 0.163 Uiso 1 1 calc GR . . . .
 C63 C 0.7873(3) 0.3474(3) 1.3522(2) 0.0670(3) Uani 1 1 d . U . . .
 H63A H 0.740291 0.364502 1.357747 0.100 Uiso 1 1 calc GR . . . .
 H63B H 0.826386 0.377070 1.375809 0.100 Uiso 1 1 calc GR . . . .
 H63C H 0.793820 0.290469 1.359688 0.100 Uiso 1 1 calc GR . . . .
 C20 C 0.7234(5) 0.3350(6) 0.4750(3) 0.165(4) Uani 1 1 d . U . . .
 H20A H 0.761956 0.302405 0.496763 0.247 Uiso 1 1 calc GR . . . .
 H20B H 0.745033 0.375608 0.456648 0.247 Uiso 1 1 calc GR . . . .
 H20C H 0.690892 0.301294 0.449164 0.247 Uiso 1 1 calc GR . . . .
 C24 C 0.7728(5) 0.3390(5) 0.8744(3) 0.141(3) Uani 1 1 d . U . . .
 H24A H 0.817988 0.355453 0.899061 0.211 Uiso 1 1 calc GR . . . .
 H24B H 0.764955 0.282127 0.878789 0.211 Uiso 1 1 calc GR . . . .
 H24C H 0.731988 0.369067 0.881595 0.211 Uiso 1 1 calc GR . . . .

loop_
  _atom_site_aniso_label
  _atom_site_aniso_U_11
  _atom_site_aniso_U_22
  _atom_site_aniso_U_33
  _atom_site_aniso_U_23
  _atom_site_aniso_U_13
  _atom_site_aniso_U_12
 Br1 0.0794(3) 0.0802(3) 0.0470(3) -0.0016(2) 0.0255(2) -0.0064(2)
 Br2 0.0879(4) 0.0900(4) 0.0516(3) 0.0014(2) 0.0339(2) -0.0020(3)
 S3 0.0375(4) 0.0689(7) 0.0557(6) -0.0061(5) 0.0065(4) 0.0058(4)
 S4 0.0585(5) 0.0557(5) 0.0853(7) 0.0009(5) 0.0146(5) -0.0086(4)
 S5 0.0347(4) 0.0700(7) 0.0620(6) -0.0161(5) 0.0082(4) 0.0028(4)
 S2 0.0676(8) 0.0449(6) 0.1881(19) 0.0005(8) 0.0482(10) -0.0138(5)
 N3 0.0364(15) 0.086(3) 0.0534(19) -0.0180(18) 0.0082(13) 0.0052(15)
 C42 0.056(2) 0.058(2) 0.0392(18) -0.0005(16) 0.0152(16) -0.0045(17)
 C50 0.0438(16) 0.0397(18) 0.0396(17) -0.0035(14) 0.0124(13) 0.0013(13)
 C49 0.0377(15) 0.0382(17) 0.0423(17) 0.0005(13) 0.0122(13) -0.0002(13)
 C45 0.0404(16) 0.0430(18) 0.0378(16) -0.0003(14) 0.0080(13) -0.0009(13)
 C30 0.0482(18) 0.0360(17) 0.0520(19) -0.0002(14) 0.0236(15) 0.0027(14)
 C8 0.055(2) 0.048(2) 0.0405(18) -0.0026(15) 0.0112(15) -0.0065(16)
 C55 0.0474(18) 0.056(2) 0.0406(18) 0.0014(16) 0.0141(14) 0.0051(15)
 O7 0.0527(16) 0.0604(19) 0.100(3) -0.0071(17) 0.0137(16) 0.0080(14)
 C48 0.0372(16) 0.0379(17) 0.0394(17) -0.0010(13) 0.0085(13) -0.0021(13)
 N6 0.0406(15) 0.0517(18) 0.068(2) 0.0034(16) 0.0216(14) -0.0037(13)
 C14 0.0537(18) 0.0383(18) 0.0422(18) -0.0014(14) 0.0197(15) 0.0061(14)
 C15 0.054(2) 0.0402(19) 0.048(2) -0.0007(16) 0.0117(16) 0.0019(15)
 C5 0.0332(16) 0.053(2) 0.056(2) -0.0062(17) 0.0035(14) -0.0025(14)
 C66 0.0420(17) 0.0398(18) 0.050(2) -0.0001(15) 0.0091(14) 0.0021(14)
 C31 0.0361(16) 0.0372(17) 0.0534(19) -0.0051(15) 0.0139(14) -0.0030(13)
 C32 0.0375(16) 0.0368(17) 0.061(2) -0.0034(15) 0.0108(15) 0.0011(13)
 C12 0.0487(19) 0.048(2) 0.0395(19) 0.0005(16) 0.0085(15) 0.0091(15)
 C76 0.0361(17) 0.054(2) 0.062(2) 0.0011(18) 0.0049(15) 0.0035(15)
 O8 0.0496(16) 0.114(3) 0.0496(16) -0.0101(17) 0.0070(12) 0.0045(16)
 N5 0.0486(16) 0.059(2) 0.0460(17) 0.0123(14) 0.0147(13) 0.0030(14)
 C56 0.0395(16) 0.047(2) 0.0483(19) 0.0011(15) 0.0149(14) 0.0001(14)
 C41 0.0405(17) 0.047(2) 0.057(2) -0.0130(17) 0.0048(15) 0.0073(14)
 N7 0.0531(17) 0.0474(18) 0.0548(18) -0.0122(15) -0.0010(14) 0.0114(14)
 C11 0.0415(16) 0.0372(17) 0.0447(18) -0.0021(14) 0.0111(14) -0.0017(13)
 C44 0.052(2) 0.052(2) 0.0390(19) 0.0029(16) 0.0103(15) 0.0099(16)
 N4 0.0472(17) 0.055(2) 0.068(2) -0.0236(17) -0.0040(15) 0.0094(14)
 N8 0.0421(15) 0.083(2) 0.0414(17) -0.0051(16) 0.0064(13) 0.0109(15)
 C51 0.0452(18) 0.043(2) 0.048(2) -0.0006(16) 0.0093(15) -0.0004(15)
 C19 0.075(2) 0.054(2) 0.050(2) 0.0042(17) 0.0319(18) 0.0117(19)
 O3 0.0462(15) 0.114(3) 0.0597(18) -0.0221(18) 0.0087(13) 0.0036(16)
 O4 0.0503(16) 0.0625(19) 0.112(3) -0.0172(18) 0.0115(17) 0.0063(14)
 O5 0.0615(19) 0.088(3) 0.137(4) -0.008(2) 0.039(2) -0.0307(18)
 C73 0.0379(16) 0.049(2) 0.051(2) -0.0045(16) 0.0016(14) 0.0091(14)
 C46 0.049(2) 0.069(3) 0.048(2) 0.0095(19) 0.0079(16) 0.0171(19)
 O6 0.081(2) 0.0521(18) 0.101(3) 0.0194(17) 0.0142(19) 0.0071(16)
 C43 0.056(2) 0.059(2) 0.045(2) -0.0007(17) 0.0138(16) 0.0092(18)
 C34 0.052(2) 0.047(2) 0.116(4) 0.018(2) 0.018(2) -0.0015(18)
 N2 0.0520(19) 0.052(2) 0.137(4) 0.012(2) 0.049(2) -0.0005(15)
 C67 0.0444(18) 0.0333(18) 0.078(3) 0.0042(17) 0.0069(17) 0.0021(14)
 C2 0.0372(18) 0.048(2) 0.085(3) -0.010(2) 0.0032(18) 0.0013(15)
 C47 0.070(3) 0.078(3) 0.039(2) 0.0088(19) 0.0086(18) 0.013(2)
 C29 0.053(2) 0.043(2) 0.081(3) 0.0044(19) 0.0357(19) 0.0034(16)
 C72 0.050(2) 0.039(2) 0.077(3) -0.0063(18) -0.0030(18) 0.0050(15)
 C52 0.0439(19) 0.061(3) 0.065(2) -0.007(2) 0.0073(17) -0.0027(18)
 C33 0.0416(18) 0.0329(18) 0.094(3) 0.0009(19) 0.0080(18) 0.0030(14)
 C54 0.061(2) 0.079(3) 0.041(2) 0.0052(19) 0.0062(17) 0.009(2)
 C10 0.047(2) 0.065(3) 0.057(2) 0.0047(19) 0.0050(17) 0.0136(19)
 N1 0.074(2) 0.061(2) 0.081(3) 0.0229(19) 0.0461(19) 0.0099(18)
 C59 0.0585(5) 0.0557(5) 0.0853(7) 0.0009(5) 0.0146(5) -0.0086(4)
 C53 0.051(2) 0.086(3) 0.053(2) -0.003(2) -0.0022(18) 0.003(2)
 C7 0.045(2) 0.059(3) 0.083(3) 0.000(2) 0.025(2) 0.0018(17)
 C77 0.080(3) 0.074(3) 0.080(3) 0.018(3) 0.023(3) 0.014(2)
 C6 0.0424(19) 0.054(2) 0.069(3) 0.005(2) 0.0140(17) 0.0036(16)
 C9 0.066(2) 0.069(3) 0.044(2) 0.0074(19) 0.0065(18) 0.005(2)
 C16 0.063(2) 0.056(2) 0.063(3) -0.007(2) 0.0022(19) 0.004(2)
 C13 0.049(2) 0.056(2) 0.045(2) -0.0032(16) 0.0118(16) 0.0103(17)
 C38 0.0457(19) 0.038(2) 0.097(3) -0.013(2) -0.0052(19) 0.0032(15)
 C79 0.044(2) 0.046(2) 0.107(4) -0.008(2) 0.002(2) 0.0050(17)
 C65 0.0585(5) 0.0557(5) 0.0853(7) 0.0009(5) 0.0146(5) -0.0086(4)
 O2 0.087(3) 0.085(3) 0.250(7) -0.008(3) 0.076(4) -0.038(2)
 C81 0.065(3) 0.054(3) 0.094(3) 0.019(2) 0.034(2) 0.014(2)
 C4 0.060(2) 0.071(3) 0.071(3) 0.010(2) 0.019(2) 0.002(2)
 C18 0.099(3) 0.079(3) 0.045(2) 0.011(2) 0.025(2) 0.022(3)
 C27 0.052(2) 0.059(3) 0.154(5) -0.014(3) 0.012(3) 0.002(2)
 C68 0.057(2) 0.046(2) 0.106(4) 0.016(2) 0.022(2) -0.0023(18)
 C71 0.069(3) 0.049(2) 0.100(4) -0.010(2) -0.020(2) 0.000(2)
 C3 0.065(3) 0.058(3) 0.081(3) 0.013(2) 0.008(2) 0.006(2)
 C70 0.064(3) 0.060(3) 0.140(5) 0.009(3) -0.014(3) -0.018(2)
 C57 0.065(3) 0.100(4) 0.056(3) 0.029(3) 0.019(2) -0.001(2)
 C64 0.0585(5) 0.0557(5) 0.0853(7) 0.0009(5) 0.0146(5) -0.0086(4)
 C69 0.055(3) 0.056(3) 0.144(5) 0.023(3) 0.018(3) -0.007(2)
 O1 0.117(3) 0.047(2) 0.191(5) 0.018(3) 0.049(3) 0.010(2)
 C28 0.058(3) 0.042(2) 0.157(5) -0.018(3) 0.027(3) -0.0114(19)
 C17 0.089(3) 0.087(4) 0.051(3) -0.004(2) -0.001(2) 0.013(3)
 C62 0.0585(5) 0.0557(5) 0.0853(7) 0.0009(5) 0.0146(5) -0.0086(4)
 C78 0.084(3) 0.060(3) 0.098(4) 0.014(3) 0.012(3) 0.016(2)
 C39 0.070(3) 0.085(3) 0.074(3) -0.038(3) -0.003(2) 0.023(3)
 C80 0.065(3) 0.070(3) 0.121(5) 0.013(3) 0.044(3) 0.013(2)
 C37 0.060(3) 0.053(3) 0.122(4) -0.016(3) -0.023(3) 0.000(2)
 C60 0.0585(5) 0.0557(5) 0.0853(7) 0.0009(5) 0.0146(5) -0.0086(4)
 C74 0.073(3) 0.080(3) 0.058(3) -0.026(2) 0.003(2) 0.017(2)
 C58 0.088(4) 0.128(5) 0.119(5) 0.073(4) 0.011(4) 0.000(4)
 C61 0.0585(5) 0.0557(5) 0.0853(7) 0.0009(5) 0.0146(5) -0.0086(4)
 C22 0.052(3) 0.065(3) 0.182(6) -0.035(4) 0.008(4) 0.003(2)
 C25 0.079(3) 0.062(3) 0.150(5) -0.034(3) -0.007(3) -0.010(3)
 C1 0.053(3) 0.056(3) 0.151(6) -0.013(3) 0.015(3) 0.012(2)
 C23 0.100(4) 0.085(4) 0.158(6) -0.032(5) -0.015(4) -0.005(4)
 C40 0.127(5) 0.111(5) 0.072(4) -0.022(3) 0.017(4) 0.014(4)
 C26 0.075(3) 0.070(4) 0.151(5) -0.030(4) 0.022(4) -0.008(3)
 C36 0.057(3) 0.062(3) 0.170(6) 0.010(4) -0.017(3) -0.020(2)
 C21 0.130(5) 0.100(4) 0.118(5) 0.047(4) 0.080(4) 0.003(4)
 C35 0.051(3) 0.058(3) 0.167(5) 0.028(3) 0.015(3) -0.009(2)
 C75 0.111(5) 0.111(5) 0.060(3) 0.000(3) 0.016(3) 0.015(4)
 C82 0.066(3) 0.056(3) 0.196(8) -0.028(4) 0.013(4) 0.014(2)
 C63 0.0585(5) 0.0557(5) 0.0853(7) 0.0009(5) 0.0146(5) -0.0086(4)
 C20 0.226(10) 0.178(8) 0.125(6) -0.054(6) 0.111(7) -0.089(7)
 C24 0.156(7) 0.104(5) 0.132(5) -0.031(5) -0.022(5) -0.018(5)

_geom_special_details
;
 All esds (except the esd in the dihedral angle between two l.s. planes)
 are estimated using the full covariance matrix.  The cell esds are taken
 into account individually in the estimation of esds in distances, angles
 and torsion angles; correlations between esds in cell parameters are only
 used when they are defined by crystal symmetry.  An approximate (isotropic)
 treatment of cell esds is used for estimating esds involving l.s. planes.
;
loop_
  _geom_bond_atom_site_label_1
  _geom_bond_atom_site_label_2
  _geom_bond_distance
  _geom_bond_site_symmetry_2
  _geom_bond_publ_flag
 Br1 C8 1.901(4) . ?
 Br2 C42 1.898(4) . ?
 S3 O7 1.437(4) . ?
 S3 C76 1.754(4) . ?
 S3 O8 1.437(3) . ?
 S3 N8 1.616(3) . ?
 S4 N6 1.630(4) . ?
 S4 O5 1.417(3) . ?
 S4 O6 1.421(3) . ?
 S4 C59 1.727(5) . ?
 S5 N3 1.600(3) . ?
 S5 C5 1.759(4) . ?
 S5 O3 1.437(4) . ?
 S5 O4 1.433(4) . ?
 S2 N2 1.640(5) . ?
 S2 O2 1.425(4) . ?
 S2 O1 1.428(4) . ?
 S2 C28 1.773(7) . ?
 N3 H3 0.8600 . ?
 N3 C41 1.305(5) . ?
 C42 C43 1.373(6) . ?
 C42 C47 1.368(6) . ?
 C50 C49 1.445(5) . ?
 C50 C55 1.405(5) . ?
 C50 C51 1.409(5) . ?
 C49 C48 1.513(5) . ?
 C49 C56 1.379(5) . ?
 C45 C48 1.522(5) . ?
 C45 C44 1.380(5) . ?
 C45 C46 1.396(5) . ?
 C30 C14 1.450(5) . ?
 C30 C31 1.504(5) . ?
 C30 C29 1.375(5) . ?
 C8 C9 1.364(6) . ?
 C8 C13 1.375(6) . ?
 C55 N5 1.364(5) . ?
 C55 C54 1.405(6) . ?
 C48 H48 1.03(4) . ?
 C48 C66 1.584(5) . ?
 N6 H6A 0.8600 . ?
 N6 C56 1.405(5) . ?
 C14 C15 1.401(5) . ?
 C14 C19 1.413(5) . ?
 C15 H15 0.84(4) . ?
 C15 C16 1.372(6) . ?
 C5 C6 1.378(6) . ?
 C5 C4 1.385(6) . ?
 C66 C73 1.517(5) . ?
 C66 C67 1.508(5) . ?
 C31 H31 0.94(4) . ?
 C31 C32 1.584(5) . ?
 C31 C11 1.524(5) . ?
 C32 C41 1.515(5) . ?
 C32 C33 1.509(5) . ?
 C12 H12 0.86(4) . ?
 C12 C11 1.384(5) . ?
 C12 C13 1.387(5) . ?
 C76 C77 1.383(7) . ?
 C76 C81 1.365(6) . ?
 N5 C56 1.390(5) . ?
 N5 C57 1.464(5) . ?
 C41 N4 1.348(5) . ?
 N7 C73 1.345(5) . ?
 N7 C72 1.421(6) . ?
 N7 C74 1.457(6) . ?
 C11 C10 1.396(6) . ?
 C44 H44 0.98(5) . ?
 C44 C43 1.402(5) . ?
 N4 C38 1.417(6) . ?
 N4 C39 1.452(6) . ?
 N8 H8 0.8600 . ?
 N8 C73 1.300(5) . ?
 C51 H51 0.83(4) . ?
 C51 C52 1.374(6) . ?
 C19 N1 1.370(6) . ?
 C19 C18 1.389(7) . ?
 C46 H46 0.90(5) . ?
 C46 C47 1.384(6) . ?
 C43 H43 0.97(6) . ?
 C34 H34 0.9300 . ?
 C34 C33 1.373(6) . ?
 C34 C35 1.394(8) . ?
 N2 H2 0.8600 . ?
 N2 C29 1.416(5) . ?
 C67 C72 1.387(6) . ?
 C67 C68 1.382(6) . ?
 C2 C7 1.382(7) . ?
 C2 C3 1.369(7) . ?
 C2 C1 1.519(6) . ?
 C47 H47 0.9300 . ?
 C29 N1 1.377(6) . ?
 C72 C71 1.380(6) . ?
 C52 H52 0.95(4) . ?
 C52 C53 1.392(7) . ?
 C33 C38 1.383(7) . ?
 C54 H54 0.9300 . ?
 C54 C53 1.367(7) . ?
 C10 H10 0.93(5) . ?
 C10 C9 1.380(6) . ?
 N1 C21 1.454(6) . ?
 C59 C65 1.391(7) . ?
 C59 C60 1.389(7) . ?
 C53 H53 1.00(5) . ?
 C7 H7 0.87(4) . ?
 C7 C6 1.377(6) . ?
 C77 H77 0.9300 . ?
 C77 C78 1.381(7) . ?
 C6 H6 0.93(4) . ?
 C9 H9 0.9300 . ?
 C16 H16 0.9300 . ?
 C16 C17 1.410(7) . ?
 C13 H13 0.86(5) . ?
 C38 C37 1.384(6) . ?
 C79 C78 1.354(8) . ?
 C79 C80 1.365(7) . ?
 C79 C82 1.519(6) . ?
 C65 H65 0.9300 . ?
 C65 C64 1.396(7) . ?
 C81 H81 0.9300 . ?
 C81 C80 1.395(6) . ?
 C4 H4 0.9300 . ?
 C4 C3 1.377(7) . ?
 C18 H18 0.9300 . ?
 C18 C17 1.366(8) . ?
 C27 H27 0.9300 . ?
 C27 C28 1.361(7) . ?
 C27 C26 1.382(9) . ?
 C68 H68 1.05(5) . ?
 C68 C69 1.411(8) . ?
 C71 H71 0.9300 . ?
 C71 C70 1.384(9) . ?
 C3 H3A 0.9300 . ?
 C70 H70 0.9300 . ?
 C70 C69 1.362(9) . ?
 C57 H57A 0.9700 . ?
 C57 H57B 0.9700 . ?
 C57 C58 1.490(8) . ?
 C64 H64 0.9300 . ?
 C64 C62 1.392(7) . ?
 C69 H69 0.9300 . ?
 C28 C22 1.392(9) . ?
 C17 H17 0.9300 . ?
 C62 C61 1.312(7) . ?
 C62 C63 1.515(7) . ?
 C78 H78 0.9300 . ?
 C39 H39A 0.9700 . ?
 C39 H39B 0.9700 . ?
 C39 C40 1.475(9) . ?
 C80 H80 0.9300 . ?
 C37 H37 0.9300 . ?
 C37 C36 1.396(10) . ?
 C60 H60 0.9300 . ?
 C60 C61 1.360(7) . ?
 C74 H74A 0.9700 . ?
 C74 H74B 0.9700 . ?
 C74 C75 1.495(8) . ?
 C58 H58A 0.9600 . ?
 C58 H58B 0.9600 . ?
 C58 H58C 0.9600 . ?
 C61 H61 0.9300 . ?
 C22 H22 0.9300 . ?
 C22 C23 1.347(10) . ?
 C25 C23 1.369(10) . ?
 C25 C26 1.429(9) . ?
 C25 C24 1.457(10) . ?
 C1 H1A 0.9600 . ?
 C1 H1B 0.9600 . ?
 C1 H1C 0.9600 . ?
 C23 H23 0.9300 . ?
 C40 H40A 0.9600 . ?
 C40 H40B 0.9600 . ?
 C40 H40C 0.9600 . ?
 C26 H26 0.9300 . ?
 C36 H36 0.9300 . ?
 C36 C35 1.347(10) . ?
 C21 H21A 0.9700 . ?
 C21 H21B 0.9700 . ?
 C21 C20 1.458(9) . ?
 C35 H35 0.9300 . ?
 C75 H75A 0.9600 . ?
 C75 H75B 0.9600 . ?
 C75 H75C 0.9600 . ?
 C82 H82A 0.9600 . ?
 C82 H82B 0.9600 . ?
 C82 H82C 0.9600 . ?
 C63 H63A 0.9600 . ?
 C63 H63B 0.9600 . ?
 C63 H63C 0.9600 . ?
 C20 H20A 0.9600 . ?
 C20 H20B 0.9600 . ?
 C20 H20C 0.9600 . ?
 C24 H24A 0.9600 . ?
 C24 H24B 0.9600 . ?
 C24 H24C 0.9600 . ?

loop_
  _geom_angle_atom_site_label_1
  _geom_angle_atom_site_label_2
  _geom_angle_atom_site_label_3
  _geom_angle
  _geom_angle_site_symmetry_1
  _geom_angle_site_symmetry_3
  _geom_angle_publ_flag
 O7 S3 C76 107.96(19) . . ?
 O7 S3 N8 107.5(2) . . ?
 O8 S3 O7 116.8(2) . . ?
 O8 S3 C76 107.8(2) . . ?
 O8 S3 N8 114.07(19) . . ?
 N8 S3 C76 101.41(18) . . ?
 N6 S4 C59 106.4(2) . . ?
 O5 S4 N6 106.0(2) . . ?
 O5 S4 O6 120.7(2) . . ?
 O5 S4 C59 108.0(3) . . ?
 O6 S4 N6 107.2(2) . . ?
 O6 S4 C59 107.7(2) . . ?
 N3 S5 C5 101.84(18) . . ?
 O3 S5 N3 113.90(19) . . ?
 O3 S5 C5 107.6(2) . . ?
 O4 S5 N3 108.8(2) . . ?
 O4 S5 C5 107.65(19) . . ?
 O4 S5 O3 115.9(2) . . ?
 N2 S2 C28 107.8(2) . . ?
 O2 S2 N2 104.9(3) . . ?
 O2 S2 O1 120.2(3) . . ?
 O2 S2 C28 108.4(3) . . ?
 O1 S2 N2 106.8(3) . . ?
 O1 S2 C28 108.2(3) . . ?
 S5 N3 H3 117.7 . . ?
 C41 N3 S5 124.5(3) . . ?
 C41 N3 H3 117.7 . . ?
 C43 C42 Br2 119.7(3) . . ?
 C47 C42 Br2 119.2(3) . . ?
 C47 C42 C43 121.2(4) . . ?
 C55 C50 C49 107.7(3) . . ?
 C55 C50 C51 117.7(3) . . ?
 C51 C50 C49 134.7(3) . . ?
 C50 C49 C48 130.8(3) . . ?
 C56 C49 C50 104.9(3) . . ?
 C56 C49 C48 124.2(3) . . ?
 C44 C45 C48 123.2(3) . . ?
 C44 C45 C46 117.9(3) . . ?
 C46 C45 C48 118.9(3) . . ?
 C14 C30 C31 131.4(3) . . ?
 C29 C30 C14 105.2(3) . . ?
 C29 C30 C31 123.4(4) . . ?
 C9 C8 Br1 118.8(3) . . ?
 C9 C8 C13 121.3(4) . . ?
 C13 C8 Br1 119.8(3) . . ?
 N5 C55 C50 108.6(3) . . ?
 N5 C55 C54 129.3(4) . . ?
 C54 C55 C50 122.1(4) . . ?
 C49 C48 H48 107(2) . . ?
 C49 C48 C45 116.5(3) . . ?
 C49 C48 C66 112.5(3) . . ?
 C45 C48 H48 111(2) . . ?
 C45 C48 C66 109.2(3) . . ?
 C66 C48 H48 100(2) . . ?
 S4 N6 H6A 119.0 . . ?
 C56 N6 S4 121.9(3) . . ?
 C56 N6 H6A 119.0 . . ?
 C15 C14 C30 134.7(3) . . ?
 C15 C14 C19 118.0(4) . . ?
 C19 C14 C30 107.2(3) . . ?
 C14 C15 H15 121(3) . . ?
 C16 C15 H15 119(3) . . ?
 C16 C15 C14 119.7(4) . . ?
 C6 C5 S5 120.4(3) . . ?
 C6 C5 C4 119.9(4) . . ?
 C4 C5 S5 119.7(3) . . ?
 C73 C66 C48 109.2(3) . . ?
 C67 C66 C48 114.2(3) . . ?
 C67 C66 C73 101.7(3) . . ?
 C30 C31 H31 111(2) . . ?
 C30 C31 C32 113.8(3) . . ?
 C30 C31 C11 116.4(3) . . ?
 C32 C31 H31 101(2) . . ?
 C11 C31 H31 106(2) . . ?
 C11 C31 C32 108.6(3) . . ?
 C41 C32 C31 109.3(3) . . ?
 C33 C32 C31 114.5(3) . . ?
 C33 C32 C41 102.3(3) . . ?
 C11 C12 H12 122(3) . . ?
 C11 C12 C13 121.2(4) . . ?
 C13 C12 H12 117(3) . . ?
 C77 C76 S3 119.5(4) . . ?
 C81 C76 S3 120.5(3) . . ?
 C81 C76 C77 120.0(4) . . ?
 C55 N5 C56 107.8(3) . . ?
 C55 N5 C57 124.3(3) . . ?
 C56 N5 C57 127.2(3) . . ?
 C49 C56 N6 130.8(3) . . ?
 C49 C56 N5 111.0(3) . . ?
 N5 C56 N6 118.2(3) . . ?
 N3 C41 C32 130.5(3) . . ?
 N3 C41 N4 120.7(4) . . ?
 N4 C41 C32 108.7(3) . . ?
 C73 N7 C72 110.2(4) . . ?
 C73 N7 C74 123.8(4) . . ?
 C72 N7 C74 125.9(4) . . ?
 C12 C11 C31 123.3(3) . . ?
 C12 C11 C10 117.6(3) . . ?
 C10 C11 C31 119.1(3) . . ?
 C45 C44 H44 123(3) . . ?
 C45 C44 C43 121.1(4) . . ?
 C43 C44 H44 115(3) . . ?
 C41 N4 C38 110.3(4) . . ?
 C41 N4 C39 123.8(4) . . ?
 C38 N4 C39 125.9(4) . . ?
 S3 N8 H8 118.0 . . ?
 C73 N8 S3 124.0(3) . . ?
 C73 N8 H8 118.0 . . ?
 C50 C51 H51 118(3) . . ?
 C52 C51 H51 122(3) . . ?
 C52 C51 C50 119.9(4) . . ?
 N1 C19 C14 108.1(4) . . ?
 N1 C19 C18 129.2(4) . . ?
 C18 C19 C14 122.7(4) . . ?
 N7 C73 C66 109.3(3) . . ?
 N8 C73 C66 131.1(3) . . ?
 N8 C73 N7 119.6(4) . . ?
 C45 C46 H46 120(3) . . ?
 C47 C46 H46 119(3) . . ?
 C47 C46 C45 121.4(4) . . ?
 C42 C43 H43 124(3) . . ?
 C42 C43 C44 119.0(4) . . ?
 C44 C43 H43 116(3) . . ?
 C33 C34 H34 121.3 . . ?
 C33 C34 C35 117.3(6) . . ?
 C35 C34 H34 121.3 . . ?
 S2 N2 H2 118.7 . . ?
 C29 N2 S2 122.6(3) . . ?
 C29 N2 H2 118.7 . . ?
 C72 C67 C66 108.5(4) . . ?
 C68 C67 C66 130.8(5) . . ?
 C68 C67 C72 120.7(4) . . ?
 C7 C2 C1 121.4(5) . . ?
 C3 C2 C7 118.4(4) . . ?
 C3 C2 C1 120.2(5) . . ?
 C42 C47 C46 119.4(4) . . ?
 C42 C47 H47 120.3 . . ?
 C46 C47 H47 120.3 . . ?
 C30 C29 N2 130.0(4) . . ?
 C30 C29 N1 111.1(4) . . ?
 N1 C29 N2 118.8(4) . . ?
 C67 C72 N7 109.3(3) . . ?
 C71 C72 N7 128.3(5) . . ?
 C71 C72 C67 122.3(5) . . ?
 C51 C52 H52 119(2) . . ?
 C51 C52 C53 121.2(4) . . ?
 C53 C52 H52 120(2) . . ?
 C34 C33 C32 131.6(5) . . ?
 C34 C33 C38 120.5(4) . . ?
 C38 C33 C32 107.8(4) . . ?
 C55 C54 H54 120.9 . . ?
 C53 C54 C55 118.2(4) . . ?
 C53 C54 H54 120.9 . . ?
 C11 C10 H10 120(3) . . ?
 C9 C10 H10 119(3) . . ?
 C9 C10 C11 121.5(4) . . ?
 C19 N1 C29 108.4(3) . . ?
 C19 N1 C21 125.3(5) . . ?
 C29 N1 C21 126.2(5) . . ?
 C65 C59 S4 121.1(4) . . ?
 C60 C59 S4 121.4(4) . . ?
 C60 C59 C65 117.2(5) . . ?
 C52 C53 H53 119(3) . . ?
 C54 C53 H53 120(3) . . ?
 C54 C53 C52 120.9(4) . . ?
 C2 C7 H7 120(3) . . ?
 C6 C7 H7 119(3) . . ?
 C6 C7 C2 121.4(4) . . ?
 C76 C77 H77 120.3 . . ?
 C78 C77 C76 119.4(5) . . ?
 C78 C77 H77 120.3 . . ?
 C5 C6 H6 117(3) . . ?
 C7 C6 H6 124(3) . . ?
 C7 C6 C5 119.3(4) . . ?
 C8 C9 C10 119.1(4) . . ?
 C8 C9 H9 120.4 . . ?
 C10 C9 H9 120.4 . . ?
 C15 C16 H16 119.7 . . ?
 C15 C16 C17 120.6(5) . . ?
 C17 C16 H16 119.7 . . ?
 C8 C13 H13 121(3) . . ?
 C8 C13 C12 119.2(4) . . ?
 C12 C13 H13 119(3) . . ?
 C33 C38 N4 109.8(3) . . ?
 C33 C38 C37 122.1(5) . . ?
 C37 C38 N4 127.9(5) . . ?
 C78 C79 C80 118.5(4) . . ?
 C78 C79 C82 120.2(5) . . ?
 C80 C79 C82 121.3(6) . . ?
 C59 C65 H65 119.6 . . ?
 C59 C65 C64 120.8(5) . . ?
 C64 C65 H65 119.6 . . ?
 C76 C81 H81 120.6 . . ?
 C76 C81 C80 118.8(4) . . ?
 C80 C81 H81 120.6 . . ?
 C5 C4 H4 120.2 . . ?
 C3 C4 C5 119.6(4) . . ?
 C3 C4 H4 120.2 . . ?
 C19 C18 H18 121.3 . . ?
 C17 C18 C19 117.5(4) . . ?
 C17 C18 H18 121.3 . . ?
 C28 C27 H27 120.1 . . ?
 C28 C27 C26 119.8(6) . . ?
 C26 C27 H27 120.1 . . ?
 C67 C68 H68 120(3) . . ?
 C67 C68 C69 117.0(6) . . ?
 C69 C68 H68 123(3) . . ?
 C72 C71 H71 121.7 . . ?
 C72 C71 C70 116.6(6) . . ?
 C70 C71 H71 121.7 . . ?
 C2 C3 C4 121.3(4) . . ?
 C2 C3 H3A 119.3 . . ?
 C4 C3 H3A 119.3 . . ?
 C71 C70 H70 118.9 . . ?
 C69 C70 C71 122.3(5) . . ?
 C69 C70 H70 118.9 . . ?
 N5 C57 H57A 108.9 . . ?
 N5 C57 H57B 108.9 . . ?
 N5 C57 C58 113.5(4) . . ?
 H57A C57 H57B 107.7 . . ?
 C58 C57 H57A 108.9 . . ?
 C58 C57 H57B 108.9 . . ?
 C65 C64 H64 120.5 . . ?
 C62 C64 C65 119.0(5) . . ?
 C62 C64 H64 120.5 . . ?
 C68 C69 H69 119.5 . . ?
 C70 C69 C68 121.0(6) . . ?
 C70 C69 H69 119.5 . . ?
 C27 C28 S2 120.3(5) . . ?
 C27 C28 C22 119.9(7) . . ?
 C22 C28 S2 119.8(5) . . ?
 C16 C17 H17 119.2 . . ?
 C18 C17 C16 121.5(5) . . ?
 C18 C17 H17 119.2 . . ?
 C64 C62 C63 117.8(4) . . ?
 C61 C62 C64 119.2(5) . . ?
 C61 C62 C63 123.0(5) . . ?
 C77 C78 H78 119.2 . . ?
 C79 C78 C77 121.5(5) . . ?
 C79 C78 H78 119.2 . . ?
 N4 C39 H39A 109.1 . . ?
 N4 C39 H39B 109.1 . . ?
 N4 C39 C40 112.5(4) . . ?
 H39A C39 H39B 107.8 . . ?
 C40 C39 H39A 109.1 . . ?
 C40 C39 H39B 109.1 . . ?
 C79 C80 C81 121.6(5) . . ?
 C79 C80 H80 119.2 . . ?
 C81 C80 H80 119.2 . . ?
 C38 C37 H37 121.8 . . ?
 C38 C37 C36 116.4(6) . . ?
 C36 C37 H37 121.8 . . ?
 C59 C60 H60 119.9 . . ?
 C61 C60 C59 120.2(5) . . ?
 C61 C60 H60 119.9 . . ?
 N7 C74 H74A 109.2 . . ?
 N7 C74 H74B 109.2 . . ?
 N7 C74 C75 112.1(4) . . ?
 H74A C74 H74B 107.9 . . ?
 C75 C74 H74A 109.2 . . ?
 C75 C74 H74B 109.2 . . ?
 C57 C58 H58A 109.5 . . ?
 C57 C58 H58B 109.5 . . ?
 C57 C58 H58C 109.5 . . ?
 H58A C58 H58B 109.5 . . ?
 H58A C58 H58C 109.5 . . ?
 H58B C58 H58C 109.5 . . ?
 C62 C61 C60 123.5(5) . . ?
 C62 C61 H61 118.3 . . ?
 C60 C61 H61 118.3 . . ?
 C28 C22 H22 120.6 . . ?
 C23 C22 C28 118.7(6) . . ?
 C23 C22 H22 120.6 . . ?
 C23 C25 C26 113.8(8) . . ?
 C23 C25 C24 124.2(8) . . ?
 C26 C25 C24 122.0(7) . . ?
 C2 C1 H1A 109.5 . . ?
 C2 C1 H1B 109.5 . . ?
 C2 C1 H1C 109.5 . . ?
 H1A C1 H1B 109.5 . . ?
 H1A C1 H1C 109.5 . . ?
 H1B C1 H1C 109.5 . . ?
 C22 C23 C25 125.7(8) . . ?
 C22 C23 H23 117.1 . . ?
 C25 C23 H23 117.1 . . ?
 C39 C40 H40A 109.5 . . ?
 C39 C40 H40B 109.5 . . ?
 C39 C40 H40C 109.5 . . ?
 H40A C40 H40B 109.5 . . ?
 H40A C40 H40C 109.5 . . ?
 H40B C40 H40C 109.5 . . ?
 C27 C26 C25 122.1(6) . . ?
 C27 C26 H26 118.9 . . ?
 C25 C26 H26 118.9 . . ?
 C37 C36 H36 119.2 . . ?
 C35 C36 C37 121.5(5) . . ?
 C35 C36 H36 119.2 . . ?
 N1 C21 H21A 108.9 . . ?
 N1 C21 H21B 108.9 . . ?
 N1 C21 C20 113.5(6) . . ?
 H21A C21 H21B 107.7 . . ?
 C20 C21 H21A 108.9 . . ?
 C20 C21 H21B 108.9 . . ?
 C34 C35 H35 119.0 . . ?
 C36 C35 C34 122.1(6) . . ?
 C36 C35 H35 119.0 . . ?
 C74 C75 H75A 109.5 . . ?
 C74 C75 H75B 109.5 . . ?
 C74 C75 H75C 109.5 . . ?
 H75A C75 H75B 109.5 . . ?
 H75A C75 H75C 109.5 . . ?
 H75B C75 H75C 109.5 . . ?
 C79 C82 H82A 109.5 . . ?
 C79 C82 H82B 109.5 . . ?
 C79 C82 H82C 109.5 . . ?
 H82A C82 H82B 109.5 . . ?
 H82A C82 H82C 109.5 . . ?
 H82B C82 H82C 109.5 . . ?
 C62 C63 H63A 109.5 . . ?
 C62 C63 H63B 109.5 . . ?
 C62 C63 H63C 109.5 . . ?
 H63A C63 H63B 109.5 . . ?
 H63A C63 H63C 109.5 . . ?
 H63B C63 H63C 109.5 . . ?
 C21 C20 H20A 109.5 . . ?
 C21 C20 H20B 109.5 . . ?
 C21 C20 H20C 109.5 . . ?
 H20A C20 H20B 109.5 . . ?
 H20A C20 H20C 109.5 . . ?
 H20B C20 H20C 109.5 . . ?
 C25 C24 H24A 109.5 . . ?
 C25 C24 H24B 109.5 . . ?
 C25 C24 H24C 109.5 . . ?
 H24A C24 H24B 109.5 . . ?
 H24A C24 H24C 109.5 . . ?
 H24B C24 H24C 109.5 . . ?

loop_
  _geom_torsion_atom_site_label_1
  _geom_torsion_atom_site_label_2
  _geom_torsion_atom_site_label_3
  _geom_torsion_atom_site_label_4
  _geom_torsion
  _geom_torsion_site_symmetry_1
  _geom_torsion_site_symmetry_2
  _geom_torsion_site_symmetry_3
  _geom_torsion_site_symmetry_4
  _geom_torsion_publ_flag
 Br1 C8 C9 C10 -178.5(3) . . . . ?
 Br1 C8 C13 C12 179.6(3) . . . . ?
 Br2 C42 C43 C44 -179.6(3) . . . . ?
 Br2 C42 C47 C46 -179.7(4) . . . . ?
 S3 C76 C77 C78 -179.3(4) . . . . ?
 S3 C76 C81 C80 179.9(4) . . . . ?
 S3 N8 C73 C66 14.6(6) . . . . ?
 S3 N8 C73 N7 -167.5(3) . . . . ?
 S4 N6 C56 C49 -96.9(5) . . . . ?
 S4 N6 C56 N5 84.8(4) . . . . ?
 S4 C59 C65 C64 176.4(4) . . . . ?
 S4 C59 C60 C61 -174.5(4) . . . . ?
 S5 N3 C41 C32 12.3(7) . . . . ?
 S5 N3 C41 N4 -168.7(3) . . . . ?
 S5 C5 C6 C7 -179.0(3) . . . . ?
 S5 C5 C4 C3 178.6(4) . . . . ?
 S2 N2 C29 C30 -96.1(5) . . . . ?
 S2 N2 C29 N1 86.3(5) . . . . ?
 S2 C28 C22 C23 179.6(5) . . . . ?
 N3 S5 C5 C6 78.3(4) . . . . ?
 N3 S5 C5 C4 -101.3(4) . . . . ?
 N3 C41 N4 C38 172.6(4) . . . . ?
 N3 C41 N4 C39 -6.3(6) . . . . ?
 C50 C49 C48 C45 -58.1(5) . . . . ?
 C50 C49 C48 C66 69.1(4) . . . . ?
 C50 C49 C56 N6 -178.2(4) . . . . ?
 C50 C49 C56 N5 0.2(4) . . . . ?
 C50 C55 N5 C56 0.4(4) . . . . ?
 C50 C55 N5 C57 171.8(4) . . . . ?
 C50 C55 C54 C53 2.6(7) . . . . ?
 C50 C51 C52 C53 0.1(6) . . . . ?
 C49 C50 C55 N5 -0.3(4) . . . . ?
 C49 C50 C55 C54 178.5(4) . . . . ?
 C49 C50 C51 C52 179.6(4) . . . . ?
 C49 C48 C66 C73 49.8(4) . . . . ?
 C49 C48 C66 C67 -63.3(4) . . . . ?
 C45 C48 C66 C73 -179.3(3) . . . . ?
 C45 C48 C66 C67 67.7(4) . . . . ?
 C45 C44 C43 C42 -0.6(6) . . . . ?
 C45 C46 C47 C42 -0.8(7) . . . . ?
 C30 C14 C15 C16 178.8(4) . . . . ?
 C30 C14 C19 N1 -1.1(4) . . . . ?
 C30 C14 C19 C18 179.9(4) . . . . ?
 C30 C31 C32 C41 47.3(4) . . . . ?
 C30 C31 C32 C33 -66.8(4) . . . . ?
 C30 C31 C11 C12 5.9(5) . . . . ?
 C30 C31 C11 C10 -175.1(4) . . . . ?
 C30 C29 N1 C19 -0.4(5) . . . . ?
 C30 C29 N1 C21 -176.7(5) . . . . ?
 C55 C50 C49 C48 -174.8(3) . . . . ?
 C55 C50 C49 C56 0.1(4) . . . . ?
 C55 C50 C51 C52 1.5(5) . . . . ?
 C55 N5 C56 C49 -0.3(4) . . . . ?
 C55 N5 C56 N6 178.2(3) . . . . ?
 C55 N5 C57 C58 69.4(6) . . . . ?
 C55 C54 C53 C52 -0.9(7) . . . . ?
 O7 S3 C76 C77 147.1(4) . . . . ?
 O7 S3 C76 C81 -32.4(4) . . . . ?
 O7 S3 N8 C73 -121.7(4) . . . . ?
 C48 C49 C56 N6 -2.9(6) . . . . ?
 C48 C49 C56 N5 175.5(3) . . . . ?
 C48 C45 C44 C43 179.9(4) . . . . ?
 C48 C45 C46 C47 -179.2(4) . . . . ?
 C48 C66 C73 N7 -110.8(3) . . . . ?
 C48 C66 C73 N8 67.4(5) . . . . ?
 C48 C66 C67 C72 109.4(4) . . . . ?
 C48 C66 C67 C68 -72.7(5) . . . . ?
 N6 S4 C59 C65 -95.2(4) . . . . ?
 N6 S4 C59 C60 79.0(4) . . . . ?
 C14 C30 C31 C32 64.7(5) . . . . ?
 C14 C30 C31 C11 -62.8(5) . . . . ?
 C14 C30 C29 N2 -178.0(4) . . . . ?
 C14 C30 C29 N1 -0.3(4) . . . . ?
 C14 C15 C16 C17 -0.4(6) . . . . ?
 C14 C19 N1 C29 0.9(5) . . . . ?
 C14 C19 N1 C21 177.2(5) . . . . ?
 C14 C19 C18 C17 1.1(7) . . . . ?
 C15 C14 C19 N1 176.1(3) . . . . ?
 C15 C14 C19 C18 -2.9(6) . . . . ?
 C15 C16 C17 C18 -1.6(8) . . . . ?
 C5 S5 N3 C41 129.6(4) . . . . ?
 C5 C4 C3 C2 -0.2(7) . . . . ?
 C66 C67 C72 N7 3.4(4) . . . . ?
 C66 C67 C72 C71 179.0(4) . . . . ?
 C66 C67 C68 C69 -179.4(4) . . . . ?
 C31 C30 C14 C15 7.8(7) . . . . ?
 C31 C30 C14 C19 -175.6(4) . . . . ?
 C31 C30 C29 N2 -1.2(7) . . . . ?
 C31 C30 C29 N1 176.5(3) . . . . ?
 C31 C32 C41 N3 67.4(5) . . . . ?
 C31 C32 C41 N4 -111.6(4) . . . . ?
 C31 C32 C33 C34 -71.0(6) . . . . ?
 C31 C32 C33 C38 109.7(4) . . . . ?
 C31 C11 C10 C9 -179.1(4) . . . . ?
 C32 C31 C11 C12 -124.1(4) . . . . ?
 C32 C31 C11 C10 54.9(4) . . . . ?
 C32 C41 N4 C38 -8.3(4) . . . . ?
 C32 C41 N4 C39 172.9(4) . . . . ?
 C32 C33 C38 N4 4.1(4) . . . . ?
 C32 C33 C38 C37 -179.5(4) . . . . ?
 C12 C11 C10 C9 0.0(6) . . . . ?
 C76 S3 N8 C73 125.1(4) . . . . ?
 C76 C77 C78 C79 -1.7(9) . . . . ?
 C76 C81 C80 C79 0.4(9) . . . . ?
 O8 S3 C76 C77 20.0(4) . . . . ?
 O8 S3 C76 C81 -159.4(4) . . . . ?
 O8 S3 N8 C73 9.5(4) . . . . ?
 N5 C55 C54 C53 -178.9(4) . . . . ?
 C56 C49 C48 C45 127.9(4) . . . . ?
 C56 C49 C48 C66 -104.9(4) . . . . ?
 C56 N5 C57 C58 -120.9(5) . . . . ?
 C41 C32 C33 C34 170.9(4) . . . . ?
 C41 C32 C33 C38 -8.4(4) . . . . ?
 C41 N4 C38 C33 2.7(5) . . . . ?
 C41 N4 C38 C37 -173.4(4) . . . . ?
 C41 N4 C39 C40 -82.8(6) . . . . ?
 N7 C72 C71 C70 174.5(4) . . . . ?
 C11 C31 C32 C41 178.7(3) . . . . ?
 C11 C31 C32 C33 64.6(4) . . . . ?
 C11 C12 C13 C8 -1.6(6) . . . . ?
 C11 C10 C9 C8 -0.5(7) . . . . ?
 C44 C45 C48 C49 1.3(5) . . . . ?
 C44 C45 C48 C66 -127.4(4) . . . . ?
 C44 C45 C46 C47 0.9(7) . . . . ?
 N4 C38 C37 C36 175.9(5) . . . . ?
 N8 S3 C76 C77 -100.1(4) . . . . ?
 N8 S3 C76 C81 80.4(4) . . . . ?
 C51 C50 C49 C48 6.9(7) . . . . ?
 C51 C50 C49 C56 -178.2(4) . . . . ?
 C51 C50 C55 N5 178.3(3) . . . . ?
 C51 C50 C55 C54 -2.8(6) . . . . ?
 C51 C52 C53 C54 -0.4(7) . . . . ?
 C19 C14 C15 C16 2.5(5) . . . . ?
 C19 N1 C21 C20 -94.4(8) . . . . ?
 C19 C18 C17 C16 1.2(8) . . . . ?
 O3 S5 N3 C41 14.0(5) . . . . ?
 O3 S5 C5 C6 -161.6(3) . . . . ?
 O3 S5 C5 C4 18.7(4) . . . . ?
 O4 S5 N3 C41 -117.0(4) . . . . ?
 O4 S5 C5 C6 -36.0(4) . . . . ?
 O4 S5 C5 C4 144.4(4) . . . . ?
 O5 S4 N6 C56 -169.4(3) . . . . ?
 O5 S4 C59 C65 151.3(4) . . . . ?
 O5 S4 C59 C60 -34.5(5) . . . . ?
 C73 C66 C67 C72 -8.0(4) . . . . ?
 C73 C66 C67 C68 169.9(4) . . . . ?
 C73 N7 C72 C67 3.5(4) . . . . ?
 C73 N7 C72 C71 -171.8(4) . . . . ?
 C73 N7 C74 C75 -81.2(5) . . . . ?
 C46 C45 C48 C49 -178.6(3) . . . . ?
 C46 C45 C48 C66 52.6(4) . . . . ?
 C46 C45 C44 C43 -0.2(6) . . . . ?
 O6 S4 N6 C56 -39.3(4) . . . . ?
 O6 S4 C59 C65 19.5(5) . . . . ?
 O6 S4 C59 C60 -166.3(4) . . . . ?
 C43 C42 C47 C46 0.0(7) . . . . ?
 C34 C33 C38 N4 -175.3(4) . . . . ?
 C34 C33 C38 C37 1.1(6) . . . . ?
 N2 S2 C28 C27 -101.2(4) . . . . ?
 N2 S2 C28 C22 78.4(4) . . . . ?
 N2 C29 N1 C19 177.6(4) . . . . ?
 N2 C29 N1 C21 1.4(7) . . . . ?
 C67 C66 C73 N7 10.3(4) . . . . ?
 C67 C66 C73 N8 -171.6(4) . . . . ?
 C67 C72 C71 C70 -0.2(7) . . . . ?
 C67 C68 C69 C70 1.9(7) . . . . ?
 C2 C7 C6 C5 1.0(7) . . . . ?
 C47 C42 C43 C44 0.7(7) . . . . ?
 C29 C30 C14 C15 -175.7(4) . . . . ?
 C29 C30 C14 C19 0.9(4) . . . . ?
 C29 C30 C31 C32 -111.2(4) . . . . ?
 C29 C30 C31 C11 121.3(4) . . . . ?
 C29 N1 C21 C20 81.2(9) . . . . ?
 C72 N7 C73 C66 -8.9(4) . . . . ?
 C72 N7 C73 N8 172.7(3) . . . . ?
 C72 N7 C74 C75 101.8(6) . . . . ?
 C72 C67 C68 C69 -1.6(6) . . . . ?
 C72 C71 C70 C69 0.5(8) . . . . ?
 C33 C32 C41 N3 -170.8(4) . . . . ?
 C33 C32 C41 N4 10.1(4) . . . . ?
 C33 C34 C35 C36 0.8(8) . . . . ?
 C33 C38 C37 C36 0.3(7) . . . . ?
 C54 C55 N5 C56 -178.3(4) . . . . ?
 C54 C55 N5 C57 -6.9(7) . . . . ?
 N1 C19 C18 C17 -177.8(5) . . . . ?
 C59 S4 N6 C56 75.8(4) . . . . ?
 C59 C65 C64 C62 -2.5(7) . . . . ?
 C59 C60 C61 C62 -1.4(7) . . . . ?
 C7 C2 C3 C4 1.7(7) . . . . ?
 C77 C76 C81 C80 0.5(8) . . . . ?
 C6 C5 C4 C3 -1.0(7) . . . . ?
 C9 C8 C13 C12 1.1(6) . . . . ?
 C13 C8 C9 C10 0.0(7) . . . . ?
 C13 C12 C11 C31 -179.8(4) . . . . ?
 C13 C12 C11 C10 1.1(6) . . . . ?
 C38 N4 C39 C40 98.6(6) . . . . ?
 C38 C37 C36 C35 -1.0(8) . . . . ?
 C65 C59 C60 C61 -0.1(7) . . . . ?
 C65 C64 C62 C61 1.1(7) . . . . ?
 C65 C64 C62 C63 -177.7(4) . . . . ?
 O2 S2 N2 C29 -169.2(4) . . . . ?
 O2 S2 C28 C27 145.8(4) . . . . ?
 O2 S2 C28 C22 -34.6(5) . . . . ?
 C81 C76 C77 C78 0.1(8) . . . . ?
 C4 C5 C6 C7 0.6(6) . . . . ?
 C18 C19 N1 C29 179.9(4) . . . . ?
 C18 C19 N1 C21 -3.8(8) . . . . ?
 C27 C28 C22 C23 -0.8(8) . . . . ?
 C68 C67 C72 N7 -174.8(4) . . . . ?
 C68 C67 C72 C71 0.9(6) . . . . ?
 C71 C70 C69 C68 -1.4(9) . . . . ?
 C3 C2 C7 C6 -2.2(7) . . . . ?
 C57 N5 C56 C49 -171.4(4) . . . . ?
 C57 N5 C56 N6 7.2(6) . . . . ?
 C64 C62 C61 C60 0.8(7) . . . . ?
 O1 S2 N2 C29 -40.7(5) . . . . ?
 O1 S2 C28 C27 13.9(5) . . . . ?
 O1 S2 C28 C22 -166.5(4) . . . . ?
 C28 S2 N2 C29 75.4(4) . . . . ?
 C28 C27 C26 C25 -0.2(8) . . . . ?
 C28 C22 C23 C25 1.7(11) . . . . ?
 C78 C79 C80 C81 -1.9(9) . . . . ?
 C39 N4 C38 C33 -178.5(4) . . . . ?
 C39 N4 C38 C37 5.4(7) . . . . ?
 C80 C79 C78 C77 2.5(9) . . . . ?
 C37 C36 C35 C34 0.5(9) . . . . ?
 C60 C59 C65 C64 2.0(7) . . . . ?
 C74 N7 C73 C66 173.7(4) . . . . ?
 C74 N7 C73 N8 -4.7(6) . . . . ?
 C74 N7 C72 C67 -179.2(4) . . . . ?
 C74 N7 C72 C71 5.5(7) . . . . ?
 C1 C2 C7 C6 178.3(4) . . . . ?
 C1 C2 C3 C4 -178.7(5) . . . . ?
 C23 C25 C26 C27 0.9(8) . . . . ?
 C26 C27 C28 S2 179.7(4) . . . . ?
 C26 C27 C28 C22 0.1(8) . . . . ?
 C26 C25 C23 C22 -1.6(10) . . . . ?
 C35 C34 C33 C32 179.2(4) . . . . ?
 C35 C34 C33 C38 -1.6(6) . . . . ?
 C82 C79 C78 C77 -179.1(5) . . . . ?
 C82 C79 C80 C81 179.8(5) . . . . ?
 C63 C62 C61 C60 179.6(4) . . . . ?
 C24 C25 C23 C22 179.3(7) . . . . ?
 C24 C25 C26 C27 180.0(6) . . . . ?

_shelx_res_file
;
TITL SMRFM235
    smrfm235.res
    created by SHELXL-2018/3 at 13:17:55 on 21-Jul-2025
CELL 0.71073 18.5607 16.4969 25.5991 90 103.808 90
ZERR 8 0.0003 0.0003 0.0005 0 0.001 0
LATT 1
SYMM 0.5-X,0.5+Y,0.5-Z
SFAC C H Br N O S
UNIT 328 312 8 32 32 16
RIGU
EADP S4 C59 C60 C61 C62 C64 C65 C63

L.S. 4
PLAN  2
BOND $H
CONF
fmap 2
acta
MERG 2
REM <olex2.extras>
REM <HklSrc "%.\\SMRFM235_0m.hkl">
REM </olex2.extras>

WGHT    0.137000    8.106700
FVAR       0.13939
H15   2    0.519935    0.158962    0.606986    11.00000    0.04652
H48   2    0.746468    0.215762    1.171612    11.00000    0.05583
H31   2    0.744329    0.208901    0.682985    11.00000    0.04334
H51   2    0.516960    0.163622    1.112733    11.00000    0.04556
H68   2    0.587629    0.050162    1.202625    11.00000    0.08111
H6    2    0.972273    0.128236    0.591693    11.00000    0.05501
H44   2    0.567312    0.279271    1.174739    11.00000    0.06246
H12   2    0.569463    0.270514    0.679824    11.00000    0.04715
H13   2    0.515312    0.279043    0.747137    11.00000    0.05264
H52   2    0.407292    0.166427    1.049629    11.00000    0.05646
H46   2    0.732970    0.140686    1.261674    11.00000    0.07151
H7    2    1.065922    0.040897    0.582604    11.00000    0.05640
H10   2    0.730755    0.139453    0.769602    11.00000    0.06294
H43   2    0.514832    0.283033    1.245446    11.00000    0.08262
H53   2    0.398790    0.243369    0.970985    11.00000    0.07543
BR1   3    0.546506    0.232642    0.860312    11.00000    0.07943    0.08017 =
         0.04701   -0.00161    0.02546   -0.00640
BR2   3    0.557638    0.230478    1.360412    11.00000    0.08795    0.08999 =
         0.05159    0.00136    0.03387   -0.00200
S3    6    0.875561    0.137723    1.150736    11.00000    0.03746    0.06891 =
         0.05571   -0.00610    0.00652    0.00575
S4    6    0.786803    0.402743    1.119577    11.00000    0.05853    0.05575 =
         0.08534    0.00086    0.01464   -0.00859
S5    6    0.876007    0.131529    0.659391    11.00000    0.03474    0.07004 =
         0.06204   -0.01613    0.00820    0.00284
S2    6    0.794388    0.404433    0.646176    11.00000    0.06758    0.04492 =
         0.18809    0.00053    0.04815   -0.01376
N3    4    0.809406    0.103859    0.610615    11.00000    0.03640    0.08600 =
         0.05335   -0.01802    0.00821    0.00523
AFIX  43
H3    2    0.818032    0.100980    0.579119    11.00000   -1.20000
AFIX   0

C42   1    0.598076    0.220761    1.299252    11.00000    0.05568    0.05796 =
         0.03924   -0.00052    0.01518   -0.00448
C50   1    0.579126    0.228540    1.077924    11.00000    0.04375    0.03968 =
         0.03959   -0.00347    0.01239    0.00125
C49   1    0.654058    0.236377    1.110324    11.00000    0.03767    0.03815 =
         0.04226    0.00049    0.01224   -0.00022
C45   1    0.657627    0.205885    1.209789    11.00000    0.04043    0.04303 =
         0.03777   -0.00029    0.00800   -0.00087
C30   1    0.661412    0.236150    0.617513    11.00000    0.04824    0.03600 =
         0.05203   -0.00018    0.02359    0.00269
C8    1    0.590274    0.220145    0.800818    11.00000    0.05488    0.04840 =
         0.04050   -0.00261    0.01120   -0.00653
C55   1    0.573692    0.275134    1.031189    11.00000    0.04739    0.05606 =
         0.04059    0.00139    0.01408    0.00515
O7    5    0.897869    0.218068    1.139579    11.00000    0.05266    0.06036 =
         0.09959   -0.00710    0.01375    0.00799
C48   1    0.692668    0.195062    1.162225    11.00000    0.03721    0.03791 =
         0.03938   -0.00096    0.00847   -0.00214
N6    4    0.762618    0.314766    1.091964    11.00000    0.04059    0.05165 =
         0.06801    0.00338    0.02163   -0.00371
AFIX  43
H6A   2    0.795900    0.284424    1.083681    11.00000   -1.20000
AFIX   0

C14   1    0.589327    0.229221    0.580336    11.00000    0.05370    0.03832 =
         0.04219   -0.00138    0.01974    0.00611
C15   1    0.523553    0.187805    0.580653    11.00000    0.05359    0.04017 =
         0.04842   -0.00072    0.01172    0.00187
C5    1    0.948036    0.066835    0.651617    11.00000    0.03321    0.05301 =
         0.05575   -0.00617    0.00350   -0.00252
C66   1    0.706285    0.101551    1.154250    11.00000    0.04203    0.03985 =
         0.05018   -0.00005    0.00908    0.00209
C31   1    0.694775    0.192292    0.669111    11.00000    0.03615    0.03724 =
         0.05337   -0.00513    0.01390   -0.00295
C32   1    0.706291    0.098245    0.661608    11.00000    0.03745    0.03685 =
         0.06120   -0.00335    0.01075    0.00113
C12   1    0.590334    0.245987    0.709295    11.00000    0.04871    0.04834 =
         0.03946    0.00051    0.00851    0.00910
C76   1    0.944975    0.070090    1.142600    11.00000    0.03609    0.05358 =
         0.06249    0.00114    0.00489    0.00347
O8    5    0.862208    0.124114    1.203087    11.00000    0.04956    0.11384 =
         0.04955   -0.01014    0.00700    0.00448
N5    4    0.640621    0.310901    1.033536    11.00000    0.04860    0.05917 =
         0.04599    0.01233    0.01469    0.00299
C56   1    0.688958    0.287054    1.081299    11.00000    0.03950    0.04704 =
         0.04829    0.00106    0.01492    0.00011
C41   1    0.742884    0.085351    0.615316    11.00000    0.04047    0.04662 =
         0.05650   -0.01299    0.00480    0.00730
N7    4    0.693489    0.055610    1.066157    11.00000    0.05306    0.04743 =
         0.05475   -0.01219   -0.00099    0.01139
C11   1    0.656289    0.203990    0.714911    11.00000    0.04146    0.03725 =
         0.04468   -0.00211    0.01110   -0.00167
C44   1    0.593227    0.249227    1.206885    11.00000    0.05169    0.05190 =
         0.03902    0.00292    0.01033    0.00990
N4    4    0.693703    0.049690    0.574444    11.00000    0.04719    0.05521 =
         0.06838   -0.02363   -0.00404    0.00940
N8    4    0.807417    0.111537    1.101532    11.00000    0.04211    0.08268 =
         0.04138   -0.00514    0.00638    0.01086
AFIX  43
H8    2    0.814776    0.111221    1.069613    11.00000   -1.20000
AFIX   0
C51   1    0.514829    0.188012    1.084089    11.00000    0.04523    0.04267 =
         0.04812   -0.00064    0.00930   -0.00038

C19   1    0.589790    0.280813    0.536341    11.00000    0.07450    0.05370 =
         0.04978    0.00425    0.03187    0.01166
O3    5    0.862811    0.116456    0.711601    11.00000    0.04615    0.11380 =
         0.05969   -0.02206    0.00865    0.00361
O4    5    0.896892    0.212765    0.649636    11.00000    0.05028    0.06250 =
         0.11202   -0.01716    0.01146    0.00628
O5    5    0.860410    0.416322    1.114900    11.00000    0.06150    0.08827 =
         0.13693   -0.00827    0.03882   -0.03073
C73   1    0.742151    0.090924    1.107296    11.00000    0.03791    0.04853 =
         0.05058   -0.00455    0.00163    0.00909
C46   1    0.691938    0.170544    1.258972    11.00000    0.04919    0.06900 =
         0.04761    0.00946    0.00787    0.01709
O6    5    0.729250    0.458300    1.097065    11.00000    0.08093    0.05208 =
         0.10067    0.01941    0.01424    0.00707
C43   1    0.562981    0.257366    1.251816    11.00000    0.05614    0.05943 =
         0.04453   -0.00067    0.01375    0.00920
C34   1    0.581878    0.029397    0.670307    11.00000    0.05163    0.04675 =
         0.11562    0.01751    0.01781   -0.00147
AFIX  43
H34   2    0.585895    0.044183    0.705945    11.00000   -1.20000
AFIX   0
N2    4    0.773574    0.319969    0.612108    11.00000    0.05204    0.05184 =
         0.13685    0.01210    0.04939   -0.00047
AFIX  43
H2    2    0.808883    0.291875    0.604699    11.00000   -1.20000
AFIX   0

C67   1    0.636235    0.052479    1.136042    11.00000    0.04435    0.03335 =
         0.07848    0.00417    0.00692    0.00207
C2    1    1.059048   -0.038193    0.638536    11.00000    0.03717    0.04846 =
         0.08493   -0.01009    0.00319    0.00132
C47   1    0.662081    0.177526    1.303399    11.00000    0.06999    0.07829 =
         0.03905    0.00885    0.00863    0.01298
AFIX  43
H47   2    0.685308    0.153059    1.335769    11.00000   -1.20000
AFIX   0

C29   1    0.699803    0.291446    0.594404    11.00000    0.05276    0.04333 =
         0.08055    0.00444    0.03574    0.00337
C72   1    0.629868    0.029125    1.083100    11.00000    0.04983    0.03863 =
         0.07719   -0.00632   -0.00305    0.00504
C52   1    0.450355    0.193509    1.044506    11.00000    0.04386    0.06120 =
         0.06534   -0.00656    0.00733   -0.00266
C33   1    0.635297    0.050473    0.643813    11.00000    0.04165    0.03288 =
         0.09369    0.00086    0.00804    0.00302
C54   1    0.507973    0.279056    0.990423    11.00000    0.06093    0.07876 =
         0.04078    0.00520    0.00616    0.00943
AFIX  43
H54   2    0.505967    0.308489    0.959123    11.00000   -1.20000
AFIX   0

C10   1    0.687910    0.169991    0.765077    11.00000    0.04663    0.06463 =
         0.05711    0.00468    0.00500    0.01363
N1    4    0.657349    0.318731    0.545960    11.00000    0.07366    0.06055 =
         0.08085    0.02293    0.04613    0.00985
C59   1    0.788811    0.392295    1.187018    11.00000    0.05853    0.05575 =
         0.08534    0.00086    0.01464   -0.00859
C53   1    0.447066    0.238480    0.997971    11.00000    0.05053    0.08596 =
         0.05321   -0.00345   -0.00223    0.00341
C7    1    1.042102    0.030507    0.607120    11.00000    0.04454    0.05902 =
         0.08251   -0.00045    0.02529    0.00183
C77   1    0.959305    0.001635    1.174564    11.00000    0.07974    0.07437 =
         0.07985    0.01790    0.02306    0.01430
AFIX  43
H77   2    0.932013   -0.008785    1.199932    11.00000   -1.20000
AFIX   0

C6    1    0.986692    0.082748    0.613021    11.00000    0.04242    0.05442 =
         0.06932    0.00468    0.01403    0.00361
C9    1    0.654961    0.177729    0.807788    11.00000    0.06631    0.06935 =
         0.04384    0.00741    0.00651    0.00519
AFIX  43
H9    2    0.676571    0.154342    0.840873    11.00000   -1.20000
AFIX   0
C16   1    0.463216    0.195835    0.537968    11.00000    0.06294    0.05584 =
         0.06255   -0.00652    0.00218    0.00381
AFIX  43
H16   2    0.419620    0.168113    0.538067    11.00000   -1.20000
AFIX   0
C13   1    0.557471    0.255194    0.752250    11.00000    0.04916    0.05573 =
         0.04522   -0.00325    0.01184    0.01032
C38   1    0.629322    0.026262    0.591225    11.00000    0.04571    0.03825 =
         0.09729   -0.01294   -0.00519    0.00316

C79   1    1.053825   -0.038504    1.130968    11.00000    0.04389    0.04589 =
         0.10743   -0.00766    0.00227    0.00501
C65   1    0.728021    0.413618    1.207027    11.00000    0.05853    0.05575 =
         0.08534    0.00086    0.01464   -0.00859
AFIX  43
H65   2    0.686555    0.436696    1.184160    11.00000   -1.20000
AFIX   0

O2    5    0.870322    0.418890    0.647006    11.00000    0.08705    0.08538 =
         0.25002   -0.00783    0.07587   -0.03752
C81   1    0.985134    0.084983    1.105375    11.00000    0.06469    0.05352 =
         0.09440    0.01872    0.03367    0.01447
AFIX  43
H81   2    0.976123    0.131086    1.083894    11.00000   -1.20000
AFIX   0

C4    1    0.965628   -0.000699    0.684308    11.00000    0.06044    0.07050 =
         0.07069    0.00952    0.01854    0.00193
AFIX  43
H4    2    0.940224   -0.011201    0.710800    11.00000   -1.20000
AFIX   0
C18   1    0.529112    0.288992    0.492818    11.00000    0.09861    0.07899 =
         0.04491    0.01071    0.02492    0.02178
AFIX  43
H18   2    0.530882    0.322628    0.463997    11.00000   -1.20000
AFIX   0
C27   1    0.726324    0.411085    0.729420    11.00000    0.05239    0.05934 =
         0.15354   -0.01449    0.01204    0.00244
AFIX  43
H27   2    0.688208    0.438140    0.705632    11.00000   -1.20000
AFIX   0

C68   1    0.584192    0.028356    1.163482    11.00000    0.05717    0.04646 =
         0.10618    0.01568    0.02210   -0.00226
C71   1    0.571700   -0.017723    1.055240    11.00000    0.06945    0.04858 =
         0.09993   -0.01044   -0.01956   -0.00049
AFIX  43
H71   2    0.567803   -0.032917    1.019688    11.00000   -1.20000
AFIX   0

C3    1    1.020974   -0.052214    0.677345    11.00000    0.06548    0.05806 =
         0.08105    0.01263    0.00822    0.00615
AFIX  43
H3A   2    1.032725   -0.097424    0.699442    11.00000   -1.20000
AFIX   0

C70   1    0.519463   -0.040952    1.082872    11.00000    0.06443    0.05953 =
         0.13952    0.00909   -0.01422   -0.01798
AFIX  43
H70   2    0.479734   -0.072919    1.065370    11.00000   -1.20000
AFIX   0
C57   1    0.659124    0.355525    0.989064    11.00000    0.06453    0.09956 =
         0.05648    0.02917    0.01868   -0.00062
AFIX  23
H57A  2    0.647677    0.321831    0.957094    11.00000   -1.20000
H57B  2    0.712059    0.366104    0.997833    11.00000   -1.20000
AFIX   0
C64   1    0.728499    0.400795    1.261030    11.00000    0.05853    0.05575 =
         0.08534    0.00086    0.01464   -0.00859
AFIX  43
H64   2    0.688518    0.417065    1.274542    11.00000   -1.20000
AFIX   0
C69   1    0.524197   -0.018637    1.134804    11.00000    0.05468    0.05611 =
         0.14434    0.02279    0.01756   -0.00706
AFIX  43
H69   2    0.487295   -0.034634    1.151623    11.00000   -1.20000
AFIX   0

O1    5    0.739036    0.462364    0.622463    11.00000    0.11665    0.04717 =
         0.19094    0.01786    0.04889    0.01002
C28   1    0.787240    0.386098    0.713016    11.00000    0.05780    0.04226 =
         0.15684   -0.01755    0.02701   -0.01145
C17   1    0.466737    0.245762    0.493949    11.00000    0.08890    0.08656 =
         0.05073   -0.00355   -0.00143    0.01313
AFIX  43
H17   2    0.425627    0.249347    0.465003    11.00000   -1.20000
AFIX   0

C62   1    0.789705    0.363299    1.294340    11.00000    0.05853    0.05575 =
         0.08534    0.00086    0.01464   -0.00859
C78   1    1.014481   -0.051119    1.168496    11.00000    0.08426    0.05992 =
         0.09829    0.01425    0.01195    0.01595
AFIX  43
H78   2    1.024873   -0.096365    1.190693    11.00000   -1.20000
AFIX   0

C39   1    0.706992    0.036441    0.521447    11.00000    0.06994    0.08500 =
         0.07408   -0.03815   -0.00336    0.02255
AFIX  23
H39A  2    0.676314   -0.008178    0.504202    11.00000   -1.20000
H39B  2    0.758467    0.021200    0.525283    11.00000   -1.20000
AFIX   0

C80   1    1.039921    0.029832    1.100125    11.00000    0.06463    0.07018 =
         0.12100    0.01260    0.04386    0.01319
AFIX  43
H80   2    1.067671    0.039858    1.074989    11.00000   -1.20000
AFIX   0

C37   1    0.569597   -0.018507    0.562897    11.00000    0.06003    0.05273 =
         0.12243   -0.01633   -0.02265    0.00040
AFIX  43
H37   2    0.565932   -0.034829    0.527585    11.00000   -1.20000
AFIX   0

C60   1    0.848331    0.355738    1.222497    11.00000    0.05853    0.05575 =
         0.08534    0.00086    0.01464   -0.00859
AFIX  43
H60   2    0.890022    0.340510    1.210689    11.00000   -1.20000
AFIX   0
C74   1    0.707152    0.043716    1.012951    11.00000    0.07259    0.08042 =
         0.05827   -0.02555    0.00325    0.01712
AFIX  23
H74A  2    0.675836    0.000151    0.994827    11.00000   -1.20000
H74B  2    0.758422    0.027679    1.016739    11.00000   -1.20000
AFIX   0
C58   1    0.618765    0.433919    0.976902    11.00000    0.08803    0.12768 =
         0.11927    0.07338    0.01084    0.00025
AFIX 137
H58A  2    0.566449    0.424712    0.971626    11.00000   -1.50000
H58B  2    0.628536    0.456900    0.944834    11.00000   -1.50000
H58C  2    0.635302    0.470664    1.006411    11.00000   -1.50000
AFIX   0
C61   1    0.845838    0.342144    1.274441    11.00000    0.05853    0.05575 =
         0.08534    0.00086    0.01464   -0.00859
AFIX  43
H61   2    0.886059    0.316493    1.297040    11.00000   -1.20000
AFIX   0

C22   1    0.844061    0.345521    0.748771    11.00000    0.05158    0.06488 =
         0.18224   -0.03519    0.00798    0.00296
AFIX  43
H22   2    0.885691    0.327567    0.737898    11.00000   -1.20000
AFIX   0
C25   1    0.778304    0.354632    0.819472    11.00000    0.07915    0.06155 =
         0.14984   -0.03441   -0.00670   -0.01013
C1    1    1.118693   -0.096972    0.630927    11.00000    0.05327    0.05574 =
         0.15102   -0.01281    0.01483    0.01215
AFIX 137
H1A   2    1.166345   -0.071185    0.641289    11.00000   -1.50000
H1B   2    1.109201   -0.112803    0.593822    11.00000   -1.50000
H1C   2    1.118233   -0.144081    0.652861    11.00000   -1.50000
AFIX   0
C23   1    0.837596    0.332755    0.799420    11.00000    0.09952    0.08515 =
         0.15816   -0.03156   -0.01450   -0.00493
AFIX  43
H23   2    0.876854    0.306800    0.822827    11.00000   -1.20000
AFIX   0
C40   1    0.690647    0.108872    0.486856    11.00000    0.12728    0.11140 =
         0.07187   -0.02190    0.01748    0.01351
AFIX 137
H40A  2    0.643002    0.130156    0.488246    11.00000   -1.50000
H40B  2    0.690252    0.094364    0.450472    11.00000   -1.50000
H40C  2    0.728050    0.149238    0.499339    11.00000   -1.50000
AFIX   0
C26   1    0.721277    0.396131    0.781545    11.00000    0.07534    0.07020 =
         0.15137   -0.03008    0.02218   -0.00815
AFIX  43
H26   2    0.679407    0.413646    0.792280    11.00000   -1.20000
AFIX   0
C36   1    0.515165   -0.037819    0.590230    11.00000    0.05689    0.06204 =
         0.16966    0.00952   -0.01702   -0.01967
AFIX  43
H36   2    0.473666   -0.067074    0.572531    11.00000   -1.20000
AFIX   0
C21   1    0.681250    0.374212    0.509283    11.00000    0.12962    0.10027 =
         0.11809    0.04713    0.07965    0.00274
AFIX  23
H21A  2    0.711601    0.416348    0.530085    11.00000   -1.20000
H21B  2    0.637884    0.399963    0.486677    11.00000   -1.20000
AFIX   0
C35   1    0.521377   -0.015047    0.641660    11.00000    0.05104    0.05835 =
         0.16652    0.02790    0.01486   -0.00878
AFIX  43
H35   2    0.484129   -0.029433    0.658581    11.00000   -1.20000
AFIX   0

C75   1    0.691981    0.118707    0.979336    11.00000    0.11094    0.11101 =
         0.06035    0.00008    0.01557    0.01456
AFIX 137
H75A  2    0.642018    0.136343    0.976984    11.00000   -1.50000
H75B  2    0.698265    0.107333    0.943913    11.00000   -1.50000
H75C  2    0.725917    0.160606    0.995523    11.00000   -1.50000
AFIX   0
C82   1    1.113404   -0.098394    1.124812    11.00000    0.06567    0.05623 =
         0.19586   -0.02775    0.01336    0.01382
AFIX 137
H82A  2    1.161466   -0.075108    1.139126    11.00000   -1.50000
H82B  2    1.107877   -0.110645    1.087402    11.00000   -1.50000
H82C  2    1.108526   -0.147281    1.144017    11.00000   -1.50000
AFIX   0
C63   1    0.787333    0.347377    1.352195    11.00000    0.05853    0.05575 =
         0.08534    0.00086    0.01464   -0.00859
AFIX 137
H63A  2    0.740291    0.364502    1.357747    11.00000   -1.50000
H63B  2    0.826386    0.377070    1.375809    11.00000   -1.50000
H63C  2    0.793820    0.290469    1.359688    11.00000   -1.50000
AFIX   0

C20   1    0.723378    0.335036    0.475042    11.00000    0.22642    0.17843 =
         0.12497   -0.05421    0.11081   -0.08945
AFIX 137
H20A  2    0.761956    0.302405    0.496763    11.00000   -1.50000
H20B  2    0.745033    0.375608    0.456648    11.00000   -1.50000
H20C  2    0.690892    0.301294    0.449164    11.00000   -1.50000
AFIX   0
C24   1    0.772843    0.338985    0.874416    11.00000    0.15623    0.10418 =
         0.13245   -0.03126   -0.02232   -0.01833
AFIX 137
H24A  2    0.817988    0.355453    0.899061    11.00000   -1.50000
H24B  2    0.764955    0.282127    0.878789    11.00000   -1.50000
H24C  2    0.731988    0.369067    0.881595    11.00000   -1.50000
AFIX   0
HKLF 4


REM  SMRFM235
REM wR2 = 0.2694, GooF = S = 1.059, Restrained GooF = 1.040 for all data
REM R1 = 0.0805 for 11656 Fo > 4sig(Fo) and 0.1201 for all 18931 data
REM 963 parameters refined using 836 restraints

END

WGHT      0.1371      8.0996

REM Highest difference peak  1.679,  deepest hole -1.981,  1-sigma level  0.086
Q1    1   0.8010  0.4075  1.1554  11.00000  0.05    1.68
Q2    1   0.7830  0.3994  0.6131  11.00000  0.05    1.37
;
_shelx_res_checksum                27509
_shelx_hkl_file
;
   3   0   0    0.20    0.20
   3   0   0    0.30    0.20
   3   0   0    0.00    0.10
   3   0   0    0.20    0.20
   3   0   0    0.10    0.10
  -3   0   0    0.60    0.20
   4   0   0  118.19    4.90
   4   0   0  121.79    4.80
   4   0   0  116.49    5.00
   4   0   0  116.19    4.80
   4   0   0  118.29    4.90
   4   0   0  117.79    4.80
   4   0   0  116.79    4.90
  -4   0   0  118.89    5.00
   5   0   0    0.10    0.10
  -5   0   0    0.20    0.40
   5   0   0    0.00    0.20
   5   0   0    0.20    0.10
   5   0   0    0.60    0.40
   5   0   0    0.00    0.30
   5   0   0    0.60    0.30
   5   0   0    0.50    0.30
   6   0   0    7.10    0.60
   6   0   0    8.00    0.60
  -6   0   0    9.10    0.80
   6   0   0    8.60    0.40
   6   0   0    7.60    0.60
   6   0   0    8.10    0.60
   6   0   0    7.40    0.80
   6   0   0    8.00    0.40
  -7   0   0    0.40    0.40
   7   0   0   -0.10    0.30
   7   0   0    0.20    0.10
   7   0   0    0.20    0.40
   7   0   0   -0.30    0.30
   7   0   0    0.00    0.10
   7   0   0   -0.20    0.40
   7   0   0    0.00    0.40
   8   0   0  298.07   12.00
   8   0   0  292.07   12.30
   8   0   0  292.97   12.10
   8   0   0  291.07   12.20
   8   0   0  293.97   12.20
   8   0   0  299.67   12.20
   8   0   0  308.47   12.00
   9   0   0    0.40    0.40
   9   0   0    0.10    0.20
   9   0   0   -1.10    0.50
   9   0   0   -0.10    0.40
   9   0   0    0.20    0.20
   9   0   0   -0.70    0.50
  10   0   0  108.09    4.30
  10   0   0   99.99    4.50
  10   0   0  106.59    4.40
  10   0   0  102.99    4.40
  10   0   0  102.89    4.30
  10   0   0  105.59    4.50
  11   0   0    0.10    0.20
  11   0   0   -1.30    0.60
  11   0   0    0.10    0.60
  11   0   0    0.10    0.60
  11   0   0   -0.80    0.60
  11   0   0    0.00    0.30
  12   0   0  723.43   29.30
  12   0   0  713.93   29.30
  12   0   0  719.93   29.30
  12   0   0  702.63   29.30
  12   0   0  726.83   29.10
  12   0   0  721.13   29.10
  13   0   0    0.20    0.80
  13   0   0    1.10    0.70
  13   0   0    0.10    0.30
  13   0   0    1.50    0.70
  13   0   0   -1.50    0.70
  13   0   0   -0.10    0.30
  14   0   0   56.09    2.40
  14   0   0   57.19    2.40
  14   0   0   59.79    2.70
  14   0   0   55.29    2.70
  14   0   0   57.79    2.80
  15   0   0    0.30    0.80
  15   0   0    0.30    0.30
  15   0   0   -0.60    0.30
  15   0   0   -0.70    0.80
  15   0   0    1.00    0.80
  15   0   0    0.40    0.80
  16   0   0   13.40    1.30
  16   0   0   13.60    0.70
  16   0   0   14.60    1.20
  16   0   0   11.70    1.30
  16   0   0   13.00    0.70
  16   0   0   12.70    1.20
  17   0   0   -0.30    0.90
  17   0   0   -0.20    1.10
  17   0   0    1.30    0.90
  18   0   0    2.00    1.00
  18   0   0    0.00    1.10
  19   0   0    2.80    1.20
  19   0   0   -1.00    1.00
  20   0   0    7.50    1.20
  20   0   0    7.00    1.40
  21   0   0   -1.30    1.10
  21   0   0    2.30    1.20
  22   0   0   -1.10    1.20
  22   0   0   -1.00    1.20
  23   0   0   -1.40    1.20
  23   0   0   -0.70    1.40
  24   0   0    2.90    1.50
  24   0   0    0.60    1.30
  -2   1   0  980.10   42.10
   2   1   0 1086.59   42.30
   3  -1   0 1169.18   48.30
   3   1   0 1186.08   48.40
   3   1   0 1178.58   48.40
  -3   1   0 1209.38   48.30
  -4  -1   0  378.86   15.60
   4  -1   0  374.66   15.80
  -4  -1   0  381.06   15.60
   4  -1   0  392.16   15.50
   4  -1   0  379.76   15.60
  -4  -1   0  383.66   15.50
   4  -1   0  385.06   15.50
   4  -1   0  383.96   15.60
  -4  -1   0  398.16   15.50
   4   1   0  372.66   16.10
  -4   1   0  380.56   15.60
   4   1   0  388.26   15.50
   4   1   0  377.66   15.60
  -4   1   0  386.46   15.50
   4   1   0  385.86   15.60
  -4   1   0  382.46   15.60
   4   1   0  376.16   15.90
  -4   1   0  386.76   15.90
  -4   1   0  380.96   15.50
   4   1   0  388.76   15.50
   5  -1   0  700.03   28.00
   5  -1   0  680.33   28.00
   5  -1   0  673.93   28.00
   5  -1   0  674.43   28.30
   5  -1   0  677.73   28.00
   5  -1   0  703.83   28.00
   5  -1   0  705.43   27.90
  -5  -1   0  676.03   28.00
  -5  -1   0  690.63   27.90
  -5  -1   0  717.33   27.90
   5   1   0  697.13   28.00
  -5   1   0  704.43   28.30
   5   1   0  688.23   28.00
   5   1   0  685.73   28.30
   5   1   0  680.03   28.30
   5   1   0  689.33   28.00
   5   1   0  697.13   28.00
   5   1   0  672.83   28.00
   6  -1   0 1558.04   63.99
   6   1   0 1572.24   63.79
   6   1   0 1555.24   63.99
  -6   1   0 1576.04   63.79
   7  -1   0  299.27   12.30
   7  -1   0  304.57   12.20
   7  -1   0  310.27   12.30
   7  -1   0  292.97   12.60
   7  -1   0  295.17   12.30
   7  -1   0  300.97   12.30
   7  -1   0  310.97   12.20
   7   1   0  295.97   12.60
   7   1   0  295.87   12.60
  -7   1   0  303.67   12.60
   7   1   0  294.07   12.30
   7   1   0  312.67   12.20
   7   1   0  300.47   12.20
   7   1   0  303.47   12.30
   7   1   0  300.87   12.30
   7   1   0  295.67   12.40
   8  -1   0  156.48    6.50
   8  -1   0  151.58    6.70
   8  -1   0  154.88    6.40
   8  -1   0  159.38    6.30
   8  -1   0  160.98    6.40
   8  -1   0  156.58    6.30
   8  -1   0  155.98    6.70
   8   1   0  158.38    6.40
   8   1   0  154.28    6.50
   8   1   0  156.98    6.50
   8   1   0  155.88    6.30
   8   1   0  149.69    6.80
   8   1   0  154.28    6.50
   8   1   0  151.88    6.50
  -8   1   0  157.48    6.70
   8   1   0  155.98    6.80
   9  -1   0   12.70    0.90
   9  -1   0   12.60    0.60
   9  -1   0   13.80    0.60
   9  -1   0   13.70    1.00
   9  -1   0   12.00    1.00
   9  -1   0   14.20    0.90
  -9   1   0   11.30    1.00
   9   1   0   12.40    1.00
   9   1   0   13.90    1.20
   9   1   0   12.50    1.30
   9   1   0   13.30    0.60
   9   1   0   11.30    0.90
   9   1   0   12.30    1.00
   9   1   0   11.10    1.00
   9   1   0   12.30    0.60
  10  -1   0  719.83   29.20
  10  -1   0  742.23   29.20
  10  -1   0  731.33   29.30
  10  -1   0  704.13   29.30
  10  -1   0  709.53   29.30
  10  -1   0  731.43   29.30
  10   1   0  718.43   29.50
  10   1   0  718.53   29.30
  10   1   0  700.33   29.30
  10   1   0  717.93   29.20
  10   1   0  711.73   29.30
  10   1   0  732.53   29.20
  10   1   0  725.83   29.30
  10   1   0  712.03   29.50
  11  -1   0   42.30    2.10
  11  -1   0   44.00    2.10
  11  -1   0   45.90    1.90
  11  -1   0   45.10    2.20
  11  -1   0   43.80    2.10
  11   1   0   42.80    2.10
  11   1   0   42.80    1.90
  11   1   0   46.60    2.20
  11   1   0   45.10    1.90
  11   1   0   43.40    2.10
  12  -1   0   30.00    1.60
  12  -1   0   30.20    1.60
  12  -1   0   29.50    1.60
  12  -1   0   31.10    1.30
  12  -1   0   30.30    1.30
  12   1   0   29.10    1.30
  12   1   0   30.80    1.70
  12   1   0   30.30    1.30
  12   1   0   31.00    1.70
  12   1   0   30.10    1.70
  13  -1   0   31.90    1.70
  13  -1   0   32.90    1.90
  13  -1   0   34.30    1.40
  13  -1   0   31.60    1.70
  13  -1   0   34.30    1.40
  13  -1   0   29.80    1.70
  13   1   0   31.70    2.00
  13   1   0   34.30    1.50
  13   1   0   32.40    1.80
  13   1   0   32.50    1.90
  13   1   0   34.40    1.50
  13   1   0   31.10    1.70
  14  -1   0   10.90    1.00
  14  -1   0   11.50    0.70
  14  -1   0   10.80    1.00
  14  -1   0    9.50    1.10
  14  -1   0   12.70    0.70
  14  -1   0   11.40    1.00
  14   1   0   12.20    1.20
  14   1   0   11.60    1.00
  14   1   0   10.80    1.00
  14   1   0   11.20    0.70
  14   1   0   11.30    1.00
  14   1   0   10.90    1.10
  15  -1   0   19.20    1.50
  15  -1   0   18.20    0.90
  15  -1   0   18.10    1.40
  15  -1   0   22.60    1.60
  15  -1   0   16.70    0.90
  15  -1   0   17.20    1.50
  15   1   0   22.90    1.70
  15   1   0   19.40    1.50
  15   1   0   18.60    0.90
  15   1   0   17.50    1.50
  15   1   0   17.90    1.50
  15   1   0   18.00    0.90
  16  -1   0    0.80    0.90
  16  -1   0   -0.20    0.90
  16  -1   0    0.10    0.30
  16  -1   0   -0.80    0.90
  16  -1   0    0.80    0.90
  16  -1   0    1.20    0.30
  16   1   0    1.10    1.10
  16   1   0    1.00    0.30
  16   1   0    1.10    0.90
  16   1   0    0.90    0.30
  16   1   0    1.30    1.00
  17  -1   0   82.89    3.80
  17  -1   0   77.09    3.80
  17  -1   0   86.99    3.90
  17   1   0   84.39    4.00
  17   1   0   85.69    3.90
  17   1   0   80.09    3.40
  17   1   0   81.49    3.40
  18  -1   0   11.10    1.20
  18  -1   0   11.80    1.20
  18  -1   0   11.50    1.20
  18   1   0   13.70    1.50
  18   1   0   12.80    1.30
  19  -1   0    3.00    1.00
  19  -1   0    2.30    1.20
  19   1   0    2.30    1.50
  19   1   0    0.80    1.10
  20  -1   0    3.20    1.10
  20   1   0    4.20    1.20
  20   1   0    5.20    1.40
  21  -1   0    0.20    1.30
  21  -1   0   -1.50    1.00
  21   1   0    0.70    1.40
  21   1   0    0.10    1.20
  22  -1   0   11.60    1.50
  22   1   0   12.00    1.70
  22   1   0   10.10    1.40
  23  -1   0    1.10    1.20
  23  -1   0    0.40    1.40
  23   1   0    1.60    1.50
  23   1   0   -0.40    1.30
  24  -1   0    1.70    1.50
  24  -1   0   -0.20    1.20
  24   1   0    0.30    1.40
  24   1   0   -1.20    1.60
   0   2   0  916.31   37.70
   1  -2   0   22.40    0.90
  -1  -2   0   19.50    0.90
  -1   2   0   22.20    0.90
  -1   2   0   20.30    0.90
   1   2   0   20.30    0.90
   1   2   0   22.80    0.90
   1   2   0   21.80    1.50
  -1   2   0   22.30    0.90
   1   2   0   21.50    0.90
  -2  -2   0  671.53   27.80
   2   2   0  630.34   27.80
   2   2   0  711.03   27.30
  -3  -2   0 2537.85  103.49
   3  -2   0 2550.14  103.49
   3   2   0 2521.15  103.49
  -3   2   0 2554.74  103.49
   4  -2   0  643.44   26.10
  -4  -2   0  648.34   26.10
   4  -2   0  646.94   26.10
   4  -2   0  664.33   26.10
  -4  -2   0  647.14   26.10
  -4  -2   0  636.24   26.10
   4  -2   0  629.74   26.60
  -4  -2   0  627.84   26.10
  -4   2   0  648.74   26.70
  -4   2   0  648.84   26.10
  -4   2   0  660.03   26.10
   4   2   0  614.94   26.70
  -4   2   0  646.84   26.10
   4   2   0  651.63   26.10
   4   2   0  628.74   26.10
   4   2   0  651.33   26.10
   4   2   0  637.74   26.70
   5  -2   0  352.96   14.50
   5  -2   0  348.97   15.00
   5  -2   0  352.96   14.50
  -5  -2   0  365.36   14.50
  -5  -2   0  354.36   14.60
  -5  -2   0  359.76   14.60
   5  -2   0  359.96   14.50
   5  -2   0  361.96   14.50
  -5  -2   0  360.06   14.50
  -5   2   0  357.56   14.50
  -5   2   0  359.96   14.50
   5   2   0  352.26   14.50
   5   2   0  367.76   14.50
   5   2   0  350.86   15.10
  -5   2   0  358.06   14.50
  -5   2   0  357.66   15.10
  -5   2   0  355.06   14.50
   5   2   0  344.37   15.10
   5   2   0  358.26   14.60
   5   2   0  355.36   14.50
   6  -2   0   96.79    3.90
  -6  -2   0   95.19    4.00
  -6  -2   0   95.69    4.00
   6  -2   0   93.39    3.90
   6  -2   0   95.49    3.90
   6  -2   0   89.29    4.40
  -6  -2   0   94.09    3.80
   6  -2   0   95.99    3.90
  -6  -2   0   98.49    3.90
   6  -2   0   91.19    3.90
  -6   2   0   93.29    3.80
   6   2   0   90.39    4.50
  -6   2   0   93.39    3.90
   6   2   0   92.29    4.00
   6   2   0   91.29    3.90
  -6   2   0   93.79    3.80
   6   2   0   93.99    3.90
   6   2   0   98.49    3.90
   6   2   0   92.59    3.90
   6   2   0   93.29    4.60
  -6   2   0   91.69    4.50
   7  -2   0   14.40    0.80
  -7  -2   0   16.00    0.70
   7  -2   0   16.30    1.50
   7  -2   0   15.60    0.80
  -7  -2   0   15.50    1.00
  -7  -2   0   16.60    0.70
   7  -2   0   15.90    0.90
   7  -2   0   15.70    0.70
   7  -2   0   16.10    0.90
   7  -2   0   16.20    0.80
   7   2   0   14.20    1.70
   7   2   0   15.60    0.90
  -7   2   0   16.50    0.70
   7   2   0   16.50    0.90
   7   2   0   15.20    0.80
  -7   2   0   17.00    1.80
   7   2   0   14.30    0.90
   7   2   0   16.10    1.60
   8  -2   0  590.64   23.80
   8  -2   0  601.94   23.70
   8  -2   0  587.54   23.80
  -8  -2   0  600.44   23.70
   8  -2   0  578.94   24.20
   8  -2   0  577.54   23.80
   8  -2   0  590.64   23.70
   8  -2   0  572.94   23.70
  -8  -2   0  596.54   23.70
   8   2   0  578.94   23.80
   8   2   0  575.04   24.30
   8   2   0  595.24   23.70
   8   2   0  569.54   23.70
   8   2   0  574.04   23.80
   8   2   0  579.74   24.40
   8   2   0  578.24   23.80
   8   2   0  583.94   23.80
  -8   2   0  580.74   24.30
   9  -2   0    6.40    0.60
   9  -2   0    6.40    0.50
   9  -2   0    5.30    0.60
   9  -2   0    6.60    0.50
   9  -2   0    7.10    1.00
   9  -2   0    6.80    0.60
   9  -2   0    6.60    0.60
  -9   2   0    7.30    1.10
   9   2   0    5.60    0.70
   9   2   0    6.00    0.50
   9   2   0    6.60    0.50
   9   2   0    5.80    0.60
   9   2   0    5.20    0.60
   9   2   0    6.90    1.20
   9   2   0    6.10    0.70
   9   2   0    9.00    1.30
  10  -2   0  128.79    5.30
  10  -2   0  127.19    5.10
  10  -2   0  123.69    5.60
  10  -2   0  125.09    5.20
  10  -2   0  120.29    5.30
  10  -2   0  126.09    5.10
  10  -2   0  127.39    5.30
 -10   2   0  122.29    5.70
  10   2   0  125.39    5.10
  10   2   0  124.49    5.10
  10   2   0  125.59    5.30
  10   2   0  123.29    5.30
  10   2   0  127.09    5.80
  10   2   0  125.49    5.30
  10   2   0  125.79    5.90
  10   2   0  123.99    5.30
  11  -2   0   45.10    2.30
  11  -2   0   45.00    1.90
  11  -2   0   47.70    2.10
  11  -2   0   41.80    2.10
  11  -2   0   41.70    2.00
  11  -2   0   42.70    2.00
  11  -2   0   43.60    1.90
  11   2   0   45.10    1.90
  11   2   0   40.60    2.10
  11   2   0   41.90    2.10
 -11   2   0   45.20    2.30
  11   2   0   42.90    2.20
  11   2   0   40.90    2.60
  11   2   0   44.40    2.60
  11   2   0   42.50    1.90
  11   2   0   42.00    2.10
  12  -2   0   49.99    2.40
  12  -2   0   51.29    2.40
  12  -2   0   54.39    2.20
  12  -2   0   50.79    2.20
  12  -2   0   50.09    2.40
  12  -2   0   54.29    2.40
  12   2   0   49.40    2.70
  12   2   0   48.90    2.40
  12   2   0   52.39    2.50
  12   2   0   52.09    2.20
  12   2   0   48.40    2.80
  12   2   0   53.39    2.20
  12   2   0   50.89    2.40
  12   2   0   49.99    2.60
  13  -2   0    4.60    0.70
  13  -2   0    5.20    0.80
  13  -2   0    4.40    0.40
  13  -2   0    4.60    0.80
  13  -2   0    4.00    0.70
  13  -2   0    4.50    0.40
  13   2   0    4.10    0.40
  13   2   0    5.30    0.40
  13   2   0    3.50    0.90
  13   2   0    5.20    0.90
  13   2   0    3.50    0.70
  14  -2   0   27.30    1.60
  14  -2   0   26.10    1.20
  14  -2   0   29.40    1.70
  14  -2   0   24.80    1.50
  14  -2   0   29.00    1.50
  14  -2   0   27.40    1.60
  14   2   0   28.00    1.70
  14   2   0   27.80    1.30
  14   2   0   25.80    1.70
  14   2   0   26.20    1.30
  14   2   0   24.50    1.80
  15  -2   0  170.68    7.00
  15  -2   0  162.28    6.70
  15  -2   0  162.08    7.30
  15  -2   0  164.38    6.90
  15  -2   0  156.68    6.90
  15  -2   0  164.98    6.70
  15   2   0  161.38    6.70
  15   2   0  163.28    7.00
  15   2   0  165.08    7.10
  15   2   0  166.58    7.00
  15   2   0  162.48    6.70
  15   2   0  164.38    7.00
  16  -2   0    3.70    0.40
  16  -2   0    4.50    0.90
  16  -2   0    3.30    0.40
  16  -2   0    3.50    0.80
  16  -2   0    3.60    1.00
  16  -2   0    3.50    0.90
  16   2   0    4.90    0.40
  16   2   0    3.10    1.00
  16   2   0    3.90    1.20
  16   2   0    4.90    1.10
  16   2   0    4.40    0.40
  17  -2   0  100.59    4.20
  17  -2   0  106.99    4.60
  17  -2   0  102.29    4.20
  17  -2   0  101.09    4.50
  17   2   0   99.59    4.20
  17   2   0  100.19    4.20
  17   2   0  102.69    4.60
  17   2   0  101.09    4.60
  18  -2   0   17.40    1.60
  18  -2   0   18.60    1.50
  18  -2   0   15.30    1.30
  18   2   0   17.10    0.90
  18   2   0   17.00    0.90
  18   2   0   16.80    1.50
  18   2   0   18.40    1.50
  19  -2   0    0.20    1.00
  19  -2   0    0.00    1.00
  19  -2   0    1.50    1.10
  19   2   0    2.30    1.20
  19   2   0    0.40    1.20
  20  -2   0   20.00    1.70
  20  -2   0   20.40    1.70
  20   2   0   21.10    1.80
  21  -2   0   -0.80    1.20
  21  -2   0    2.30    1.10
  21   2   0    1.10    1.30
  21   2   0   -2.00    1.40
  22  -2   0    0.30    1.10
  22  -2   0    1.30    1.30
  22   2   0   -0.10    1.50
  22   2   0   -0.10    1.30
  23  -2   0   -0.50    1.30
  23  -2   0   -2.40    1.20
  23   2   0   -1.40    1.50
  23   2   0   -0.60    1.30
   0  -3   0    1.10    0.20
   0  -3   0    0.70    0.20
   0  -3   0    0.30    0.70
   0  -3   0    1.20    0.20
   0  -3   0    0.50    0.20
   0   3   0    0.60    0.10
   0   3   0    0.60    0.20
   0   3   0   -0.40    0.80
   0   3   0    0.70    0.20
   0   3   0    0.40    0.20
  -1  -3   0   82.19    4.40
   1  -3   0   83.99    3.50
  -1  -3   0   85.59    3.50
  -1  -3   0   87.09    3.50
  -1  -3   0   85.99    3.50
   1  -3   0   86.59    3.50
   1  -3   0   86.49    3.50
  -1  -3   0   85.69    3.50
   1  -3   0   86.09    4.40
   1  -3   0   86.09    3.50
  -1   3   0   86.69    3.50
   1   3   0   82.69    3.50
  -1   3   0   88.19    3.50
   1   3   0   85.19    3.50
   1   3   0   87.29    3.50
  -1   3   0   87.19    3.50
   1   3   0   86.79    4.40
  -1   3   0   83.89    4.40
  -1   3   0   88.29    3.50
   1   3   0   85.29    3.50
  -2  -3   0 4555.94  182.48
   2  -3   0 4471.05  182.48
   2   3   0 4432.26  182.48
  -3  -3   0   57.09    2.50
   3  -3   0   60.99    2.40
   3  -3   0   60.29    2.40
  -3  -3   0   55.19    3.30
   3  -3   0   57.89    2.40
  -3  -3   0   61.39    2.50
   3  -3   0   60.19    3.30
   3  -3   0   58.29    2.40
  -3  -3   0   58.19    2.50
   3   3   0   61.19    2.50
  -3   3   0   52.09    3.30
  -3   3   0   58.39    2.40
  -3   3   0   58.99    2.40
   3   3   0   58.19    3.50
  -3   3   0   53.79    2.40
   3   3   0   59.29    2.50
  -3   3   0   60.49    2.40
   3   3   0   58.29    2.50
   3   3   0   58.59    2.50
  -4  -3   0 1674.33   69.99
   4  -3   0 1698.73   69.99
   4   3   0 1694.73   69.99
  -4   3   0 1759.62   69.99
  -5  -3   0 1194.98   47.40
   5  -3   0 1165.38   48.30
   5  -3   0 1179.38   47.40
   5   3   0 1185.68   47.50
   5   3   0 1159.48   48.30
   5   3   0 1146.19   48.30
  -5   3   0 1159.88   48.30
  -6  -3   0  296.37   12.20
  -6  -3   0  308.17   12.20
   6  -3   0  298.27   12.20
   6  -3   0  293.27   12.20
  -6  -3   0  298.07   12.30
  -6  -3   0  294.27   12.30
   6  -3   0  288.37   13.00
   6  -3   0  304.57   12.20
   6  -3   0  302.77   12.20
  -6   3   0  302.27   12.20
   6   3   0  308.07   12.20
   6   3   0  295.47   12.30
  -6   3   0  297.27   12.20
  -6   3   0  297.77   13.10
   6   3   0  304.17   13.20
  -6   3   0  311.97   12.20
   6   3   0  299.27   13.10
  -6   3   0  303.27   12.20
   6   3   0  301.17   12.20
   6   3   0  293.77   12.30
   7  -3   0  652.63   28.60
  -7  -3   0  676.03   26.80
  -7  -3   0  653.33   26.90
  -7  -3   0  677.03   26.90
   7  -3   0  666.03   26.80
  -7  -3   0  659.63   26.80
   7  -3   0  649.43   26.80
   7  -3   0  665.93   26.80
   7  -3   0  659.43   26.80
   7  -3   0  664.73   26.80
   7   3   0  665.73   26.80
  -7   3   0  662.23   26.80
  -7   3   0  665.33   26.80
   7   3   0  664.83   26.80
  -7   3   0  654.63   26.80
   7   3   0  648.84   26.90
   7   3   0  643.34   27.70
   7   3   0  655.03   26.90
   7   3   0  649.43   27.70
  -7   3   0  664.93   27.70
   8  -3   0  395.16   16.00
   8  -3   0  394.56   16.00
   8  -3   0  386.26   16.10
  -8  -3   0  402.16   16.00
   8  -3   0  386.56   16.00
   8  -3   0  400.26   16.00
   8  -3   0  397.66   16.10
   8  -3   0  390.26   16.80
  -8  -3   0  395.86   16.00
  -8  -3   0  391.06   16.10
   8   3   0  389.56   16.10
  -8   3   0  404.96   17.10
   8   3   0  389.66   17.00
   8   3   0  396.66   16.00
   8   3   0  393.66   16.10
   8   3   0  393.66   17.00
   8   3   0  392.06   16.00
   8   3   0  392.16   16.10
  -8   3   0  394.86   16.00
   9  -3   0  311.77   12.40
  -9  -3   0  305.67   12.40
   9  -3   0  300.37   12.50
   9  -3   0  309.27   12.40
  -9  -3   0  308.37   12.50
   9  -3   0  303.67   13.20
   9  -3   0  298.37   12.40
   9  -3   0  303.67   12.40
   9  -3   0  307.17   12.40
   9   3   0  301.47   12.50
   9   3   0  294.87   12.50
  -9   3   0  300.77   12.30
   9   3   0  303.17   12.50
   9   3   0  310.27   12.40
   9   3   0  306.77   13.40
  -9   3   0  300.97   13.30
  -9   3   0  302.27   12.30
   9   3   0  301.87   13.40
 -10  -3   0    1.60    0.20
  10  -3   0    1.00    0.50
  10  -3   0    1.70    0.50
 -10  -3   0    1.90    0.20
  10  -3   0    0.90    0.50
  10  -3   0    1.70    0.30
  10  -3   0    0.50    1.00
  10  -3   0    1.90    0.50
  10   3   0    0.90    0.60
  10   3   0   -0.60    1.10
  10   3   0    4.30    1.40
  10   3   0    1.70    1.20
  10   3   0    0.50    0.60
  10   3   0    1.10    0.60
 -10   3   0    0.10    1.10
  10   3   0    1.40    0.40
  10   3   0    1.60    0.30
  11  -3   0   54.19    2.30
  11  -3   0   54.19    2.50
  11  -3   0   53.79    3.10
  11  -3   0   57.19    2.30
  11  -3   0   55.09    2.50
  11  -3   0   52.69    2.40
  11  -3   0   55.39    2.40
  11   3   0   52.69    2.50
  11   3   0   55.09    2.60
  11   3   0   56.29    3.40
 -11   3   0   60.39    3.30
  11   3   0   53.69    2.30
  11   3   0   53.99    2.50
  11   3   0   53.69    2.50
  11   3   0   52.99    2.30
  11   3   0   50.89    3.40
  12  -3   0   23.90    2.10
  12  -3   0   27.20    1.50
  12  -3   0   26.90    1.20
  12  -3   0   25.80    1.40
  12  -3   0   24.40    1.50
  12  -3   0   26.30    1.20
  12  -3   0   26.40    1.40
  12   3   0   26.70    1.30
  12   3   0   25.50    1.60
  12   3   0   26.00    1.30
  12   3   0   27.50    1.60
  12   3   0   23.50    2.40
 -12   3   0   25.30    2.00
  12   3   0   24.80    2.30
  12   3   0   25.70    1.50
  12   3   0   25.00    1.60
  13  -3   0    8.30    0.90
  13  -3   0    7.80    0.70
  13  -3   0    8.00    0.70
  13  -3   0   10.80    1.10
  13  -3   0    9.10    0.80
  13  -3   0    9.20    0.80
  13   3   0    8.10    1.10
  13   3   0    8.50    0.60
  13   3   0    7.60    1.00
  13   3   0   10.70    1.50
 -13   3   0    9.10    1.10
  13   3   0   10.40    1.00
  13   3   0    7.80    1.10
  13   3   0    9.80    1.50
  13   3   0    8.40    0.70
 -13   3   0    9.80    1.10
  14  -3   0   79.19    3.50
  14  -3   0   83.59    3.60
  14  -3   0   79.19    3.30
  14  -3   0   77.99    3.50
  14  -3   0   75.69    3.50
  14  -3   0   79.39    3.30
  14   3   0   79.09    3.30
  14   3   0   80.49    3.70
  14   3   0   80.19    4.00
  14   3   0   79.89    3.30
  14   3   0   78.69    3.70
  14   3   0   79.19    4.00
  14   3   0   78.09    3.60
  14   3   0   80.19    3.70
  15  -3   0   64.39    3.10
  15  -3   0   67.39    2.90
  15  -3   0   66.79    3.20
  15  -3   0   68.79    3.20
  15  -3   0   70.09    3.70
  15  -3   0   70.59    2.90
  15   3   0   65.59    3.20
  15   3   0   67.29    3.00
  15   3   0   69.79    3.30
  15   3   0   68.99    3.30
  15   3   0   70.69    2.90
  16  -3   0   19.80    1.50
  16  -3   0   19.40    1.70
  16  -3   0   20.80    1.10
  16  -3   0   22.40    1.50
  16  -3   0   19.80    1.50
  16  -3   0   22.00    1.10
  16   3   0   22.40    1.70
  16   3   0   21.20    1.10
  16   3   0   21.50    1.10
  16   3   0   23.70    1.90
  17  -3   0    1.60    0.90
  17  -3   0    1.50    0.40
  17  -3   0    1.30    0.80
  17  -3   0    1.60    0.90
  17  -3   0    1.80    0.40
  17  -3   0   -0.30    1.00
  17   3   0    1.70    1.10
  17   3   0    2.00    1.10
  17   3   0    1.30    0.40
  17   3   0    1.40    0.40
  18  -3   0    0.70    0.80
  18  -3   0    0.90    0.30
  18  -3   0    0.30    1.10
  18  -3   0    1.10    0.90
  18  -3   0    1.10    0.30
  18   3   0    0.70    1.20
  18   3   0    2.90    1.20
  18   3   0    0.90    0.40
  18   3   0    0.80    0.40
  19  -3   0   38.50    2.20
  19  -3   0   37.30    2.20
  19  -3   0   39.20    2.40
  19   3   0   38.20    2.70
  19   3   0   40.10    2.50
  19   3   0   37.70    1.70
  19   3   0   39.40    1.70
  20  -3   0   16.80    1.50
  20  -3   0   14.30    1.30
  20   3   0   15.80    1.60
  20   3   0   19.00    1.80
  21  -3   0    3.80    1.10
  21  -3   0    7.00    1.40
  21   3   0    5.70    1.40
  21   3   0    7.90    1.60
  22  -3   0   -1.80    1.00
  22  -3   0    0.50    1.20
  22   3   0    0.30    1.30
  22   3   0    0.00    1.30
  23  -3   0    2.40    1.30
  23  -3   0    1.30    1.10
  23   3   0    1.60    1.60
  23   3   0    2.40    1.40
   0  -4   0  377.36   15.50
   0  -4   0  378.76   15.50
   0  -4   0  387.46   16.70
   0  -4   0  381.56   15.50
   0  -4   0  374.36   15.50
   0   4   0  384.46   15.50
   0   4   0  388.06   15.50
   0   4   0  375.26   15.50
   0   4   0  397.96   16.70
   0   4   0  379.36   15.50
  -1  -4   0   14.90    0.70
  -1  -4   0   15.10    0.80
  -1  -4   0   12.60    1.80
   1  -4   0   13.50    0.80
  -1  -4   0   15.50    0.70
   1  -4   0   13.90    0.70
   1  -4   0   15.40    0.70
   1  -4   0   15.50    2.00
  -1  -4   0   14.80    0.80
   1  -4   0   15.30    0.80
  -1   4   0   13.30    0.70
  -1   4   0   16.20    0.70
   1   4   0   14.40    0.80
  -1   4   0   14.30    0.80
  -1   4   0   15.70    1.90
   1   4   0   15.70    0.70
   1   4   0   15.10    0.80
   1   4   0   17.70    2.00
   1   4   0   14.80    0.70
  -1   4   0   14.40    0.80
  -2  -4   0 9999.00  401.26
   2  -4   0 9735.03  400.86
  -2   4   0 9471.55  400.86
   3  -4   0   51.29    2.20
   3  -4   0   50.39    2.20
   3  -4   0   51.09    3.30
   3  -4   0   51.09    2.10
  -3  -4   0   50.49    2.20
  -3  -4   0   49.90    2.20
   3  -4   0   52.59    2.10
  -3  -4   0   52.59    3.60
  -3  -4   0   51.99    2.20
   3   4   0   49.90    2.20
  -3   4   0   50.79    2.20
   3   4   0   50.79    2.20
   3   4   0   51.29    3.40
   3   4   0   48.90    2.20
  -3   4   0   52.29    2.10
   3   4   0   49.40    2.20
   4  -4   0   85.39    3.40
  -4  -4   0   83.89    3.40
   4  -4   0   76.89    4.50
  -4  -4   0   78.59    3.50
   4  -4   0   82.89    3.50
  -4  -4   0   82.09    3.50
   4  -4   0   84.29    3.40
  -4  -4   0   82.49    3.50
  -4  -4   0   79.09    4.60
   4  -4   0   82.19    3.40
   4   4   0   87.79    4.70
   4   4   0   83.99    3.50
  -4   4   0   83.69    3.40
   4   4   0   81.39    3.50
   4   4   0   82.29    3.50
  -4   4   0   84.59    3.40
  -4   4   0   82.29    4.60
   4   4   0   83.59    3.50
  -4   4   0   82.49    3.40
  -5  -4   0   13.20    0.70
   5  -4   0   12.20    0.80
  -5  -4   0   11.80    0.90
   5  -4   0   12.80    0.70
   5  -4   0   12.60    0.70
  -5  -4   0   13.60    1.00
   5  -4   0   12.80    1.80
   5  -4   0   12.30    0.60
  -5  -4   0   12.20    0.80
  -5   4   0   12.90    0.70
  -5   4   0   12.90    0.60
   5   4   0   12.60    0.70
   5   4   0   13.80    0.70
   5   4   0   12.80    0.90
   5   4   0   12.80    1.20
  -5   4   0   11.60    1.70
  -5   4   0   12.50    0.70
   5   4   0   13.30    1.90
   6  -4   0  751.72   30.70
   6  -4   0  767.62   30.70
  -6  -4   0  757.12   30.70
   6  -4   0  720.83   31.80
  -6  -4   0  747.33   30.80
   6  -4   0  764.12   30.70
  -6  -4   0  757.32   30.80
  -6  -4   0  772.72   30.70
   6  -4   0  766.12   30.70
  -6   4   0  760.92   30.70
   6   4   0  764.32   30.80
   6   4   0  763.82   30.70
  -6   4   0  747.03   30.70
  -6   4   0  753.32   30.70
   6   4   0  738.23   31.90
  -6   4   0  760.42   30.70
   6   4   0  769.22   30.70
   6   4   0  769.52   31.90
  -6   4   0  754.42   31.80
   6   4   0  744.73   30.80
  -7  -4   0    9.30    0.80
   7  -4   0    8.70    0.60
  -7  -4   0    9.20    0.60
   7  -4   0    8.80    1.60
  -7  -4   0   10.00    0.80
   7  -4   0    9.80    0.60
   7  -4   0    9.50    0.70
  -7  -4   0    9.10    0.60
   7  -4   0    9.50    0.60
  -7   4   0    9.00    0.60
  -7   4   0    8.60    0.60
  -7   4   0   10.50    1.70
   7   4   0   10.10    0.80
   7   4   0    9.90    0.70
   7   4   0    9.10    0.70
   7   4   0   10.00    0.90
  -7   4   0    9.40    0.60
   7   4   0    9.80    1.80
   7   4   0    8.50    1.70
  -7   4   0    9.40    0.70
   8  -4   0  936.81   38.10
  -8  -4   0  941.31   38.10
   8  -4   0  954.90   38.10
   8  -4   0  942.81   38.10
  -8  -4   0  967.70   38.10
  -8  -4   0  956.60   38.20
   8  -4   0  911.51   38.10
   8  -4   0  935.31   38.10
   8  -4   0  936.61   39.20
  -8   4   0  951.90   39.30
   8   4   0  930.21   38.20
   8   4   0  909.81   39.40
   8   4   0  945.71   38.10
   8   4   0  950.50   38.10
   8   4   0  925.01   38.20
  -8   4   0  940.81   38.10
  -8   4   0  943.21   38.10
  -8   4   0  936.51   38.10
   8   4   0  944.41   38.20
   8   4   0  911.71   39.30
  -9  -4   0    8.80    0.60
  -9  -4   0    8.50    0.60
   9  -4   0    9.20    0.70
   9  -4   0    9.30    0.70
   9  -4   0    8.70    0.80
  -9  -4   0    7.40    0.80
   9  -4   0    9.10    0.70
   9  -4   0    9.60    0.80
   9  -4   0    8.60    1.60
   9  -4   0    9.30    0.70
   9   4   0    9.20    0.80
  -9   4   0   10.70    1.80
   9   4   0    7.60    1.70
  -9   4   0    8.90    0.60
   9   4   0    9.50    0.80
   9   4   0    8.80    0.70
   9   4   0    9.70    0.90
   9   4   0   10.20    0.70
   9   4   0   10.00    1.80
  10  -4   0  338.27   13.80
  10  -4   0  334.67   13.80
  10  -4   0  341.57   13.80
 -10  -4   0  342.87   13.80
  10  -4   0  331.87   14.80
 -10  -4   0  344.37   13.90
  10  -4   0  351.76   13.80
  10  -4   0  339.17   13.80
  10  -4   0  329.47   13.80
 -10  -4   0  338.37   13.80
 -10   4   0  336.77   13.70
  10   4   0  339.27   13.90
  10   4   0  333.37   13.90
  10   4   0  335.17   15.00
  10   4   0  326.97   15.00
 -10   4   0  339.57   15.00
  10   4   0  342.07   13.80
  10   4   0  342.67   13.90
 -10   4   0  334.67   13.70
  11  -4   0   12.40    0.80
  11  -4   0   11.80    1.80
  11  -4   0   10.10    0.80
 -11  -4   0   12.10    0.60
  11  -4   0   11.10    0.90
 -11  -4   0   10.90    0.60
  11  -4   0   10.90    0.80
  11  -4   0   10.80    0.80
  11  -4   0   11.80    1.00
  11   4   0   12.20    2.00
  11   4   0   11.10    1.00
  11   4   0   10.20    1.00
  11   4   0    9.60    0.80
  11   4   0   11.40    0.80
  11   4   0   11.60    1.00
  11   4   0    9.00    1.00
 -11   4   0   13.20    1.80
  11   4   0   10.50    2.00
  12  -4   0  113.19    4.60
  12  -4   0  111.09    4.70
  12  -4   0  109.39    4.70
  12  -4   0  114.29    4.60
  12  -4   0  110.79    4.70
  12  -4   0  109.39    4.70
  12  -4   0  114.09    5.70
  12   4   0  111.19    6.00
  12   4   0  112.49    5.00
 -12   4   0  108.19    5.70
  12   4   0  108.19    4.60
  12   4   0  111.19    4.90
  12   4   0  108.09    4.60
  12   4   0  105.19    5.90
  12   4   0  113.69    4.90
  12   4   0  112.39    4.90
  13  -4   0    0.90    0.40
  13  -4   0    0.50    0.60
  13  -4   0    1.50    0.70
  13  -4   0    0.50    0.60
  13  -4   0    1.90    0.60
  13  -4   0    0.90    0.40
 -13   4   0    2.10    1.30
  13   4   0    0.50    0.40
  13   4   0    0.30    0.70
  13   4   0   -0.40    1.40
  13   4   0   -0.10    0.40
  13   4   0    0.50    0.70
  13   4   0    0.90    1.00
  13   4   0    0.50    1.30
  13   4   0   -0.40    0.90
  14  -4   0   43.10    2.10
  14  -4   0   41.50    1.90
  14  -4   0   41.80    2.00
  14  -4   0   40.20    2.10
  14  -4   0   40.30    1.90
  14  -4   0   42.20    2.00
  14   4   0   43.00    2.40
  14   4   0   38.90    2.30
 -14   4   0   39.70    2.70
  14   4   0   40.00    1.90
  14   4   0   45.30    2.40
  14   4   0   40.20    1.90
  14   4   0   38.70    2.30
 -14   4   0   40.20    2.70
  14   4   0   45.60    3.30
  14   4   0   39.10    3.10
  15  -4   0    1.60    0.50
  15  -4   0    1.90    0.40
  15  -4   0    2.70    0.80
  15  -4   0    3.30    0.90
  15  -4   0    1.70    0.70
  15  -4   0    1.10    0.70
  15   4   0    2.30    1.50
  15   4   0    1.50    1.10
  15   4   0    1.00    0.50
  15   4   0    2.30    0.50
  15   4   0    2.80    1.70
  15   4   0   -0.50    1.10
  16  -4   0    9.50    0.90
  16  -4   0    8.50    1.10
  16  -4   0    9.20    0.60
  16  -4   0    7.80    1.50
  16  -4   0    6.90    1.00
  16  -4   0    8.80    0.60
  16   4   0    8.60    0.70
  16   4   0    9.80    1.30
  16   4   0    8.30    1.30
  16   4   0    8.80    1.30
  16   4   0    8.20    1.20
  16   4   0    8.60    0.70
  17  -4   0   16.70    1.00
  17  -4   0   17.00    1.60
  17  -4   0   19.40    1.40
  17  -4   0   17.20    1.00
  17  -4   0   18.40    1.40
  17  -4   0   15.70    1.40
  17   4   0   17.20    1.10
  17   4   0   19.10    1.10
  17   4   0   17.00    1.50
  17   4   0   17.80    1.70
  18  -4   0    0.10    1.00
  18  -4   0    0.60    0.80
  18  -4   0    0.80    0.80
  18  -4   0    0.40    0.40
  18  -4   0    0.10    0.40
  18   4   0    1.30    0.50
  18   4   0    3.80    1.30
  18   4   0   -0.70    1.50
  19  -4   0    2.10    0.90
  19  -4   0    1.90    0.80
  19  -4   0    2.70    0.40
  19  -4   0    2.50    0.40
  19  -4   0    1.80    1.10
  19   4   0    3.30    1.30
  19   4   0    0.40    1.20
  19   4   0    2.70    0.50
  19   4   0    2.10    0.50
  20  -4   0   17.70    1.40
  20  -4   0   13.10    1.20
  20  -4   0   13.20    1.50
  20   4   0   14.30    1.00
  20   4   0   13.30    1.80
  20   4   0   13.80    0.90
  20   4   0   15.40    1.60
  21  -4   0   -1.80    0.90
  21   4   0    0.40    0.40
  21   4   0   -0.10    1.50
  21   4   0    1.40    1.30
  22  -4   0    3.10    1.10
  22  -4   0    1.40    1.30
  22   4   0    1.20    1.40
  22   4   0    3.60    1.40
  23  -4   0    2.40    1.30
  23  -4   0    1.10    1.10
  23   4   0    2.80    1.50
  23   4   0    1.90    1.60
   0  -5   0    0.00    1.20
   0  -5   0   -0.20    0.20
   0  -5   0    0.90    0.30
   0  -5   0   -0.10    0.20
   0  -5   0    0.40    0.30
   0   5   0    0.70    0.30
   0   5   0    0.30    0.20
   0   5   0   -0.80    1.30
   0   5   0    0.00    0.20
   0   5   0    0.50    0.30
  -1  -5   0 1650.43   66.89
   1  -5   0 1615.64   66.79
   1   5   0 1589.94   67.09
  -1   5   0 1600.44   66.79
   2  -5   0 2927.21  119.99
  -2   5   0 2858.51  119.89
   2   5   0 2995.50  119.99
  -3  -5   0   17.40    2.30
   3  -5   0   19.50    1.00
  -3  -5   0   18.50    1.00
   3  -5   0   20.80    1.00
   3  -5   0   20.70    0.90
  -3  -5   0   18.20    1.00
   3  -5   0   19.20    0.90
  -3  -5   0   20.50    1.00
  -3  -5   0   19.70    1.00
   3  -5   0   20.10    2.40
  -3   5   0   14.60    2.20
  -3   5   0   20.50    1.00
   3   5   0   16.10    2.30
  -3   5   0   20.40    0.90
   3   5   0   21.30    1.00
  -3   5   0   19.70    0.90
   3   5   0   19.80    1.00
   3   5   0   20.40    1.00
   3   5   0   19.40    1.00
  -4  -5   0   59.19    2.60
   4  -5   0   59.89    2.50
   4  -5   0   61.39    2.60
   4  -5   0   61.29    2.50
   4  -5   0   61.19    2.60
  -4  -5   0   58.09    4.10
  -4  -5   0   57.29    2.80
   4  -5   0   62.59    4.10
  -4   5   0   60.49    2.50
   4   5   0   61.69    2.60
  -4   5   0   60.69    2.50
   4   5   0   61.49    2.70
   4   5   0   59.89    2.60
   4   5   0   60.19    2.60
  -4   5   0   60.19    2.80
   4   5   0   60.19    4.10
   5  -5   0   68.69    2.90
  -5  -5   0   65.79    2.90
  -5  -5   0   67.49    2.80
   5  -5   0   68.29    2.80
   5  -5   0   68.59    2.80
  -5  -5   0   68.79    4.40
   5  -5   0   67.09    4.30
   5  -5   0   67.19    2.80
  -5  -5   0   66.59    2.80
  -5  -5   0   65.69    2.90
  -5   5   0   69.09    2.80
   5   5   0   65.79    2.90
   5   5   0   63.59    4.30
  -5   5   0   65.59    2.80
  -5   5   0   67.99    2.80
  -5   5   0   57.89    4.20
  -5   5   0   67.49    2.80
   5   5   0   64.69    2.90
   5   5   0   68.79    2.90
   5   5   0   65.89    2.90
  -6  -5   0    3.90    0.60
   6  -5   0    6.00    0.50
  -6  -5   0    7.20    0.60
   6  -5   0    5.10    0.40
   6  -5   0    5.50    0.40
   6  -5   0    5.30    1.50
   6  -5   0    5.30    0.50
  -6  -5   0    6.00    0.50
  -6  -5   0    4.40    0.60
  -6   5   0    6.20    0.50
  -6   5   0    5.00    0.40
  -6   5   0    5.30    0.40
   6   5   0    4.10    1.60
   6   5   0    4.60    0.50
   6   5   0    5.40    0.60
   6   5   0    5.60    0.50
   6   5   0    5.90    0.70
   6   5   0    2.60    1.60
  -6   5   0    5.10    0.40
  -6   5   0    3.90    1.60
   7  -5   0   77.49    3.30
  -7  -5   0   77.19    3.30
  -7  -5   0   76.99    3.30
  -7  -5   0   77.79    3.40
  -7  -5   0   78.59    3.40
   7  -5   0   77.99    3.20
   7  -5   0   75.49    4.70
   7  -5   0   77.49    3.30
   7  -5   0   77.39    3.30
  -7   5   0   79.49    3.30
   7   5   0   78.09    3.30
   7   5   0   76.79    3.30
   7   5   0   80.19    4.90
  -7   5   0   78.29    3.30
  -7   5   0   78.49    3.30
  -7   5   0   78.09    3.20
   7   5   0   76.29    3.40
   7   5   0   76.69    3.40
   7   5   0   71.39    4.80
  -7   5   0   79.39    4.90
  -8  -5   0  131.59    5.60
   8  -5   0  137.89    5.60
   8  -5   0  140.39    5.70
   8  -5   0  141.89    7.10
  -8  -5   0  132.29    5.80
  -8  -5   0  138.99    5.60
  -8  -5   0  136.79    5.80
   8  -5   0  134.99    5.70
   8  -5   0  139.69    5.60
   8   5   0  141.09    7.30
   8   5   0  128.79    5.70
  -8   5   0  135.39    5.60
  -8   5   0  138.29    5.60
  -8   5   0  136.49    5.60
   8   5   0  134.89    5.70
   8   5   0  133.89    5.70
  -8   5   0  139.09    7.20
   8   5   0  133.39    7.30
   8   5   0  140.19    5.70
   9  -5   0  158.38    8.20
  -9  -5   0  170.48    6.80
  -9  -5   0  173.78    7.00
   9  -5   0  163.88    6.80
   9  -5   0  166.38    6.80
   9  -5   0  166.68    6.80
  -9  -5   0  164.48    6.80
   9  -5   0  159.58    6.80
   9  -5   0  170.68    6.80
   9   5   0  164.68    6.80
   9   5   0  164.78    6.80
   9   5   0  156.18    6.90
  -9   5   0  178.58   10.00
   9   5   0  164.88    6.90
   9   5   0  167.08    6.90
  -9   5   0  160.08    6.80
   9   5   0  150.88    8.90
  -9   5   0  164.88    6.80
   9   5   0  158.08    8.40
  -9   5   0  167.48    6.80
  10  -5   0   25.60    1.30
  10  -5   0   25.20    1.20
  10  -5   0   25.90    1.30
  10  -5   0   26.30    1.30
  10  -5   0   26.70    1.30
 -10  -5   0   25.10    1.20
  10  -5   0   25.20    1.40
 -10  -5   0   24.20    1.20
  10  -5   0   23.90    2.70
 -10  -5   0   26.40    1.60
  10   5   0   23.90    1.50
  10   5   0   25.10    1.30
  10   5   0   25.30    1.50
  10   5   0   27.00    3.00
  10   5   0   28.30    3.10
 -10   5   0   25.70    1.20
 -10   5   0   29.20    2.90
  10   5   0   26.30    1.30
  10   5   0   27.00    1.50
  11  -5   0    7.10    0.60
  11  -5   0    6.00    0.60
 -11  -5   0    6.30    0.90
  11  -5   0    6.20    0.60
 -11  -5   0    7.10    0.50
 -11  -5   0    7.30    0.50
  11  -5   0    3.50    1.70
  11  -5   0    6.30    0.60
  11  -5   0    6.80    0.70
  11  -5   0    6.10    0.60
 -11   5   0    5.70    0.50
  11   5   0    2.70    0.90
 -11   5   0    5.80    0.50
  11   5   0    7.30    2.10
  11   5   0    5.30    2.00
 -11   5   0    4.30    1.60
  11   5   0    5.40    0.60
  11   5   0    5.80    0.60
  11   5   0    6.60    0.90
  11   5   0    7.90    0.90
  11   5   0    5.80    1.00
 -12  -5   0  114.09    5.30
  12  -5   0  123.79    5.20
  12  -5   0  126.19    5.30
  12  -5   0  125.59    5.30
  12  -5   0  124.89    5.30
  12  -5   0  130.89    5.20
  12  -5   0  124.09    5.20
  12  -5   0  117.49    6.60
 -12  -5   0  127.49    5.10
  12   5   0  125.39    5.20
  12   5   0  124.79    5.40
  12   5   0  126.79    5.20
  12   5   0  129.79    6.90
  12   5   0  129.19    5.40
 -12   5   0  123.99    5.10
  12   5   0  125.69    6.90
  12   5   0  124.09    5.40
 -12   5   0  126.19    6.70
  12   5   0  129.59    5.50
 -12   5   0  122.29    5.10
  13  -5   0   -0.70    0.60
  13  -5   0   -0.80    0.40
  13  -5   0   -0.50    0.70
 -13  -5   0    0.60    0.20
 -13  -5   0    0.30    0.20
  13  -5   0    0.70    1.50
  13  -5   0    1.00    0.50
  13  -5   0    0.10    0.50
  13  -5   0    0.50    0.40
  13   5   0   -0.20    0.50
  13   5   0   -0.80    0.50
  13   5   0   -1.10    0.80
  13   5   0   -1.00    0.90
  13   5   0   -1.60    1.00
  13   5   0    1.90    1.70
  13   5   0    0.20    0.90
  13   5   0   -0.70    1.60
 -13   5   0    0.50    1.50
  14  -5   0   61.89    2.90
  14  -5   0   64.29    2.80
  14  -5   0   63.19    2.80
  14  -5   0   64.19    2.80
  14  -5   0   61.49    2.70
  14  -5   0   61.69    2.90
  14   5   0   64.19    3.10
  14   5   0   64.79    3.10
  14   5   0   63.99    4.50
 -14   5   0   62.19    4.00
  14   5   0   63.59    2.80
  14   5   0   55.89    4.30
  14   5   0   62.29    2.80
  15  -5   0   -0.50    0.60
  15  -5   0    0.30    0.60
  15  -5   0    0.00    0.60
  15  -5   0   -0.60    0.80
  15  -5   0   -0.40    0.70
  15  -5   0   -0.60    0.50
  15   5   0    1.10    1.90
  15   5   0    0.20    1.60
 -15   5   0   -2.20    1.30
  15   5   0   -0.60    1.10
 -15   5   0   -1.10    1.20
  15   5   0   -0.70    0.50
  15   5   0   -0.70    0.50
  15   5   0   -1.20    1.20
  16  -5   0    4.60    0.60
  16  -5   0    5.90    0.80
  16  -5   0    4.70    1.00
  16  -5   0    4.90    0.60
  16  -5   0    4.50    0.80
  16   5   0    4.10    0.60
 -16   5   0    5.30    1.10
 -16   5   0    4.00    1.10
  16   5   0    5.60    1.30
  16   5   0    4.10    1.20
  16   5   0    6.20    1.90
  16   5   0    4.40    0.70
  16   5   0    6.50    1.70
  17  -5   0   34.30    2.10
  17  -5   0   38.60    2.70
  17  -5   0   37.40    2.20
  17  -5   0   36.30    1.80
  17  -5   0   36.10    1.80
  17  -5   0   36.60    1.90
  17   5   0   34.70    2.80
  17   5   0   39.60    2.90
  17   5   0   41.50    2.80
  17   5   0   37.10    2.50
  17   5   0   36.80    1.80
  17   5   0   37.30    1.80
  18  -5   0    1.00    0.50
  18  -5   0    0.10    0.50
  18  -5   0    0.40    0.70
  18  -5   0    0.80    0.90
  18  -5   0    1.60    1.00
  18  -5   0    0.20    0.80
  18   5   0    1.20    0.50
  18   5   0   -0.20    1.20
  18   5   0    0.30    0.60
  18   5   0    1.20    2.00
  19  -5   0   11.60    1.00
  19  -5   0   13.50    1.10
  19  -5   0   17.70    1.40
  19  -5   0   13.20    1.10
  19  -5   0   11.90    1.00
  19   5   0   14.20    1.60
  19   5   0   14.60    1.00
  19   5   0   14.70    1.60
  19   5   0   12.80    1.10
  20  -5   0   10.50    1.10
  20  -5   0   14.60    1.30
  20  -5   0   10.80    0.90
  20  -5   0   13.20    1.40
  20  -5   0   10.40    0.90
  20   5   0   12.40    1.00
  20   5   0   10.70    1.00
  20   5   0   12.40    1.80
  20   5   0   11.90    1.60
  21  -5   0    1.80    1.20
  21  -5   0    3.50    0.90
  21  -5   0    1.60    0.90
  21   5   0    1.90    1.40
  21   5   0    0.90    0.50
  21   5   0    0.20    1.40
  21   5   0    1.00    0.50
  22  -5   0    3.90    1.30
  22  -5   0    6.10    1.10
  22   5   0    6.60    0.60
  22   5   0    4.70    1.40
  22   5   0    7.10    0.60
  22   5   0    5.60    1.60
  23  -5   0   -1.90    1.00
  23  -5   0    0.30    1.30
  23   5   0    0.20    1.60
  23   5   0    0.70    2.60
   0  -6   0 1667.53   68.19
   0   6   0 1609.54   68.09
  -1  -6   0  193.18   10.10
   1  -6   0  195.38    8.10
  -1  -6   0  200.48    8.10
  -1  -6   0  197.28    8.10
  -1  -6   0  202.38    8.20
   1  -6   0  194.88    8.10
   1  -6   0  193.88    8.20
   1  -6   0  198.48    9.90
  -1  -6   0  199.98    8.20
   1  -6   0  203.08    8.20
   1   6   0  185.68    9.80
  -1   6   0  202.88    8.20
   1   6   0  196.98    8.10
  -1   6   0  199.08    9.90
   1   6   0  201.08    8.20
  -1   6   0  200.58    8.10
   1   6   0  193.78    8.10
  -1   6   0  200.68    8.20
  -1   6   0  199.88    8.10
   1   6   0  202.48    8.20
   2  -6   0   77.29    3.30
   2  -6   0   77.29    3.30
  -2  -6   0   82.89    5.20
  -2  -6   0   77.39    3.30
  -2  -6   0   77.69    3.30
  -2  -6   0   76.69    3.30
   2  -6   0   81.69    5.20
   2  -6   0   77.59    3.20
  -2  -6   0   79.19    3.30
   2  -6   0   78.29    3.20
  -2   6   0   80.29    3.20
  -2   6   0   79.29    3.30
   2   6   0   76.99    3.30
   2   6   0   75.19    3.30
  -2   6   0   82.59    5.10
   2   6   0   78.19    3.30
  -2   6   0   79.79    3.30
   2   6   0   73.99    5.10
   2   6   0   78.39    3.30
  -2   6   0   78.09    3.30
  -3  -6   0   43.00    2.00
   3  -6   0   45.90    1.90
   3  -6   0   45.20    2.00
   3  -6   0   46.10    1.90
  -3  -6   0   44.70    2.00
  -3  -6   0   38.20    3.70
   3  -6   0   44.80    2.00
   3  -6   0   42.90    3.70
  -3   6   0   43.30    1.90
  -3   6   0   46.60    2.00
  -3   6   0   41.40    3.60
   3   6   0   47.40    3.90
  -3   6   0   44.40    1.90
   3   6   0   44.00    2.00
   3   6   0   45.40    2.00
   3   6   0   45.10    2.00
   3   6   0   42.50    2.00
   4  -6   0   72.09    5.00
   4  -6   0   77.69    3.20
  -4  -6   0   79.09    5.10
   4  -6   0   76.59    3.30
   4  -6   0   77.09    3.30
   4  -6   0   75.59    3.20
  -4  -6   0   77.49    3.30
  -4  -6   0   75.09    3.30
  -4  -6   0   78.39    3.30
   4   6   0   80.89    3.30
  -4   6   0   77.29    3.30
   4   6   0   76.49    3.30
   4   6   0   74.89    5.10
   4   6   0   77.99    3.30
   4   6   0   77.39    3.30
  -4   6   0   74.69    3.20
  -4   6   0   77.79    3.20
   5  -6   0   87.09    5.60
  -5  -6   0   87.99    5.70
   5  -6   0   92.69    3.90
  -5  -6   0   93.39    3.90
  -5  -6   0   93.09    3.90
   5  -6   0   93.79    3.90
   5  -6   0   92.89    3.80
   5  -6   0   89.79    3.70
  -5  -6   0   89.89    3.90
  -5   6   0   91.29    3.90
  -5   6   0   90.89    3.80
   5   6   0   93.29    3.90
  -5   6   0   93.39    3.80
   5   6   0   91.49    3.90
   5   6   0   84.39    5.60
  -5   6   0   80.29    6.30
  -5   6   0   90.79    3.80
   5   6   0   89.69    3.90
   5   6   0   95.29    3.90
   6  -6   0  410.66   18.40
   6  -6   0  406.06   16.60
  -6  -6   0  415.86   16.70
  -6  -6   0  412.76   16.70
   6  -6   0  412.76   16.70
  -6  -6   0  410.86   16.80
   6  -6   0  416.66   16.70
   6  -6   0  410.96   16.70
  -6  -6   0  413.76   16.80
  -6   6   0  401.86   16.70
   6   6   0  398.26   18.50
  -6   6   0  412.46   16.70
   6   6   0  413.36   16.70
  -6   6   0  406.56   16.70
   6   6   0  414.46   16.70
   6   6   0  407.26   16.80
  -6   6   0  408.16   18.40
  -6   6   0  412.76   16.70
   6   6   0  405.96   16.80
  -7  -6   0  110.29    4.80
   7  -6   0  113.59    4.80
   7  -6   0  115.69    4.80
  -7  -6   0  115.09    4.70
   7  -6   0  113.79    4.70
  -7  -6   0  114.59    4.80
   7  -6   0  113.59    4.70
  -7  -6   0  115.19    4.70
   7  -6   0  104.09    6.40
   7   6   0  116.39    4.90
   7   6   0  108.39    6.50
   7   6   0  113.99    4.80
  -7   6   0  112.69    6.60
   7   6   0  120.69    5.00
   7   6   0  104.79    6.60
  -7   6   0  113.49    4.70
  -7   6   0  113.09    4.70
  -7   6   0  114.09    4.70
  -7   6   0  114.79    4.70
   7   6   0  110.79    4.80
   8  -6   0  166.98    6.70
   8  -6   0  169.48    6.90
   8  -6   0  163.98    6.80
  -8  -6   0  166.18    6.80
   8  -6   0  168.28    8.50
  -8  -6   0  162.68    6.80
  -8  -6   0  160.88    6.90
   8  -6   0  162.78    6.70
  -8   6   0  164.28    6.70
   8   6   0  171.98    7.00
  -8   6   0  160.18    6.70
  -8   6   0  165.98    6.70
   8   6   0  166.28    8.70
  -8   6   0  149.88    8.40
   8   6   0  164.68    8.60
  -8   6   0  161.48    6.70
   8   6   0  153.88    7.00
   8   6   0  162.08    6.90
   8   6   0  164.28    6.80
  -9  -6   0  195.78    8.00
   9  -6   0  183.88   10.40
   9  -6   0  197.08    8.00
  -9  -6   0  199.78    8.00
   9  -6   0  192.18    8.00
  -9  -6   0  196.78    8.10
   9  -6   0  193.88    8.00
   9  -6   0  194.28    7.90
   9  -6   0  189.98    7.90
   9   6   0  195.88    8.00
   9   6   0  187.28    8.10
  -9   6   0  194.78    8.00
   9   6   0  193.68    8.10
  -9   6   0  194.68    8.00
   9   6   0  190.18    9.80
   9   6   0  196.18    8.10
  -9   6   0  196.38    8.00
   9   6   0  194.78    8.00
  -9   6   0  192.58    9.80
   9   6   0  190.48    9.80
  10  -6   0    1.00    1.80
  10  -6   0    2.90    0.40
  10  -6   0    2.60    0.50
  10  -6   0    2.90    0.50
 -10  -6   0    1.50    0.80
 -10  -6   0    2.70    0.40
  10  -6   0    2.60    0.40
  10  -6   0    2.80    0.60
 -10  -6   0    4.60    0.50
  10   6   0    3.10    0.70
 -10   6   0    2.50    0.40
  10   6   0    0.00    1.70
 -10   6   0    2.40    0.40
  10   6   0    3.80    0.50
  10   6   0    2.40    0.80
 -10   6   0    2.70    0.60
  10   6   0    2.90    0.50
 -10   6   0    2.70    1.90
  10   6   0    2.80    0.70
 -11  -6   0   28.70    1.70
  11  -6   0   28.20    1.30
  11  -6   0   26.90    1.40
  11  -6   0   27.60    1.50
  11  -6   0   26.40    1.30
 -11  -6   0   28.30    1.40
  11  -6   0   27.50    1.40
  11  -6   0   27.70    1.40
  11  -6   0   29.90    3.10
 -11  -6   0   28.90    1.40
  11   6   0   27.50    3.30
  11   6   0   30.00    1.80
  11   6   0   25.60    1.60
  11   6   0   26.70    3.20
  11   6   0   25.60    1.60
 -11   6   0   34.30    3.40
 -11   6   0   27.40    1.30
  11   6   0   27.30    1.50
  12  -6   0   81.99    3.60
  12  -6   0   84.69    3.60
  12  -6   0   84.19    5.40
  12  -6   0   82.09    3.50
  12  -6   0   83.79    3.60
 -12  -6   0   81.99    3.50
  12  -6   0   82.89    3.50
  12  -6   0   85.19    3.60
 -12  -6   0   84.19    3.50
  12   6   0   83.29    3.60
  12   6   0   82.39    3.80
  12   6   0   83.79    3.80
  12   6   0   79.69    5.50
  12   6   0   85.69    5.60
 -12   6   0   84.79    5.50
  12   6   0   84.39    3.80
 -12   6   0   82.59    3.50
  12   6   0   82.69    3.60
  12   6   0   87.59    3.90
 -12   6   0   81.29    3.50
  13  -6   0    6.60    0.60
  13  -6   0    7.90    0.80
  13  -6   0   10.40    2.20
  13  -6   0    7.50    0.80
 -13  -6   0    7.60    0.50
 -13  -6   0    7.20    0.60
  13  -6   0    8.00    0.70
  13  -6   0    6.80    0.70
  13  -6   0    7.20    0.70
  13   6   0    7.40    2.30
  13   6   0    5.70    0.70
  13   6   0    5.20    1.00
 -13   6   0    7.40    0.50
  13   6   0    7.10    0.70
 -13   6   0    9.40    2.30
  13   6   0    5.50    2.20
  13   6   0    8.10    1.10
 -13   6   0    5.90    0.50
  13   6   0    6.50    1.10
  14  -6   0   21.00    1.20
  14  -6   0   23.50    1.30
  14  -6   0   19.90    1.30
  14  -6   0   20.00    1.20
  14  -6   0   19.50    1.30
 -14  -6   0   22.00    1.00
 -14  -6   0   19.80    1.00
  14   6   0   25.00    3.10
  14   6   0   21.70    1.70
  14   6   0   21.50    1.30
  14   6   0   20.50    3.00
  14   6   0   23.30    1.90
  14   6   0   19.70    1.30
 -14   6   0   24.00    2.90
  15  -6   0   14.00    1.10
  15  -6   0   16.10    1.10
  15  -6   0   15.70    1.40
  15  -6   0   13.80    1.10
  15  -6   0   15.40    1.10
  15  -6   0   13.00    1.20
  15   6   0   16.90    1.20
  15   6   0   14.70    1.20
  15   6   0   13.40    2.50
  15   6   0   18.00    2.90
  15   6   0   15.40    1.50
  15   6   0   13.00    1.40
 -15   6   0   17.80    2.50
 -15   6   0   19.30    2.50
  16  -6   0    0.90    0.90
  16  -6   0    1.30    0.60
  16  -6   0    0.00    0.80
  16  -6   0    0.90    0.70
  16  -6   0    0.10    0.50
  16  -6   0   -0.80    0.50
  16   6   0    0.20    2.10
  16   6   0   -0.30    0.60
  16   6   0    0.50    1.10
 -16   6   0    0.70    1.50
 -16   6   0    0.20    1.70
  16   6   0    0.20    0.60
  16   6   0    1.40    1.30
  17  -6   0   34.20    1.80
  17  -6   0   30.90    1.70
  17  -6   0   33.70    1.90
  17  -6   0   32.30    2.00
  17  -6   0   31.10    2.20
  17  -6   0   32.90    1.70
  17   6   0   32.60    3.30
  17   6   0   36.60    2.40
  17   6   0   34.30    1.80
  17   6   0   33.30    2.50
  17   6   0   33.20    3.60
  17   6   0   33.40    1.70
 -17   6   0   34.00    2.60
 -17   6   0   25.60    2.50
  18  -6   0    4.60    1.10
  18  -6   0    6.30    0.70
  18  -6   0    7.10    0.70
  18  -6   0    6.20    0.80
  18  -6   0    6.20    1.00
  18   6   0    6.10    1.30
  18   6   0    5.00    1.50
  18   6   0    9.70    1.80
  18   6   0    6.30    0.70
  18   6   0    7.70    2.00
  18   6   0    6.80    0.70
  19  -6   0    5.70    0.70
  19  -6   0    5.80    0.70
  19  -6   0    5.20    0.80
  19  -6   0    8.00    0.90
  19  -6   0    6.70    1.10
  19   6   0    7.60    0.70
  19   6   0    7.80    1.50
  19   6   0    6.70    1.40
  19   6   0    5.90    0.70
  20  -6   0   13.90    1.00
  20  -6   0   12.00    1.00
  20  -6   0   13.90    1.40
  20  -6   0   13.30    1.10
  20  -6   0   15.40    1.30
  20   6   0   12.30    0.90
  20   6   0   13.40    0.90
  20   6   0   13.50    1.70
  20   6   0   15.30    1.70
  21  -6   0   11.30    1.10
  21  -6   0   10.70    1.40
  21  -6   0   10.20    0.70
  21   6   0   11.60    1.90
  21   6   0   12.50    1.70
  21   6   0   11.60    1.00
  21   6   0   10.60    0.80
  22  -6   0   -0.50    0.90
  22  -6   0    0.40    1.40
  22   6   0    0.00    0.50
  22   6   0   -0.20    1.50
  22   6   0    1.80    1.60
  22   6   0    0.80    0.60
  23  -6   0    1.90    1.30
  23  -6   0   -0.50    0.90
  23   6   0    1.90    0.50
  23   6   0    1.20    0.50
  23   6   0    0.00    1.70
  23   6   0    0.20    1.60
   0  -7   0    0.20    0.40
   0  -7   0   -1.00    1.70
   0  -7   0    0.60    0.40
   0  -7   0    0.40    0.30
   0  -7   0   -0.30    0.50
   0   7   0    0.40    0.30
   0   7   0   -2.30    1.70
   0   7   0    0.50    0.40
   0   7   0    1.90    0.40
   0   7   0   -0.30    0.50
  -1  -7   0  180.38    7.50
   1  -7   0  182.28    7.50
  -1  -7   0  182.98    9.60
  -1  -7   0  182.28    7.60
  -1  -7   0  184.98    7.60
   1  -7   0  183.38    7.60
   1  -7   0  185.08    7.60
   1  -7   0  174.68    7.50
   1  -7   0  186.98    9.60
  -1  -7   0  178.28    7.50
  -1   7   0  182.98    7.60
  -1   7   0  181.08    9.60
  -1   7   0  188.08    7.50
   1   7   0  183.68    7.50
  -1   7   0  182.08    7.50
   1   7   0  192.18    9.60
  -1   7   0  189.98    7.60
   1   7   0  177.88    7.60
   1   7   0  183.58    7.60
   1   7   0  182.08    7.50
   2  -7   0  172.08    7.00
  -2  -7   0  173.08    7.10
   2  -7   0  154.18    8.90
  -2  -7   0  170.38    7.10
  -2  -7   0  185.18    9.30
   2  -7   0  177.58    7.10
   2  -7   0  173.28    7.10
   2  -7   0  168.68    7.00
  -2  -7   0  172.28    7.10
  -2   7   0  174.38    7.10
  -2   7   0  173.28    9.20
  -2   7   0  177.08    7.10
   2   7   0  163.98    7.10
   2   7   0  165.78    9.00
   2   7   0  177.18    7.10
   2   7   0  172.68    7.10
   2   7   0  171.38    7.10
  -2   7   0  173.18    7.40
  -2   7   0  170.38    7.10
  -3  -7   0   51.29    2.30
   3  -7   0   49.20    4.40
   3  -7   0   52.29    2.30
  -3  -7   0   48.00    4.30
  -3  -7   0   50.59    2.30
   3  -7   0   50.59    2.10
  -3  -7   0   49.40    2.30
  -3  -7   0   51.09    2.30
   3  -7   0   51.19    2.20
   3  -7   0   52.59    2.30
   3   7   0   50.79    2.30
  -3   7   0   48.30    2.30
   3   7   0   50.79    2.30
   3   7   0   51.39    4.50
  -3   7   0   50.09    2.20
   3   7   0   51.69    2.30
   3   7   0   48.40    2.20
  -3   7   0   50.69    2.30
  -3   7   0   49.00    4.40
  -3   7   0   50.89    2.20
   4  -7   0 1536.45   63.79
  -4  -7   0 1545.85   61.89
  -4  -7   0 1566.24   63.89
   4  -7   0 1472.25   61.79
   4  -7   0 1534.35   61.89
   4   7   0 1532.55   61.89
  -4   7   0 1543.85   63.79
   4   7   0 1565.84   61.89
   4   7   0 1569.94   61.89
  -4   7   0 1523.65   61.89
  -4   7   0 1349.47   61.79
   4   7   0 1564.94   63.89
  -5  -7   0   27.20    1.50
  -5  -7   0   33.90    3.60
   5  -7   0   27.20    1.30
   5  -7   0   26.40    1.40
   5  -7   0   30.60    3.40
   5  -7   0   26.80    1.20
   5  -7   0   28.80    1.40
  -5  -7   0   27.10    1.50
  -5  -7   0   26.20    1.40
   5   7   0   26.50    1.40
   5   7   0   32.50    3.70
  -5   7   0   26.90    1.30
  -5   7   0   26.60    1.40
  -5   7   0   28.40    1.20
   5   7   0   28.50    1.40
   5   7   0   26.20    1.40
   5   7   0   27.60    1.50
   6  -7   0  271.17   11.00
   6  -7   0  264.17   12.90
  -6  -7   0  272.57   13.10
  -6  -7   0  266.07   11.00
   6  -7   0  274.57   11.00
  -6  -7   0  267.57   11.00
  -6  -7   0  270.27   11.10
  -6  -7   0  265.77   11.10
   6  -7   0  263.17   10.90
   6  -7   0  277.37   10.90
   6   7   0  265.97   11.10
  -6   7   0  263.87   11.00
  -6   7   0  253.87   12.90
   6   7   0  256.97   13.10
  -6   7   0  272.27   10.90
  -6   7   0  263.97   11.00
   6   7   0  268.87   11.00
   6   7   0  267.57   11.00
  -6   7   0  270.87   10.90
   6   7   0  274.07   11.10
  -7  -7   0    1.90    0.50
   7  -7   0    2.60    0.60
   7  -7   0    1.90    0.40
  -7  -7   0    1.30    0.50
   7  -7   0    1.40    1.90
  -7  -7   0    1.60    0.60
   7  -7   0    2.30    0.30
   7   7   0    3.30    0.70
   7   7   0    1.20    1.90
  -7   7   0    1.70    1.90
  -7   7   0    2.10    0.40
   7   7   0    2.30    1.20
   7   7   0    3.60    2.20
   7   7   0    2.30    0.70
   7   7   0    1.80    0.50
  -7   7   0    2.30    0.50
  -7   7   0    2.70    0.30
  -7   7   0    1.60    0.40
  -8  -7   0   23.10    1.30
   8  -7   0   25.40    1.20
   8  -7   0   23.90    1.10
   8  -7   0   27.90    3.40
  -8  -7   0   21.20    1.30
  -8  -7   0   24.30    1.50
  -8  -7   0   24.00    1.40
   8  -7   0   24.10    1.30
   8  -7   0   22.50    1.30
  -8   7   0   22.80    1.20
   8   7   0   21.30    1.40
   8   7   0   25.60    1.80
  -8   7   0   23.80    1.20
   8   7   0   20.60    3.00
  -8   7   0   22.00    3.20
   8   7   0   23.60    1.50
   8   7   0   23.20    3.30
   8   7   0   24.90    1.50
  -8   7   0   23.70    1.20
  -8   7   0   23.40    1.10
   9  -7   0   68.69    3.00
   9  -7   0   70.09    3.00
  -9  -7   0   73.19    3.30
  -9  -7   0   71.89    3.10
  -9  -7   0   69.59    3.20
   9  -7   0   72.29    3.10
  -9  -7   0   73.39    3.10
   9  -7   0   69.29    5.20
   9  -7   0   69.79    3.10
   9  -7   0   73.69    3.10
  -9   7   0   69.79    5.30
   9   7   0   73.79    5.80
   9   7   0   72.39    3.20
  -9   7   0   73.79    3.10
   9   7   0   72.09    3.10
   9   7   0   73.19    3.20
   9   7   0   72.19    5.40
  -9   7   0   74.59    3.10
   9   7   0   70.59    3.20
   9   7   0   69.19    3.30
  -9   7   0   68.59    3.10
 -10  -7   0  110.89    4.80
 -10  -7   0  112.39    4.90
  10  -7   0  109.99    4.70
  10  -7   0  107.19    4.60
  10  -7   0  115.79    4.70
  10  -7   0  103.39    6.70
  10  -7   0  111.09    4.70
 -10  -7   0  118.69    4.70
  10  -7   0  110.39    4.60
 -10   7   0  110.69    4.70
  10   7   0  108.69    4.90
  10   7   0  108.99    7.80
  10   7   0  108.49    6.90
  10   7   0  112.79    5.00
  10   7   0  112.29    4.70
  10   7   0  113.39    5.30
  10   7   0  112.59    4.70
 -11  -7   0  190.48    7.70
  11  -7   0  183.08    7.60
  11  -7   0  189.78    7.70
  11  -7   0  189.68    7.70
 -11  -7   0  188.98    7.90
 -11  -7   0  183.98    7.70
  11  -7   0  180.88    7.70
  11  -7   0  190.58    7.70
  11  -7   0  177.48    9.60
  11  -7   0  181.18    7.60
 -11   7   0  183.68    7.70
  11   7   0  176.08    9.80
  11   7   0  182.58    9.80
 -11   7   0  184.98    9.80
  11   7   0  187.48    7.90
  11   7   0  185.48    7.90
  11   7   0  187.28    7.70
  11   7   0  190.78    7.70
  11   7   0  186.88    7.80
  12  -7   0   61.39    2.70
 -12  -7   0   59.29    2.60
  12  -7   0   59.29    5.00
  12  -7   0   57.49    2.50
 -12  -7   0   58.69    2.60
  12  -7   0   61.19    2.70
  12  -7   0   56.59    2.50
  12  -7   0   54.79    2.60
 -12  -7   0   63.29    2.90
  12  -7   0   61.49    2.70
  12   7   0   61.09    2.90
  12   7   0   53.89    5.00
  12   7   0   59.59    2.70
  12   7   0   56.19    2.80
  12   7   0   55.79    5.00
  12   7   0   55.99    2.80
 -12   7   0   56.99    2.50
 -12   7   0   58.59    2.50
 -12   7   0   62.69    4.90
  13  -7   0   32.70    1.70
  13  -7   0   32.90    1.70
  13  -7   0   31.00    1.50
 -13  -7   0   30.80    1.50
  13  -7   0   30.40    1.70
  13  -7   0   33.20    3.70
  13  -7   0   31.30    1.60
  13  -7   0   29.90    1.50
 -13   7   0   29.50    3.60
  13   7   0   33.00    2.10
 -13   7   0   29.40    1.40
  13   7   0   32.50    1.70
  13   7   0   31.40    1.70
  13   7   0   33.30    2.00
  13   7   0   37.40    3.90
 -13   7   0   30.70    1.50
  13   7   0   32.20    3.70
  14  -7   0   40.90    2.10
  14  -7   0   39.50    2.00
 -14  -7   0   42.20    1.90
  14  -7   0   40.70    1.90
  14  -7   0   41.20    2.00
  14  -7   0   41.00    1.90
  14  -7   0   38.10    4.00
  14  -7   0   42.00    2.00
  14   7   0   41.00    2.60
 -14   7   0   39.40    4.10
  14   7   0   42.60    4.40
  14   7   0   44.70    2.40
 -14   7   0   39.40    1.80
  14   7   0   46.90    4.40
  14   7   0   44.00    2.10
  14   7   0   40.50    2.10
  15  -7   0    7.50    0.70
  15  -7   0    6.40    0.80
 -15  -7   0    7.60    0.60
  15  -7   0    7.60    0.70
  15  -7   0    8.10    0.90
  15  -7   0    8.50    0.80
  15  -7   0    7.00    0.70
 -15   7   0    7.60    2.30
  15   7   0    6.10    1.30
  15   7   0    8.80    1.40
  15   7   0    7.40    0.80
  15   7   0    5.20    2.40
  15   7   0    8.40    0.80
  15   7   0    3.70    2.50
  16  -7   0   64.09    2.90
  16  -7   0   66.49    3.00
  16  -7   0   63.19    2.80
  16  -7   0   60.39    3.00
  16  -7   0   63.99    2.80
  16   7   0   63.39    3.30
 -16   7   0   58.49    4.60
 -16   7   0   61.59    6.40
  16   7   0   67.99    3.20
  16   7   0   60.09    4.90
  16   7   0   59.39    5.30
  16   7   0   65.19    2.90
  17  -7   0   -0.60    0.90
  17  -7   0   -0.10    0.60
  17  -7   0    0.30    0.60
  17  -7   0    0.20    0.60
  17  -7   0    0.80    0.60
  17   7   0    0.10    0.70
  17   7   0    2.10    1.90
  17   7   0    2.80    1.20
  17   7   0   -2.00    2.20
  17   7   0    0.20    1.30
  17   7   0    0.50    0.70
 -17   7   0    0.40    1.90
 -17   7   0   -3.80    1.60
  18  -7   0    0.20    0.60
  18  -7   0   -0.50    0.80
  18  -7   0    0.60    0.60
  18  -7   0    1.20    0.60
  18  -7   0   -0.70    0.90
  18  -7   0    0.50    0.70
  18   7   0   -1.90    1.80
  18   7   0    0.40    1.20
  18   7   0   -0.10    1.50
  18   7   0    0.00    0.70
  18   7   0    0.80    0.60
  18   7   0    1.30    2.10
 -18   7   0    0.20    1.40
  19  -7   0    1.20    0.70
  19  -7   0    0.00    1.00
  19  -7   0    0.40    0.70
  19  -7   0    0.60    0.60
  19  -7   0   -0.10    0.60
  19   7   0    0.80    1.80
  19   7   0    0.90    0.70
  19   7   0    0.70    0.60
  19   7   0   -0.50    1.30
  19   7   0    0.90    1.80
  19   7   0   -0.60    1.30
  20  -7   0    1.40    0.60
  20  -7   0    0.90    0.60
  20  -7   0    1.00    1.10
  20  -7   0    3.10    0.70
  20  -7   0    0.90    0.90
  20   7   0    2.40    0.70
  20   7   0    1.20    0.70
  20   7   0    2.60    1.40
  20   7   0    1.40    1.40
  21  -7   0    0.20    0.60
  21  -7   0    0.40    1.10
  21  -7   0    0.70    0.60
  21  -7   0   -1.20    0.70
  21   7   0    0.20    0.60
  21   7   0   -0.50    1.60
  21   7   0    1.60    1.60
  21   7   0    0.70    0.70
  22  -7   0    2.40    0.80
  22  -7   0    2.80    0.60
  22  -7   0    3.70    0.60
  22  -7   0    2.20    1.40
  22   7   0    3.40    0.70
  22   7   0    3.00    1.70
  22   7   0    5.70    1.90
  22   7   0    3.30    1.00
   0  -8   0   68.69    3.10
   0  -8   0   75.69    5.60
   0  -8   0   70.09    3.00
   0  -8   0   70.59    3.10
   0  -8   0   68.39    3.00
   0   8   0   69.39    3.10
   0   8   0   70.99    3.10
   0   8   0   70.99    3.00
   0   8   0   67.89    5.20
   0   8   0   72.69    3.00
   1  -8   0   24.70    1.20
   1  -8   0   23.20    1.40
  -1  -8   0   22.80    1.30
   1  -8   0   23.10    1.30
  -1  -8   0   33.40    3.80
  -1  -8   0   22.80    1.30
   1  -8   0   22.80    1.20
   1  -8   0   24.00    3.40
  -1  -8   0   22.60    1.20
  -1  -8   0   22.60    1.30
   1   8   0   25.70    1.30
   1   8   0   25.50    1.40
   1   8   0   26.60    3.50
  -1   8   0   24.10    1.20
  -1   8   0   25.10    1.80
  -1   8   0   25.60    5.10
   1   8   0   24.10    1.30
  -1   8   0   26.20    1.20
   1   8   0   22.70    1.20
  -1   8   0   25.50    1.40
   2  -8   0  213.98    8.70
   2  -8   0  211.58    8.80
   2  -8   0  203.58    8.70
  -2  -8   0  214.38   11.20
  -2  -8   0  210.38    8.80
   2  -8   0  213.78    8.80
  -2  -8   0  216.48    8.80
  -2  -8   0  208.68    8.80
  -2  -8   0  211.68    8.80
   2  -8   0  215.98   11.10
  -2   8   0  219.08    8.80
   2   8   0  214.78   11.10
   2   8   0  208.58    8.80
   2   8   0  215.88    8.80
   2   8   0  212.88    8.80
  -2   8   0  218.78   11.10
  -2   8   0  220.08    8.70
  -2   8   0  213.28    8.70
  -2   8   0  211.58    8.80
   2   8   0  207.98    8.80
  -3  -8   0  250.47   10.60
   3  -8   0  255.87   10.60
   3  -8   0  257.37   10.50
  -3  -8   0  260.17   10.60
  -3  -8   0  269.27   13.10
   3  -8   0  266.27   10.60
   3  -8   0  249.48   10.50
  -3  -8   0  267.97   10.60
  -3  -8   0  257.27   10.60
   3  -8   0  261.27   12.90
   3   8   0  259.37   10.60
  -3   8   0  252.27   10.50
  -3   8   0  258.07   10.50
   3   8   0  260.47   10.60
  -3   8   0  266.57   10.60
   3   8   0  255.67   10.60
  -3   8   0  255.77   10.60
  -3   8   0  247.58   12.80
   3   8   0  247.28   12.90
   3   8   0  256.47   10.60
  -4  -8   0   90.89    3.90
  -4  -8   0   90.39    3.90
   4  -8   0   91.39    3.90
   4  -8   0   87.69    3.70
  -4  -8   0   90.49    3.90
  -4  -8   0   88.69    3.90
  -4  -8   0   85.19    6.20
   4  -8   0   97.29    6.40
   4  -8   0   91.49    3.80
   4  -8   0   91.59    3.90
   4   8   0   91.59    6.30
  -4   8   0   82.89    6.10
   4   8   0   90.29    3.90
   4   8   0   91.49    3.90
  -4   8   0   90.99    4.00
  -4   8   0   93.09    3.90
  -4   8   0   86.69    3.80
   4   8   0   94.09    3.90
   4   8   0   89.19    3.90
   5  -8   0  209.18    8.40
  -5  -8   0  205.68    8.50
   5  -8   0  193.98    8.40
   5  -8   0  211.88    8.50
   5  -8   0  214.68    8.50
  -5  -8   0  208.28   11.00
   5  -8   0  205.48   10.90
  -5  -8   0  204.78    8.50
  -5  -8   0  199.68    8.50
  -5  -8   0  202.28    8.50
   5   8   0  208.68    8.60
  -5   8   0  204.18    8.50
  -5   8   0  205.68   10.80
   5   8   0  206.38    8.50
  -5   8   0  203.28    8.40
   5   8   0  213.28   11.00
   5   8   0  207.98    8.50
  -5   8   0  203.08    8.40
   5   8   0  207.18    8.50
  -6  -8   0  147.59    6.20
   6  -8   0  151.28    6.20
  -6  -8   0  146.79    6.30
   6  -8   0  150.28    6.10
  -6  -8   0  161.38    8.70
   6  -8   0  145.99    6.30
   6  -8   0  144.39    8.50
  -6  -8   0  149.09    6.30
   6  -8   0  141.29    6.10
   6   8   0  144.99    6.20
   6   8   0  148.39    6.30
   6   8   0  147.79    6.20
   6   8   0  169.68    6.70
  -6   8   0  146.49    6.20
  -6   8   0  144.49    6.20
  -6   8   0  149.39    6.10
   6   8   0  150.78    8.80
  -6   8   0  145.39    6.10
   7  -8   0   36.50    1.60
   7  -8   0   40.50    1.90
   7  -8   0   39.80    1.70
  -7  -8   0   37.50    1.80
   7  -8   0   41.50    4.30
  -7  -8   0   39.10    1.90
  -7  -8   0   38.50    2.00
  -7  -8   0   36.30    1.90
   7  -8   0   38.90    1.90
   7   8   0   42.00    4.50
   7   8   0   35.60    4.30
  -7   8   0   39.30    1.90
  -7   8   0   38.20    1.60
   7   8   0   38.40    1.90
  -7   8   0   40.00    4.40
   7   8   0   38.50    2.00
  -7   8   0   37.40    1.80
  -7   8   0   39.00    1.70
   7   8   0   36.30    2.00
   7   8   0   38.20    1.90
   8  -8   0   36.70    1.90
   8  -8   0   45.50    4.60
   8  -8   0   35.00    1.50
  -8  -8   0   38.20    2.10
   8  -8   0   36.60    1.70
  -8  -8   0   34.30    1.80
  -8  -8   0   36.70    1.90
  -8  -8   0   36.70    1.80
  -8   8   0   36.90    1.60
   8   8   0   38.20    4.40
  -8   8   0   36.50    1.80
  -8   8   0   37.10    1.80
  -8   8   0   37.90    1.70
  -8   8   0   34.30    3.90
   8   8   0   38.60    2.00
   8   8   0   35.60    1.90
   8   8   0   38.50    1.90
   8   8   0   32.00    4.10
   8   8   0   37.30    1.90
   9  -8   0   46.50    2.20
   9  -8   0   46.80    2.00
  -9  -8   0   45.20    2.20
   9  -8   0   47.60    2.30
   9  -8   0   46.80    2.00
  -9  -8   0   50.09    2.40
   9  -8   0   46.60    4.60
   9  -8   0   47.90    2.10
  -9   8   0   45.40    2.30
  -9   8   0   49.60    2.10
   9   8   0   49.60    4.90
   9   8   0   46.70    2.30
  -9   8   0   45.90    2.20
   9   8   0   47.10    2.40
   9   8   0   39.00    4.30
   9   8   0   46.70    2.40
  -9   8   0   45.40    4.60
  10  -8   0    5.80    0.70
  10  -8   0    3.50    0.60
 -10  -8   0    4.70    0.90
 -10  -8   0    5.30    0.60
 -10  -8   0    4.60    0.60
  10  -8   0    4.80    0.60
  10  -8   0    4.50    0.40
  10  -8   0    3.10    4.20
  10  -8   0    5.00    0.40
  10   8   0    6.30    2.60
 -10   8   0    4.40    0.60
  10   8   0    3.50    0.80
  10   8   0    3.40    0.90
  10   8   0    4.80    0.70
  10   8   0    4.80    0.70
 -10   8   0    4.30    0.50
 -10   8   0    4.70    2.50
  10   8   0    6.10    2.60
 -10   8   0    4.00    0.60
  10   8   0    4.70    0.90
 -11  -8   0  118.99    5.10
  11  -8   0  118.69    5.00
  11  -8   0  113.09    7.50
  11  -8   0  124.09    5.20
  11  -8   0  122.69    5.20
 -11  -8   0  122.29    5.20
  11  -8   0  121.89    5.00
 -11  -8   0  123.79    5.40
  11  -8   0  123.49    5.20
  11   8   0  125.09    5.20
 -11   8   0  120.89    7.50
 -11   8   0  118.79    5.10
  11   8   0  121.09    7.90
 -11   8   0  124.59    5.10
  11   8   0  122.99    5.20
  11   8   0  120.49    5.30
  11   8   0  131.89    7.90
  11   8   0  129.79    5.40
  11   8   0  123.29    5.30
  12  -8   0   43.40    4.60
  12  -8   0   36.80    1.90
  12  -8   0   37.40    1.70
  12  -8   0   37.90    2.00
  12  -8   0   40.50    2.00
  12  -8   0   38.20    1.70
 -12  -8   0   39.10    2.40
 -12  -8   0   39.60    1.90
  12  -8   0   36.30    1.90
  12   8   0   39.30    2.20
  12   8   0   49.90    5.00
  12   8   0   41.40    2.00
  12   8   0   44.60    4.60
 -12   8   0   40.90    4.40
 -12   8   0   38.30    1.80
  13  -8   0   69.49    3.00
  13  -8   0   72.09    3.20
  13  -8   0   73.49    3.20
  13  -8   0   71.49    3.20
  13  -8   0   74.19    5.70
  13  -8   0   69.69    3.00
 -13  -8   0   70.99    3.10
  13  -8   0   69.19    3.20
  13   8   0   71.99    3.20
  13   8   0   77.29    3.50
 -13   8   0   69.39    3.10
  13   8   0   72.29    5.90
  13   8   0   73.69    3.30
 -13   8   0   69.69    5.70
  13   8   0   77.49    3.60
  13   8   0   72.59    6.10
  14  -8   0    0.20    0.40
  14  -8   0   -0.20    0.40
  14  -8   0    0.20    0.70
  14  -8   0    1.20    2.20
 -14  -8   0   -0.50    0.40
  14  -8   0    0.40    0.60
  14  -8   0   -1.10    0.60
  14  -8   0   -0.70    0.60
  14   8   0    0.10    1.10
 -14   8   0    0.90    2.20
  14   8   0   -0.70    2.30
  14   8   0    0.30    1.10
  14   8   0    0.60    0.70
 -14   8   0    0.30    0.40
  14   8   0    0.90    2.30
  14   8   0   -0.20    0.70
 -15  -8   0    3.40    0.50
  15  -8   0    4.70    0.70
  15  -8   0    4.20    0.50
  15  -8   0    4.50    0.60
  15  -8   0    5.70    0.70
  15  -8   0    4.70    0.80
  15   8   0    6.60    2.60
  15   8   0    4.70    0.80
  15   8   0    5.00    1.20
  15   8   0    5.00    1.40
 -15   8   0    5.50    0.40
  15   8   0    7.00    3.00
 -15   8   0    8.20    2.80
  15   8   0    4.10    0.80
  16  -8   0    2.90    0.70
 -16  -8   0    4.80    0.40
  16  -8   0    2.80    0.80
  16  -8   0    4.20    0.60
  16  -8   0    4.60    0.60
  16  -8   0    4.10    0.70
  16  -8   0    3.10    0.90
 -16   8   0    8.20    2.50
  16   8   0    3.50    0.70
  16   8   0    4.20    0.80
  16   8   0    4.20    1.40
 -16   8   0    7.80    2.60
  16   8   0    1.60    1.30
  16   8   0    6.90    2.70
  16   8   0    4.90    2.90
  17  -8   0   14.30    1.00
  17  -8   0   15.40    1.30
  17  -8   0   15.20    1.10
  17  -8   0   13.70    1.30
  17  -8   0   13.10    1.00
  17  -8   0   14.20    1.20
 -17   8   0   17.80    2.90
  17   8   0   13.10    1.50
  17   8   0   14.50    1.10
  17   8   0   13.20    1.70
  17   8   0   15.60    3.30
  17   8   0   15.50    1.20
  17   8   0   18.00    3.20
 -17   8   0   18.50    2.90
  18  -8   0    1.40    0.90
  18  -8   0    0.60    0.70
  18  -8   0    0.70    0.80
  18  -8   0    2.10    0.70
  18  -8   0    0.50    0.60
  18  -8   0    1.60    0.60
  18   8   0    1.60    0.80
  18   8   0    1.80    1.30
  18   8   0   -0.20    1.30
  18   8   0    3.60    2.40
 -18   8   0    2.00    2.10
  18   8   0   -2.90    2.90
 -18   8   0    1.50    2.00
  18   8   0    1.30    0.70
  19  -8   0    3.90    0.90
  19  -8   0    4.00    0.70
  19  -8   0    3.00    1.00
  19  -8   0    2.10    0.70
  19  -8   0    4.30    0.70
  19  -8   0    4.10    0.70
  19   8   0    4.40    0.80
  19   8   0    2.10    1.40
 -19   8   0    7.20    1.50
  19   8   0    2.20    0.80
  19   8   0    2.80    1.40
 -19   8   0    1.50    1.70
  19   8   0    1.60    2.10
  20  -8   0    3.60    0.70
  20  -8   0    1.30    0.70
  20  -8   0    4.10    0.80
  20  -8   0    2.40    0.70
  20  -8   0    3.30    1.10
  20   8   0    1.50    1.40
  20   8   0    2.30    0.80
  20   8   0    2.00    1.70
  20   8   0    4.00    0.80
  21  -8   0    6.20    0.80
  21  -8   0    6.10    0.80
  21  -8   0    6.70    1.20
  21  -8   0    9.70    0.80
  21   8   0    8.70    1.70
  21   8   0    7.90    0.80
  21   8   0    7.40    0.90
  21   8   0    5.70    1.60
  22  -8   0    0.40    0.60
  22  -8   0   -0.30    1.10
  22  -8   0   -0.20    0.60
  22   8   0   -2.10    1.70
  22   8   0    1.10    1.10
  22   8   0    2.00    1.30
   0  -9   0    0.20    0.50
   0  -9   0    1.40    0.50
   0  -9   0   -2.10    2.20
   0  -9   0    0.00    0.50
   0  -9   0   -1.40    0.60
   0   9   0    0.10    0.50
   0   9   0    0.70    0.50
   0   9   0    0.80    2.50
   0   9   0   -0.70    0.90
   0   9   0   -1.30    0.60
  -1  -9   0   56.09    2.60
   1  -9   0   72.89    7.30
   1  -9   0   60.59    2.70
  -1  -9   0   59.19    5.30
   1  -9   0   62.59    2.70
  -1  -9   0   58.69    2.60
   1  -9   0   56.99    2.60
   1  -9   0   58.79    2.60
  -1  -9   0   59.79    2.70
  -1  -9   0   59.89    2.70
   1   9   0   59.09    2.70
   1   9   0   71.09    5.70
   1   9   0   54.59    2.70
  -1   9   0   60.49    2.70
  -1   9   0   60.69    2.60
  -1   9   0   60.59    2.70
   1   9   0   58.19    2.60
   1   9   0   60.19    2.60
  -1   9   0   58.59    5.30
  -1   9   0   60.09    2.60
   2  -9   0   28.90    1.60
  -2  -9   0   29.30    1.60
  -2  -9   0   27.30    1.50
  -2  -9   0   30.10    1.50
   2  -9   0   24.00    3.60
   2  -9   0   27.30    1.60
   2  -9   0   28.20    1.30
   2  -9   0   27.90    1.40
  -2  -9   0   29.50    1.50
  -2  -9   0   30.10    4.20
  -2   9   0   28.70    1.40
   2   9   0   27.90    1.60
   2   9   0   28.00    1.40
  -2   9   0   27.50    1.50
  -2   9   0   29.90    1.40
  -2   9   0   21.90    4.40
   2   9   0   22.80    3.60
   2   9   0   30.10    1.50
  -2   9   0   28.60    1.60
   2   9   0   30.70    1.60
  -3  -9   0  230.38    9.30
  -3  -9   0  226.48    9.30
   3  -9   0  225.08    9.20
   3  -9   0  229.08    9.30
   3  -9   0  222.18    9.30
  -3  -9   0  215.88   12.00
  -3  -9   0  216.28    9.30
   3  -9   0  224.58   11.90
  -3  -9   0  222.48    9.30
   3  -9   0  214.48    9.20
  -3   9   0  228.08    9.30
   3   9   0  229.48    9.30
  -3   9   0  222.48    9.20
   3   9   0  223.68    9.30
   3   9   0  217.98    9.20
  -3   9   0  224.88    9.30
   3   9   0  221.38   11.90
  -3   9   0  229.58    9.20
  -3   9   0  232.08   12.00
   3   9   0  222.78    9.30
   4  -9   0  149.09    6.30
  -4  -9   0  153.18    6.50
  -4  -9   0  153.78    6.50
  -4  -9   0  152.98    6.50
  -4  -9   0  150.18    6.50
   4  -9   0  159.08    6.50
   4  -9   0  156.98    6.40
   4  -9   0  159.98    6.50
   4  -9   0  152.68    9.20
  -4  -9   0  157.98    9.20
   4   9   0  154.38    6.50
  -4   9   0  159.18    6.50
   4   9   0  154.98    6.50
  -4   9   0  159.58    9.20
   4   9   0  149.29    6.50
  -4   9   0  151.78    6.40
  -4   9   0  151.88    6.40
   4   9   0  149.99    9.20
  -4   9   0  158.98    6.50
   4   9   0  154.38    6.40
   5  -9   0    0.00    0.60
  -5  -9   0   -0.30    0.70
   5  -9   0   -0.90    2.30
  -5  -9   0    2.70    2.40
  -5  -9   0   -0.60    0.50
  -5  -9   0    0.00    0.70
   5  -9   0    0.00    0.40
  -5  -9   0    0.00    0.60
   5  -9   0   -0.40    0.60
   5  -9   0   -0.80    0.30
   5   9   0    3.50    1.20
  -5   9   0    0.20    0.40
  -5   9   0   -1.70    2.30
  -5   9   0   -0.30    0.30
   5   9   0   -0.50    0.60
   5   9   0   -1.50    0.60
   5   9   0   -4.00    2.30
  -5   9   0    0.30    0.60
  -5   9   0   -0.10    0.50
   5   9   0   -1.30    0.60
  -6  -9   0   74.69    3.40
   6  -9   0   79.09    3.40
   6  -9   0   75.99    3.40
   6  -9   0   76.09    3.20
  -6  -9   0   68.69    5.90
   6  -9   0   76.99    6.00
   6  -9   0   71.99    3.20
  -6  -9   0   75.99    3.40
  -6  -9   0   81.89    3.40
  -6   9   0   77.99    3.40
  -6   9   0   77.49    3.20
   6   9   0   81.09    6.40
   6   9   0   76.39    3.40
   6   9   0   78.09    3.40
   6   9   0   79.39    3.40
   6   9   0   76.49    3.40
  -6   9   0   75.89    3.20
   7  -9   0  246.88   10.10
  -7  -9   0  254.17   10.20
   7  -9   0  233.78   10.00
  -7  -9   0  244.78   10.10
   7  -9   0  249.08   10.00
  -7  -9   0  246.38   10.20
   7  -9   0  249.58   10.20
   7  -9   0  254.77   12.80
   7   9   0  239.88   10.20
   7   9   0  243.28   12.90
  -7   9   0  241.08   10.00
   7   9   0  253.27   10.20
   7   9   0  246.58   10.20
   7   9   0  245.18   10.20
  -7   9   0  247.08   10.10
  -7   9   0  246.48   10.10
  -7   9   0  213.18   13.60
  -7   9   0  249.68   10.00
   8  -9   0   21.30    1.30
  -8  -9   0   19.80    1.40
   8  -9   0   20.10    1.10
   8  -9   0   19.30    3.50
  -8  -9   0   19.30    1.30
   8  -9   0   18.10    0.90
   8  -9   0   20.90    1.40
   8   9   0   18.80    1.40
  -8   9   0   19.80    1.30
   8   9   0   16.30    3.30
   8   9   0   19.40    1.30
   8   9   0   20.20    1.40
  -8   9   0   20.00    1.40
   8   9   0   27.20    4.10
  -8   9   0   27.00    4.00
   8   9   0   18.10    1.50
  -8   9   0   21.80    1.10
   9  -9   0   79.89    3.60
  -9  -9   0   79.09    3.50
   9  -9   0   74.39    6.20
   9  -9   0   81.29    3.40
  -9  -9   0   79.99    3.50
  -9  -9   0   79.39    3.60
  -9  -9   0   81.99    3.70
   9  -9   0   80.09    3.60
  -9   9   0   73.89    6.20
   9   9   0   81.09    3.70
   9   9   0   79.59    3.60
   9   9   0   80.09    6.50
   9   9   0   82.69    3.70
  -9   9   0   82.49    3.40
   9   9   0   79.09    3.70
   9   9   0   81.29    6.60
   9   9   0   84.19    3.60
  -9   9   0   80.19    3.50
  -9   9   0   79.59    3.50
 -10  -9   0   11.20    0.80
 -10  -9   0    9.20    1.10
  10  -9   0   13.30    3.00
 -10  -9   0   11.10    0.80
  10  -9   0    9.60    0.70
  10  -9   0    7.50    0.80
  10  -9   0    9.20    0.80
 -10   9   0   12.30    3.10
 -10   9   0    9.50    0.80
  10   9   0   10.70    1.20
 -10   9   0   10.30    0.80
 -10   9   0    8.80    0.70
  10   9   0   14.60    3.50
  10   9   0    8.30    1.00
  10   9   0    8.70    1.10
  10   9   0    7.40    0.90
  10   9   0   12.70    3.40
  10   9   0    8.70    0.80
  11  -9   0   47.10    2.30
  11  -9   0   46.00    2.30
 -11  -9   0   47.10    2.50
  11  -9   0   46.70    2.20
 -11  -9   0   45.00    2.20
  11  -9   0   51.89    5.30
  11   9   0   55.09    5.50
  11   9   0   46.80    2.30
  11   9   0   45.90    2.50
  11   9   0   45.80    2.40
 -11   9   0   47.60    2.20
  11   9   0   47.00    4.90
 -11   9   0   45.60    2.20
  12  -9   0    9.30    0.80
  12  -9   0    8.10    0.80
  12  -9   0   13.40    3.20
  12  -9   0   10.00    0.80
  12  -9   0    9.10    0.50
  12  -9   0   10.20    0.90
 -12  -9   0   12.00    1.40
  12   9   0   11.90    3.40
  12   9   0    2.30    2.60
  12   9   0    9.30    0.90
 -12   9   0   13.00    3.30
  12   9   0   10.60    1.20
  13  -9   0    0.40    0.70
  13  -9   0    0.80    0.30
  13  -9   0    1.40    0.70
 -13  -9   0    0.90    0.50
  13  -9   0    4.80    2.70
 -13  -9   0   -0.50    1.10
  13  -9   0    0.10    0.70
  13  -9   0    0.60    0.60
  13  -9   0    0.80    0.30
  13   9   0    1.00    2.60
  13   9   0   -0.20    1.10
 -13   9   0    1.20    2.60
  13   9   0    0.40    0.70
  13   9   0    1.00    1.10
  13   9   0    1.20    0.70
 -13   9   0    1.30    0.50
  13   9   0   -0.40    2.80
  14  -9   0   -0.10    0.70
  14  -9   0    3.60    2.60
  14  -9   0    1.20    0.70
 -14  -9   0    1.30    0.50
  14  -9   0    0.70    0.30
  14  -9   0    1.20    0.40
  14  -9   0    0.70    0.70
  14  -9   0   -0.20    0.60
  14   9   0    1.00    0.70
  14   9   0   -3.50    2.20
  14   9   0    0.70    1.20
  14   9   0    1.30    0.70
 -14   9   0    0.90    0.50
  14   9   0    1.70    2.80
  14   9   0    4.00    1.10
 -14   9   0    3.50    2.70
  15  -9   0    0.40    0.60
  15  -9   0   -0.60    0.70
  15  -9   0    0.00    0.40
  15  -9   0   -0.60    0.80
 -15  -9   0   -0.40    0.50
  15  -9   0   -0.50    0.40
  15  -9   0    0.30    0.80
 -15   9   0   -0.90    2.30
  15   9   0    0.10    1.40
  15   9   0   -2.80    2.40
  15   9   0    0.30    0.80
  15   9   0   -0.20    1.50
  15   9   0    0.90    0.70
 -15   9   0    0.00    0.40
  15   9   0   -2.20    3.10
  16  -9   0    4.10    0.50
  16  -9   0    4.20    0.80
  16  -9   0    3.30    0.50
  16  -9   0    4.20    0.80
  16  -9   0    3.90    0.90
 -16  -9   0    3.80    0.50
  16  -9   0    2.80    0.70
 -16   9   0    6.20    2.70
  16   9   0    3.90    0.80
  16   9   0    8.50    3.00
  16   9   0    4.40    0.90
  16   9   0    4.80    1.30
  16   9   0    2.50    1.20
 -16   9   0    4.60    2.60
  16   9   0    8.00    3.40
  17  -9   0    1.40    0.80
  17  -9   0    0.30    0.40
  17  -9   0    0.80    0.70
  17  -9   0    0.30    0.70
  17  -9   0   -0.80    0.80
  17  -9   0    0.30    0.40
 -17   9   0   -1.80    2.40
  17   9   0    0.90    0.70
  17   9   0   -2.10    1.40
 -17   9   0   -2.10    2.60
  17   9   0   -0.50    1.30
  17   9   0   -2.40    4.20
  17   9   0    2.10    2.90
  17   9   0    0.50    0.80
  18  -9   0   21.50    1.50
  18  -9   0   18.50    1.10
  18  -9   0   22.60    1.20
  18  -9   0   21.40    1.70
  18  -9   0   23.20    1.60
  18   9   0   21.10    1.60
 -18   9   0   21.00    3.40
  18   9   0   20.90    1.60
 -18   9   0   31.30    4.50
  18   9   0   26.90    2.20
  18   9   0   24.70    3.60
  18   9   0   22.50    2.00
  19  -9   0   27.10    1.40
  19  -9   0   27.60    1.80
  19  -9   0   25.70    1.40
  19  -9   0   28.80    1.80
  19  -9   0   29.50    1.90
  19  -9   0   29.20    1.70
  19   9   0   29.80    1.80
  19   9   0   32.40    2.50
  19   9   0   25.40    3.60
 -19   9   0   28.30    3.30
  19   9   0   28.60    2.40
  19   9   0   28.60    1.80
  20  -9   0    0.50    0.70
  20  -9   0   -1.40    0.50
  20  -9   0   -0.70    1.00
  20  -9   0    0.20    0.70
  20   9   0   -0.70    0.80
  20   9   0   -0.20    1.50
  20   9   0    0.40    2.40
  20   9   0    0.40    1.50
 -20   9   0   -1.90    1.60
  20   9   0    0.70    0.70
  21  -9   0    0.40    0.70
  21  -9   0    0.60    0.70
  21  -9   0    2.00    0.80
  21  -9   0    1.30    1.00
  21   9   0    0.80    1.50
  21   9   0   -2.90    3.60
  21   9   0    4.30    1.10
  21   9   0    2.10    0.80
   0 -10   0    0.10    2.60
   0 -10   0    3.50    0.60
   0 -10   0    3.60    0.60
   0 -10   0    5.20    0.70
   0 -10   0    3.10    0.70
   0  10   0    3.50    0.50
   0  10   0    3.70    2.70
   0  10   0    4.30    0.60
   0  10   0    4.20    0.70
   0  10   0    3.70    0.70
  -1 -10   0  207.88    8.90
   1 -10   0  222.78    9.00
  -1 -10   0  214.78    8.90
  -1 -10   0  213.58    8.90
   1 -10   0  218.28    8.90
   1 -10   0  200.18   11.70
   1 -10   0  208.98    8.80
  -1 -10   0  214.58   11.90
  -1 -10   0  212.88    8.90
   1 -10   0  212.98    8.80
  -1  10   0  208.78   11.80
  -1  10   0  218.68    8.90
   1  10   0  216.28    8.90
   1  10   0  225.38    9.00
   1  10   0  213.98    8.90
  -1  10   0  218.78    8.90
  -1  10   0  213.48    9.00
   1  10   0  219.58   11.90
  -2 -10   0  276.17   11.30
  -2 -10   0  268.97   11.20
   2 -10   0  270.17   11.20
  -2 -10   0  278.97   11.30
  -2 -10   0  264.87   11.20
   2 -10   0  265.67   11.20
   2 -10   0  269.27   11.30
   2 -10   0  289.47   17.20
   2 -10   0  284.97   11.30
  -2 -10   0  273.27   14.40
  -2  10   0  268.97   11.30
   2  10   0  268.57   11.20
  -2  10   0  280.37   11.20
   2  10   0  275.67   11.20
   2  10   0  266.87   11.30
  -2  10   0  276.97   11.30
   2  10   0  268.77   14.30
  -2  10   0  271.37   11.20
   2  10   0  274.87   11.30
  -2  10   0  275.47   14.20
  -3 -10   0  356.16   17.60
  -3 -10   0  352.26   14.70
   3 -10   0  360.86   14.60
  -3 -10   0  365.16   14.70
   3 -10   0  345.67   14.50
   3 -10   0  366.16   14.70
   3 -10   0  360.56   14.70
  -3 -10   0  356.06   14.60
   3 -10   0  344.97   17.40
  -3 -10   0  344.57   14.60
   3  10   0  362.96   14.70
  -3  10   0  365.46   14.70
  -3  10   0  361.26   14.60
   3  10   0  359.06   14.60
   3  10   0  347.17   17.50
  -3  10   0  351.96   14.60
  -3  10   0  351.36   17.50
   3  10   0  359.96   14.60
   3  10   0  354.86   14.70
  -3  10   0  358.66   14.70
   4 -10   0   70.89    6.30
  -4 -10   0   67.69    3.10
  -4 -10   0   67.19    3.10
   4 -10   0   69.59    3.10
   4 -10   0   63.39    2.90
  -4 -10   0   68.19    3.10
   4 -10   0   67.09    2.90
   4 -10   0   75.19    3.10
  -4 -10   0   56.59    6.10
  -4 -10   0   66.89    3.10
   4  10   0   73.99    6.50
   4  10   0   69.69    3.20
   4  10   0   70.29    3.10
   4  10   0   66.49    3.10
  -4  10   0   67.29    2.90
  -4  10   0   63.39    6.10
  -4  10   0   70.99    3.10
   4  10   0   70.89    3.20
  -4  10   0   67.89    2.90
  -4  10   0   72.59    3.10
  -5 -10   0   27.00    1.60
  -5 -10   0   27.90    1.60
   5 -10   0   29.30    1.60
   5 -10   0   29.50    1.70
  -5 -10   0   26.10    4.10
   5 -10   0   28.50    1.30
   5 -10   0   28.00    4.30
  -5 -10   0   26.70    1.60
  -5 -10   0   28.50    1.60
   5 -10   0   24.70    1.20
   5  10   0   23.30    1.60
  -5  10   0   25.90    1.30
   5  10   0   30.50    1.70
  -5  10   0   25.40    1.30
   5  10   0   27.40    1.90
  -5  10   0   27.40    1.50
   5  10   0   26.40    1.60
  -5  10   0   29.80    4.50
   5  10   0   28.20    4.20
  -6 -10   0    4.80    0.90
   6 -10   0    6.50    2.60
  -6 -10   0    1.00    2.40
  -6 -10   0    6.90    0.80
   6 -10   0    5.50    0.80
   6 -10   0    5.10    0.50
  -6 -10   0    7.80    0.90
   6 -10   0    7.70    0.90
   6 -10   0    6.30    0.50
  -6 -10   0    6.00    0.90
  -6  10   0    7.90    3.00
  -6  10   0    8.90    0.80
  -6  10   0    4.00    0.70
   6  10   0    7.20    0.90
  -6  10   0    6.10    0.50
   6  10   0   11.80    3.70
   6  10   0    5.20    0.90
   6  10   0    7.90    0.90
  -6  10   0    7.00    0.60
   6  10   0    4.80    0.70
  -7 -10   0   39.20    2.80
   7 -10   0   46.40    2.00
  -7 -10   0   46.00    2.40
   7 -10   0   48.40    2.10
   7 -10   0   42.90    4.90
   7 -10   0   50.69    2.30
   7 -10   0   51.09    2.40
  -7  10   0   49.30    2.10
  -7  10   0   46.10    2.30
   7  10   0   49.20    2.40
  -7  10   0   45.20    2.40
   7  10   0   49.20    6.70
  -7  10   0   47.60    2.00
   7  10   0   52.19    2.50
   7  10   0   49.00    2.40
   7  10   0   48.70    2.40
  -8 -10   0   -0.70    0.50
   8 -10   0    1.60    2.50
   8 -10   0   -0.30    0.70
   8 -10   0    0.50    0.40
   8 -10   0    0.00    0.70
  -8 -10   0   -1.60    0.80
  -8 -10   0    0.80    0.80
  -8 -10   0   -0.30    0.60
  -8  10   0   -0.50    0.40
   8  10   0   -2.00    0.60
   8  10   0   -0.80    0.70
  -8  10   0    0.60    0.60
   8  10   0    1.70    0.80
   8  10   0    0.10    2.50
  -8  10   0    0.20    0.50
   8  10   0    0.80    2.90
   8  10   0   -0.40    0.70
  -8  10   0   -1.00    2.40
   9 -10   0    8.00    2.90
  -9 -10   0    8.00    0.80
  -9 -10   0   10.60    0.80
  -9 -10   0    8.50    1.00
   9 -10   0    9.30    0.80
   9 -10   0    9.60    0.90
  -9 -10   0    8.60    1.10
   9 -10   0    8.50    0.90
  -9  10   0   13.60    3.50
   9  10   0    6.40    3.20
   9  10   0    7.10    3.20
   9  10   0   10.30    1.00
  -9  10   0   11.60    0.90
  -9  10   0    8.60    0.80
   9  10   0    7.10    0.90
   9  10   0    7.20    1.00
  -9  10   0    9.80    0.80
   9  10   0    9.30    0.90
   9  10   0   10.70    1.20
 -10 -10   0  127.59    5.50
  10 -10   0  123.99    5.30
  10 -10   0  127.79    5.40
 -10 -10   0  126.89    5.40
  10 -10   0  132.89    8.60
  10 -10   0  123.59    5.40
  10  10   0  125.59    5.40
 -10  10   0  131.79    8.50
 -10  10   0  125.79    5.30
  10  10   0  124.09    8.70
  10  10   0  128.99    5.40
  10  10   0  121.39    5.50
  10  10   0  108.99    8.40
 -10  10   0  129.49    5.40
  11 -10   0    1.90    3.50
 -11 -10   0    5.30    0.70
 -11 -10   0    4.40    1.20
  11 -10   0    5.50    0.80
  11 -10   0    5.90    0.70
  11 -10   0    4.50    0.80
  11  10   0    4.40    0.90
  11  10   0   11.10    3.80
  11  10   0    4.60    2.80
 -11  10   0    5.10    0.70
 -11  10   0    7.10    3.20
  11  10   0    6.60    0.80
  11  10   0    5.50    1.10
  12 -10   0    5.90    2.70
  12 -10   0    3.60    0.60
  12 -10   0    3.30    0.70
 -12 -10   0    4.00    1.10
  12 -10   0    3.30    0.80
 -12 -10   0    4.50    0.70
  12 -10   0    3.60    0.80
  12  10   0    3.50    1.20
 -12  10   0    5.30    2.80
  12  10   0    7.00    3.50
  12  10   0    7.00    3.70
  12  10   0    3.50    0.80
  12  10   0    3.00    0.80
  13 -10   0   61.79    3.00
 -13 -10   0   62.79    3.30
  13 -10   0   54.99    6.00
  13 -10   0   64.29    3.00
  13 -10   0   63.49    2.80
  13 -10   0   58.79    2.80
 -13 -10   0   61.89    2.80
 -13  10   0   61.59    2.80
 -13  10   0   67.19    6.20
  13  10   0   59.49    5.90
  13  10   0   63.69    3.00
  13  10   0   64.39    6.40
  13  10   0   63.49    3.20
  14 -10   0    1.70    0.70
  14 -10   0    0.90    0.60
 -14 -10   0    1.40    0.60
  14 -10   0    2.40    0.70
  14 -10   0   -0.70    2.60
  14  10   0    2.00    2.10
  14  10   0    1.20    0.80
  14  10   0    6.40    3.10
 -14  10   0    0.70    2.90
 -14  10   0    1.40    0.50
  14  10   0    3.80    4.50
  15 -10   0    6.70    0.80
 -15 -10   0    5.60    0.70
  15 -10   0    4.80    0.80
  15 -10   0    5.30    0.70
  15 -10   0    4.10    0.80
  15  10   0    5.60    1.30
  15  10   0    7.40    3.10
  15  10   0    4.00    0.90
 -15  10   0    7.10    2.90
  15  10   0    5.10    0.90
  15  10   0    2.50    1.50
  15  10   0   10.00    3.80
  16 -10   0    6.90    0.80
 -16 -10   0    5.50    0.70
  16 -10   0    6.80    0.90
  16 -10   0    4.80    0.90
  16  10   0    6.30    0.90
  16  10   0    6.70    1.40
  16  10   0    2.30    3.10
  16  10   0    6.20    1.00
 -16  10   0    6.90    3.10
  16  10   0    6.40    3.50
 -16  10   0    4.30    3.00
  16  10   0    5.50    1.40
  17 -10   0    8.40    1.50
  17 -10   0    6.50    0.90
  17 -10   0    7.40    0.90
  17 -10   0    6.80    0.90
  17  10   0    6.50    0.90
  17  10   0    7.20    1.40
  17  10   0    5.20    1.60
  17  10   0    6.50    1.00
 -17  10   0    9.70    4.60
  17  10   0    9.10    3.10
  18 -10   0    1.80    0.80
  18 -10   0    0.10    0.80
  18 -10   0    2.00    0.80
  18 -10   0    1.00    0.90
  18  10   0    0.10    1.60
  18  10   0    1.40    0.90
 -18  10   0    6.00    3.00
  18  10   0    2.40    2.90
  18  10   0    4.90    1.40
  19 -10   0    1.70    0.80
  19 -10   0   -0.40    0.80
  19 -10   0   -0.10    0.90
  19 -10   0    1.00    0.80
 -19  10   0   -1.10    2.80
  19  10   0    0.40    0.80
  19  10   0    0.20    1.50
  19  10   0   -3.20    2.70
  19  10   0    0.10    0.90
  19  10   0    0.70    1.60
  20 -10   0    0.40    1.00
  20 -10   0    1.30    0.80
  20 -10   0    1.70    0.80
  20  10   0    2.00    0.80
  20  10   0   -1.60    2.70
  20  10   0    3.40    1.80
  20  10   0    0.30    0.90
  20  10   0    2.40    1.50
 -20  10   0   -1.80    4.00
  21 -10   0    5.40    0.90
  21 -10   0    5.10    1.10
  21 -10   0    7.90    0.90
  21  10   0    4.30    2.70
  21  10   0    6.40    1.90
  21  10   0    5.50    0.90
  21  10   0    7.90    1.00
  21  10   0    6.70    1.70
   0 -11   0    0.20    0.70
   0 -11   0   -0.10    0.70
   0 -11   0    1.60    2.80
   0 -11   0   -0.60    0.50
   0 -11   0    0.10    0.60
   0  11   0    0.70    0.60
   0  11   0    0.40    0.50
   0  11   0    0.60    0.70
   0  11   0   -2.80    2.90
   0  11   0    0.00    0.70
   1 -11   0   23.70    1.50
   1 -11   0   21.80    1.60
  -1 -11   0   21.90    1.30
   1 -11   0   23.30    4.10
   1 -11   0   22.40    1.20
  -1 -11   0   22.20    1.30
  -1 -11   0   24.50    1.50
   1 -11   0   22.10    1.30
  -1 -11   0   27.70    4.40
  -1 -11   0   22.10    1.60
  -1  11   0   21.90    1.60
   1  11   0   25.00    1.60
   1  11   0   16.70    3.90
  -1  11   0   22.70    1.30
  -1  11   0   24.40    1.50
   1  11   0   25.00    1.40
  -1  11   0   42.10    5.20
  -1  11   0   22.20    1.30
   1  11   0   23.20    1.60
   1  11   0   24.70    1.30
   2 -11   0    8.00    0.70
  -2 -11   0    8.10    0.80
  -2 -11   0    8.40    0.80
   2 -11   0    5.30    3.30
  -2 -11   0   17.20    4.00
   2 -11   0    8.90    0.80
   2 -11   0    7.70    0.90
   2 -11   0    9.20    0.90
  -2 -11   0    7.50    0.80
  -2 -11   0    7.40    0.90
   2  11   0    7.60    0.80
   2  11   0    7.40    0.90
   2  11   0    8.00    0.80
  -2  11   0    6.10    3.20
  -2  11   0    8.60    0.90
   2  11   0    6.40    3.20
   2  11   0   10.40    1.50
  -2  11   0    9.30    0.70
  -2  11   0    8.90    0.90
  -3 -11   0   96.79    4.40
  -3 -11   0  100.69    4.30
   3 -11   0  103.19    4.40
  -3 -11   0   97.29    4.30
   3 -11   0   93.59    4.20
   3 -11   0   99.29    4.40
  -3 -11   0   98.99    4.30
  -3 -11   0   92.29    7.60
   3 -11   0   96.29    7.80
   3 -11   0   98.89    4.20
  -3  11   0  101.09    4.20
   3  11   0  100.99    4.40
   3  11   0  101.59    4.40
  -3  11   0  104.89    4.40
  -3  11   0  109.29    7.90
   3  11   0   98.49    4.40
   3  11   0   96.99    4.30
  -3  11   0   99.99    4.20
  -3  11   0   93.79    4.30
   3  11   0  107.09    7.90
   4 -11   0   22.30    1.20
   4 -11   0   23.70    1.50
  -4 -11   0   21.50    1.40
   4 -11   0   23.30    4.30
   4 -11   0   21.40    1.10
  -4 -11   0   24.20    1.50
  -4 -11   0   23.90    1.50
  -4 -11   0   23.50    1.50
  -4 -11   0   22.00    4.20
   4 -11   0   23.20    1.60
  -4  11   0   23.60    1.50
   4  11   0   22.00    1.60
   4  11   0   26.30    2.00
   4  11   0   25.10    4.40
  -4  11   0   24.80    4.10
  -4  11   0   19.90    1.20
  -4  11   0   25.10    1.60
  -4  11   0   22.70    1.20
   4  11   0   22.40    1.60
   4  11   0   23.50    1.40
   5 -11   0   33.00    1.90
   5 -11   0   33.60    1.50
  -5 -11   0   31.20    1.90
   5 -11   0   34.50    1.60
   5 -11   0   50.39    5.60
  -5 -11   0   33.10    5.00
   5 -11   0   32.80    1.90
  -5 -11   0   35.40    1.80
  -5 -11   0   32.90    1.90
  -5 -11   0   31.90    1.90
   5  11   0   37.10    1.90
  -5  11   0   36.20    5.10
   5  11   0   32.60    4.90
  -5  11   0   32.70    1.60
  -5  11   0   35.40    1.90
   5  11   0   30.80    1.90
  -5  11   0   32.90    1.60
   5  11   0   30.90    2.00
   5  11   0   33.60    1.70
  -5  11   0   32.00    1.90
   6 -11   0    5.60    0.90
  -6 -11   0    6.20    1.00
  -6 -11   0    5.80    1.40
   6 -11   0    7.30    0.90
   6 -11   0    5.30    0.50
  -6 -11   0    7.40    0.90
   6 -11   0    6.30    0.60
   6 -11   0    4.40    3.10
   6  11   0    6.50    1.00
  -6  11   0    7.80    0.80
  -6  11   0    6.10    0.50
   6  11   0   -3.40    4.50
   6  11   0    6.20    0.90
  -6  11   0    5.80    0.80
  -6  11   0    7.70    3.40
   6  11   0    6.60    0.90
   6  11   0    5.30    0.90
  -6  11   0    6.00    0.60
   7 -11   0    0.20    0.80
   7 -11   0    0.70    0.40
   7 -11   0    0.60    0.30
   7 -11   0   -4.50    2.60
  -7 -11   0    0.50    0.90
   7 -11   0    1.90    0.70
  -7 -11   0   -1.00    0.60
  -7 -11   0   -0.60    0.60
  -7 -11   0    0.30    0.70
  -7  11   0    0.80    2.80
  -7  11   0    0.50    0.30
  -7  11   0    0.70    0.70
   7  11   0   -0.20    3.20
   7  11   0   -0.20    0.80
  -7  11   0    0.30    0.40
   7  11   0    0.30    0.70
   7  11   0    2.30    1.00
   7  11   0   -0.90    0.80
   7  11   0    0.00    2.90
   8 -11   0    8.30    3.10
   8 -11   0    7.60    0.90
   8 -11   0    9.90    1.00
  -8 -11   0    7.70    1.10
  -8 -11   0    9.80    0.90
   8 -11   0    8.50    0.60
  -8 -11   0    8.50    1.10
  -8  11   0    8.50    0.80
   8  11   0    8.60    3.60
   8  11   0    7.20    0.90
   8  11   0    9.50    1.20
   8  11   0    8.80    1.00
  -8  11   0    7.20    0.80
   8  11   0    7.40    0.90
   8  11   0    3.60    3.40
  -8  11   0    8.60    0.80
   9 -11   0  148.19    6.30
  -9 -11   0  147.09    6.20
   9 -11   0  148.49    6.30
   9 -11   0  152.88    9.60
   9 -11   0  150.08    6.10
  -9 -11   0  149.49    6.40
  -9  11   0  148.99    9.70
   9  11   0  146.29    6.30
   9  11   0  142.39    9.50
   9  11   0  149.49    6.30
  -9  11   0  144.89    6.20
   9  11   0  149.19    6.40
   9  11   0  137.69    6.40
  -9  11   0  143.19    6.10
   9  11   0  146.79    9.80
  10 -11   0   -0.60    2.80
  10 -11   0    1.30    0.80
  10 -11   0    0.10    0.50
 -10 -11   0    0.50    0.70
  10 -11   0   -1.30    0.80
 -10 -11   0    2.60    1.00
  10  11   0   -0.10    0.70
  10  11   0    0.90    1.00
 -10  11   0    2.70    3.10
  10  11   0    0.10    2.80
 -10  11   0    0.20    0.60
 -10  11   0    0.10    0.50
  10  11   0   -2.20    3.50
  10  11   0    0.40    0.80
  11 -11   0    1.30    0.50
  11 -11   0    0.70    0.80
  11 -11   0    0.20    0.80
  11 -11   0   -0.20    2.80
 -11 -11   0    0.50    0.60
 -11 -11   0   -0.30    1.20
  11  11   0    1.30    0.80
 -11  11   0   -1.50    2.80
 -11  11   0    1.90    0.60
  11  11   0   -3.20    3.10
  11  11   0    1.60    1.10
  11  11   0   -0.50    0.80
  11  11   0    0.40    3.20
 -11  11   0   -0.20    0.60
  12 -11   0   -0.90    0.80
 -12 -11   0    1.60    0.70
  12 -11   0   -3.40    2.80
  12 -11   0    0.00    0.70
 -12 -11   0   -2.10    1.10
  12 -11   0    1.20    0.60
  12 -11   0   -0.70    0.60
  12  11   0   -2.20    3.00
  12  11   0    0.80    0.80
  12  11   0    2.60    3.30
  12  11   0   -0.30    0.80
 -12  11   0    1.10    3.80
  12  11   0    0.60    1.10
  13 -11   0    3.20    0.80
  13 -11   0    3.90    0.70
 -13 -11   0    3.30    0.70
 -13 -11   0    3.10    1.60
  13 -11   0    2.80    1.10
  13 -11   0    0.20    3.00
  13 -11   0    4.20    0.60
  13  11   0   10.60    5.00
  13  11   0    3.60    0.90
  13  11   0    5.30    2.10
 -13  11   0    1.20    3.20
  13  11   0    4.10    3.20
 -13  11   0    2.80    0.60
 -14 -11   0    2.50    0.70
  14 -11   0    3.30    0.70
  14 -11   0    3.30    0.90
  14 -11   0    3.60    0.60
  14 -11   0    2.40    0.80
  14  11   0   -0.90    3.40
  14  11   0    4.90    0.90
  14  11   0    2.40    0.90
  14  11   0    4.90    1.30
 -14  11   0    3.90    0.60
 -14  11   0    6.10    3.50
  14  11   0    3.30    1.30
  15 -11   0    4.80    0.70
 -15 -11   0    4.90    0.70
  15 -11   0    3.90    0.90
  15 -11   0    4.80    0.80
  15 -11   0    6.10    0.90
  15  11   0    6.60    3.40
  15  11   0    6.00    1.00
 -15  11   0    3.90    3.20
  15  11   0    6.70    0.90
 -15  11   0    5.20    0.70
  15  11   0    4.30    1.30
  15  11   0    1.00    3.70
  15  11   0    8.50    1.40
  16 -11   0    0.40    0.80
  16 -11   0   -0.20    0.80
  16 -11   0    1.50    0.70
  16 -11   0    1.10    0.70
 -16  11   0    6.30    3.30
  16  11   0    0.40    1.50
  16  11   0    3.50    3.00
 -16  11   0    0.30    0.50
  16  11   0    0.10    1.30
  16  11   0    0.90    0.90
  16  11   0    0.40    0.80
  17 -11   0    2.40    0.80
  17 -11   0    0.50    0.90
  17 -11   0    0.80    0.90
  17 -11   0    0.90    0.70
  17  11   0    0.40    0.90
  17  11   0    1.30    0.90
 -17  11   0    1.30    4.30
  17  11   0    0.40    1.40
  17  11   0    0.80    3.20
  17  11   0   -0.30    1.40
  18 -11   0    0.40    0.90
  18 -11   0    0.00    0.70
  18 -11   0    0.20    0.80
  18 -11   0    0.70    0.80
  18  11   0    4.20    3.30
  18  11   0   -0.30    0.90
  18  11   0    0.40    1.60
  18  11   0    0.50    0.90
  18  11   0   -0.40    1.50
 -18  11   0   -2.50    3.00
  19 -11   0    1.30    0.90
  19 -11   0    0.40    0.90
  19 -11   0    1.10    0.80
  19  11   0    2.60    3.10
  19  11   0    0.40    0.90
  19  11   0    1.10    1.70
 -19  11   0   -0.10    3.10
  19  11   0    0.10    0.90
  19  11   0   -0.20    1.50
  20 -11   0    1.80    0.80
  20 -11   0    0.80    1.60
  20 -11   0    0.50    0.90
  20  11   0    0.20    2.10
  20  11   0    1.20    1.20
  20  11   0    0.70    0.90
  20  11   0    4.20    3.20
   0 -12   0   16.60    1.10
   0 -12   0   15.20    1.10
   0 -12   0   16.80    1.50
   0 -12   0   16.10    1.40
   0 -12   0   15.00    3.90
   0  12   0   16.00    1.10
   0  12   0   17.50    1.40
   0  12   0   18.80    4.10
   0  12   0   16.70    1.20
   0  12   0   14.90    1.20
  -1 -12   0   87.39    3.90
  -1 -12   0   84.19    3.80
   1 -12   0   86.09    3.80
  -1 -12   0   93.09    7.90
  -1 -12   0   88.29    4.00
  -1 -12   0   91.69    3.80
   1 -12   0   85.89    3.90
   1 -12   0   88.49    3.80
   1 -12   0   87.39    4.00
   1 -12   0   89.19    7.90
  -1  12   0   85.49    7.70
   1  12   0   90.49    3.90
   1  12   0   86.69    3.80
   1  12   0   76.39    7.50
  -1  12   0   87.09    4.00
  -1  12   0   81.99    3.90
   1  12   0   88.79    4.00
   1  12   0   87.29    4.00
  -1  12   0   89.99    3.80
  -1  12   0   95.19    3.80
   2 -12   0    4.70    3.50
  -2 -12   0   -0.10    0.70
  -2 -12   0    3.10    3.30
   2 -12   0    1.10    0.50
   2 -12   0   -0.10    0.60
  -2 -12   0    0.80    0.80
  -2 -12   0    0.50    0.60
   2 -12   0    0.70    0.80
   2 -12   0    2.10    0.80
  -2 -12   0    0.10    0.70
   2  12   0    1.40    0.70
  -2  12   0    2.40    0.50
   2  12   0    3.00    0.90
   2  12   0   -0.10    0.60
  -2  12   0    0.40    0.60
  -2  12   0    4.40    3.20
  -2  12   0    1.60    0.80
   2  12   0    1.30    0.70
  -2  12   0    1.30    0.70
   2  12   0    3.10    3.60
  -3 -12   0   73.39    3.50
  -3 -12   0   78.99    3.60
  -3 -12   0   80.19    7.20
   3 -12   0   80.19    7.30
  -3 -12   0   77.19    3.50
   3 -12   0   74.79    3.40
   3 -12   0   79.99    3.50
   3 -12   0   80.29    3.60
   3 -12   0   75.69    3.30
  -3 -12   0   72.89    3.40
   3  12   0   82.89    7.50
  -3  12   0   78.39    3.40
   3  12   0   76.69    3.40
  -3  12   0   79.99    3.50
  -3  12   0   77.39    3.40
   3  12   0   76.69    3.60
  -3  12   0   83.09    7.30
  -3  12   0   81.59    3.60
   3  12   0   73.99    3.80
   3  12   0   78.29    3.50
  -4 -12   0   47.30    2.30
  -4 -12   0   42.50    2.20
  -4 -12   0   43.70    2.20
   4 -12   0   45.00    2.30
  -4 -12   0   39.50    5.30
   4 -12   0   44.20    2.30
   4 -12   0   42.00    2.00
  -4 -12   0   41.20    2.30
   4 -12   0   51.19    6.20
   4 -12   0   41.00    2.00
  -4  12   0   42.70    2.30
   4  12   0   44.90    2.30
  -4  12   0   43.50    2.00
  -4  12   0   44.00    2.20
   4  12   0   44.60    5.80
   4  12   0   41.10    2.40
   4  12   0   42.80    2.10
   4  12   0   48.60    2.30
  -4  12   0   42.70    2.00
  -4  12   0   39.80    6.50
   5 -12   0  174.08    7.40
  -5 -12   0  182.48    7.70
   5 -12   0  178.58    7.60
   5 -12   0  194.68    7.70
   5 -12   0  187.58   11.40
  -5 -12   0  188.98   11.20
  -5 -12   0  184.68    7.60
  -5 -12   0  190.68    7.60
   5 -12   0  181.98    7.40
   5  12   0  155.98   13.80
  -5  12   0  169.88    7.40
   5  12   0  181.18    7.70
   5  12   0  181.78    7.60
   5  12   0  178.98    7.60
  -5  12   0  183.88    7.60
  -5  12   0  183.28    7.60
   5  12   0  178.78    7.60
  -5  12   0  176.18   11.10
  -5  12   0  167.18    7.50
  -6 -12   0    0.40    0.70
   6 -12   0   -0.10    0.40
  -6 -12   0    0.80    0.90
   6 -12   0    1.60    0.80
  -6 -12   0    0.70    0.70
  -6 -12   0    1.00    0.70
   6 -12   0    2.40    3.30
   6 -12   0    1.90    0.80
   6 -12   0    1.40    0.50
   6  12   0    0.60    0.80
  -6  12   0    0.20    0.50
   6  12   0    0.00    0.90
   6  12   0    0.50    0.70
   6  12   0    1.60    0.90
  -6  12   0    1.80    0.70
   6  12   0    2.50    3.60
  -6  12   0    1.70    0.40
  -6  12   0    0.20    1.00
  -6  12   0    2.60    3.50
   7 -12   0    7.00    1.00
   7 -12   0    6.30    0.90
   7 -12   0    7.70    0.60
   7 -12   0   15.70    4.30
  -7 -12   0    7.80    1.10
  -7 -12   0    5.80    0.80
  -7 -12   0    7.90    1.10
   7 -12   0    6.80    0.60
   7  12   0    6.50    1.00
  -7  12   0    8.20    0.60
  -7  12   0    3.20    3.40
   7  12   0    8.10    4.10
   7  12   0    6.80    1.00
  -7  12   0    8.80    0.90
  -7  12   0    6.80    0.60
   7  12   0    7.40    1.00
   7  12   0    6.40    3.70
   7  12   0    6.30    1.10
   8 -12   0    5.70    0.60
   8 -12   0    5.90    0.90
   8 -12   0    4.90    3.50
  -8 -12   0    4.70    1.00
   8 -12   0    4.00    0.90
   8  12   0    3.80    0.90
  -8  12   0    5.10    0.80
   8  12   0    5.10    1.20
   8  12   0    8.00    3.80
   8  12   0    4.30    0.90
   8  12   0    5.00    1.00
   8  12   0    5.70    3.50
  -8  12   0    6.00    0.60
   9 -12   0   10.60    1.00
  -9 -12   0    9.60    1.30
  -9 -12   0    9.40    0.90
   9 -12   0    7.80    3.50
   9 -12   0    8.80    1.00
   9 -12   0   10.10    0.80
   9  12   0   11.20    1.10
   9  12   0   11.80    4.20
  -9  12   0    9.40    0.80
   9  12   0    7.00    3.90
   9  12   0    8.60    1.10
   9  12   0   13.20    1.40
  -9  12   0    4.50    3.20
  -9  12   0    8.80    0.90
 -10 -12   0    5.90    0.90
  10 -12   0    7.40    1.00
  10 -12   0   10.40    3.80
  10 -12   0    8.80    0.90
  10 -12   0    7.70    0.60
 -10 -12   0    7.00    1.20
  10  12   0    2.40    3.60
 -10  12   0    5.20    0.80
  10  12   0    6.90    1.00
 -10  12   0   11.30    3.80
  10  12   0    8.60    1.30
  10  12   0    6.80    3.90
  10  12   0    7.00    1.10
 -10  12   0    8.30    0.60
 -11 -12   0   -0.30    1.20
  11 -12   0   -1.60    0.80
  11 -12   0   -0.80    3.00
  11 -12   0    0.00    0.50
 -11 -12   0    0.70    0.70
  11 -12   0    0.80    1.40
  11  12   0    1.90    1.30
  11  12   0    3.90    3.40
  11  12   0    0.20    1.00
  11  12   0    1.00    0.90
 -11  12   0    0.10    3.00
 -11  12   0   -0.10    0.50
 -11  12   0   -1.00    0.70
  11  12   0    5.60    3.70
  12 -12   0    3.30    0.60
 -12 -12   0    3.10    1.20
  12 -12   0    3.40    0.90
  12 -12   0    9.10    3.30
  12 -12   0    2.60    0.90
 -12 -12   0    4.50    0.80
  12  12   0   13.90    5.50
  12  12   0    3.80    2.40
  12  12   0    4.10    1.50
 -12  12   0    0.60    3.40
  12  12   0    3.00    1.00
  12  12   0   -1.90    3.00
  13 -12   0   24.30    1.90
  13 -12   0   30.20    1.90
  13 -12   0   27.00    4.60
  13 -12   0   25.60    1.40
  13 -12   0   28.70    1.50
 -13 -12   0   30.40    2.40
 -13  12   0   26.60    1.60
  13  12   0   29.70    5.40
  13  12   0   31.40    5.50
  13  12   0   25.40    2.40
  13  12   0   26.90    1.90
 -13  12   0   29.10    5.10
  14 -12   0    1.00    0.90
  14 -12   0    0.10    0.60
  14 -12   0    0.70    0.80
 -14 -12   0    0.80    0.70
  14 -12   0    0.50    0.60
  14  12   0    0.40    1.00
  14  12   0    1.20    1.30
 -14  12   0   -0.70    0.60
  14  12   0   -6.00    3.40
  14  12   0    0.30    3.10
 -14  12   0   -2.30    3.50
  14  12   0    1.10    0.90
  14  12   0   -0.90    1.50
  15 -12   0    0.60    0.60
  15 -12   0    1.70    0.90
  15 -12   0    1.20    0.80
 -15 -12   0    1.90    0.70
  15 -12   0    1.00    0.60
 -15  12   0    0.60    0.60
 -15  12   0    1.30    3.50
  15  12   0    3.40    1.40
 -15  12   0   -6.80    4.90
  15  12   0    2.20    3.60
  15  12   0    1.60    1.30
  15  12   0    1.00    1.00
  15  12   0    1.60    0.90
  16 -12   0    9.30    1.10
 -16 -12   0    9.30    0.90
  16 -12   0    8.60    0.90
  16 -12   0    8.20    0.80
  16 -12   0    7.10    1.00
  16  12   0    9.60    1.60
  16  12   0   14.80    4.20
 -16  12   0    8.70    0.70
  16  12   0   11.60    1.20
  16  12   0   11.20    1.70
  16  12   0    9.50    1.10
 -16  12   0    8.20    3.50
  17 -12   0   12.00    1.10
 -17 -12   0    9.00    0.90
  17 -12   0   11.10    1.20
  17 -12   0   11.10    0.90
  17 -12   0   10.60    0.90
 -17  12   0   13.40    3.90
  17  12   0   10.40    1.60
  17  12   0   10.90    1.90
  17  12   0    8.30    1.10
  17  12   0    9.20    4.30
  17  12   0    9.60    1.20
  18 -12   0    2.10    0.90
  18 -12   0    5.60    1.40
  18 -12   0    2.60    0.90
  18  12   0   -1.90    3.50
  18  12   0    3.20    1.00
 -18  12   0   -2.60    3.50
  18  12   0    6.10    1.80
  18  12   0    3.90    1.60
  18  12   0    4.20    1.00
  19 -12   0    2.00    0.90
  19 -12   0    0.20    0.80
  19 -12   0    3.50    1.50
  19  12   0    4.40    2.80
  19  12   0   -2.20    1.60
  19  12   0    0.10    0.90
  19  12   0   -5.60    3.30
 -19  12   0   -3.40    3.60
  19  12   0    1.00    2.70
  20 -12   0    0.80    0.80
  20 -12   0    0.70    0.90
  20 -12   0    0.50    0.90
  20  12   0   -2.80    3.60
  20  12   0    2.40    1.00
  20  12   0    0.30    1.60
 -20  12   0   -1.30    5.70
  20  12   0   -0.80    1.60
  20  12   0    0.80    1.00
   0 -13   0   -1.90    0.80
   0 -13   0    0.50    0.60
   0 -13   0    0.20    0.80
   0 -13   0   -1.10    0.60
   0 -13   0    3.10    3.70
   0  13   0    0.20    0.90
   0  13   0    0.20    0.60
   0  13   0    0.50    0.70
   0  13   0   -0.60    0.70
   0  13   0   -2.20    3.50
   1 -13   0   21.80    1.40
  -1 -13   0   21.60    1.40
  -1 -13   0   21.40    1.60
  -1 -13   0   20.30    4.40
   1 -13   0   22.10    1.30
   1 -13   0   22.00    1.70
   1 -13   0   20.40    1.70
  -1 -13   0   23.10    1.50
   1 -13   0   23.40    5.00
  -1 -13   0   23.50    1.80
  -1  13   0   26.00    1.50
   1  13   0   20.80    4.70
   1  13   0   26.10    1.50
   1  13   0   20.10    1.80
  -1  13   0   27.70    1.40
   1  13   0   25.20    1.40
  -1  13   0   24.30    5.10
  -1  13   0   23.80    1.70
  -1  13   0   23.70    1.80
   1  13   0   18.50    1.70
   2 -13   0    1.50    0.90
  -2 -13   0    0.80    0.90
  -2 -13   0    0.80    0.70
  -2 -13   0    0.30    0.80
   2 -13   0    2.30    0.80
   2 -13   0    0.60    3.40
  -2 -13   0    0.30    3.40
  -2 -13   0    2.10    0.80
   2 -13   0    0.50    0.60
   2 -13   0    0.70    0.60
  -2  13   0   -4.00    3.30
   2  13   0    1.60    0.80
   2  13   0    1.10    3.80
  -2  13   0    1.60    0.70
   2  13   0    1.00    0.80
  -2  13   0    1.00    0.60
   2  13   0    0.50    0.90
  -2  13   0    1.10    0.80
  -2  13   0    1.60    0.90
   2  13   0    1.30    0.70
   3 -13   0    2.30    0.80
   3 -13   0    0.80    0.60
   3 -13   0    0.70    0.90
  -3 -13   0    0.50    0.80
  -3 -13   0    1.30    0.70
  -3 -13   0    1.00    0.90
   3 -13   0   -1.70    3.40
  -3 -13   0   -1.30    3.30
  -3 -13   0    1.30    0.80
   3 -13   0    1.80    0.60
   3  13   0    2.20    0.70
   3  13   0    2.60    0.90
  -3  13   0    2.40    0.60
   3  13   0    1.10    0.80
   3  13   0   -1.20    3.70
  -3  13   0    1.00    0.90
   3  13   0    1.60    1.00
  -3  13   0    0.80    0.60
  -3  13   0    1.60    0.80
  -3  13   0    0.70    3.30
   4 -13   0   35.40    5.80
  -4 -13   0   34.80    1.90
  -4 -13   0   34.30    2.10
   4 -13   0   32.60    1.70
  -4 -13   0   34.10    5.20
   4 -13   0   37.70    2.10
  -4 -13   0   34.70    2.00
   4 -13   0   34.30    2.10
  -4  13   0   34.30    2.00
  -4  13   0   27.70    5.20
   4  13   0   43.70    8.10
  -4  13   0   34.00    2.10
   4  13   0   32.40    2.20
   4  13   0   36.60    2.10
   4  13   0   39.30    2.10
  -4  13   0   32.70    1.70
  -4  13   0   32.10    1.70
   4  13   0   35.20    1.90
   5 -13   0   25.50    1.80
   5 -13   0   22.70    1.20
   5 -13   0   26.60    1.70
  -5 -13   0   22.50    1.60
  -5 -13   0   14.80    4.30
   5 -13   0   23.30    5.00
   5 -13   0   22.90    1.30
  -5 -13   0   26.40    1.70
  -5 -13   0   23.10    1.70
  -5 -13   0   25.10    1.70
   5  13   0   26.30    1.80
  -5  13   0   25.50    1.80
  -5  13   0   19.90    1.30
   5  13   0   22.90    1.60
   5  13   0   27.90    1.80
  -5  13   0   26.40    1.70
   5  13   0   24.80    2.00
   5  13   0   12.80    4.60
  -5  13   0   25.80    7.60
   6 -13   0   42.60    2.00
  -6 -13   0   44.40    2.30
  -6 -13   0   46.70    2.40
   6 -13   0   46.40    2.40
  -6 -13   0   44.00    2.30
   6 -13   0   46.60    2.50
  -6 -13   0   48.10    2.40
   6 -13   0   46.20    2.10
   6 -13   0   37.90    5.70
   6  13   0   46.40    2.50
  -6  13   0   48.20    2.50
  -6  13   0   44.50    2.00
   6  13   0   46.50    2.40
  -6  13   0   45.30    5.80
  -6  13   0   47.00    2.40
  -6  13   0   42.10    2.10
   6  13   0   33.00    5.50
   6  13   0   47.80    2.60
   6  13   0   46.70    2.40
  -7 -13   0    4.40    1.10
   7 -13   0    2.00    0.90
   7 -13   0    7.30    3.80
   7 -13   0    3.50    0.60
   7 -13   0    2.20    0.90
  -7 -13   0    4.30    0.90
   7  13   0    4.00    1.00
   7  13   0    2.80    3.60
  -7  13   0    3.70    0.90
   7  13   0   -1.00    3.80
   7  13   0    4.10    1.00
   7  13   0    3.30    0.90
   7  13   0    3.50    1.10
  -7  13   0    2.50    3.70
  -7  13   0    4.20    0.50
  -7  13   0    4.60    0.40
   8 -13   0   11.20    1.20
   8 -13   0   10.10    1.20
  -8 -13   0   11.90    1.20
   8 -13   0   15.60    4.40
  -8 -13   0    8.10    1.00
   8 -13   0   11.30    0.90
   8  13   0   16.20    5.00
   8  13   0   11.30    1.40
  -8  13   0   11.80    4.20
   8  13   0    6.20    4.00
   8  13   0    9.90    1.20
   8  13   0   10.20    1.10
  -8  13   0    9.80    0.80
   9 -13   0   43.90    5.80
  -9 -13   0   48.30    2.80
   9 -13   0   46.90    2.10
   9 -13   0   43.50    2.50
   9 -13   0   49.00    2.70
   9  13   0   51.09    2.70
   9  13   0   60.39    6.90
  -9  13   0   46.10    2.20
   9  13   0   51.39    2.70
   9  13   0   55.79    6.60
   9  13   0   49.70    2.60
  -9  13   0   49.99    2.50
  10 -13   0    7.50    3.60
  10 -13   0    2.20    0.90
 -10 -13   0    1.80    0.80
 -10 -13   0    2.50    1.10
  10 -13   0    1.90    0.90
  10 -13   0    2.70    0.50
  10  13   0    0.60    3.90
  10  13   0    6.70    3.50
 -10  13   0    3.30    0.50
  10  13   0    3.60    1.00
 -10  13   0    1.10    3.50
  10  13   0    3.30    1.30
  10  13   0    3.50    1.00
 -10  13   0    2.40    0.80
  11 -13   0   28.10    1.40
  11 -13   0   25.10    4.70
  11 -13   0   27.00    2.00
 -11 -13   0   27.50    1.80
  11 -13   0   29.80    1.90
 -11 -13   0   27.60    2.10
  11  13   0   29.00    5.80
  11  13   0   26.90    2.90
  11  13   0   28.60    2.10
 -11  13   0   28.80    1.40
  11  13   0   22.90    4.70
  11  13   0   33.10    2.00
 -11  13   0   31.10    5.30
 -11  13   0   29.10    1.80
  12 -13   0    0.40    0.50
  12 -13   0    0.60    0.50
 -12 -13   0    0.60    1.30
  12 -13   0    1.20    0.80
 -12 -13   0    1.40    0.80
  12 -13   0    2.90    3.90
  12 -13   0    0.40    1.00
 -12  13   0    3.20    3.80
  12  13   0    2.90    3.90
  12  13   0    2.50    1.30
  12  13   0   -0.40    3.40
  12  13   0    1.50    0.90
  13 -13   0   -0.20    0.90
  13 -13   0    4.50    3.40
  13 -13   0    3.20    0.90
  13 -13   0    1.60    0.50
 -13 -13   0    1.20    0.80
 -13 -13   0    1.70    1.40
  13  13   0    1.20    1.30
  13  13   0   -7.10    3.20
 -13  13   0    0.60    3.70
  13  13   0   -4.80    3.90
 -13  13   0    1.60    0.70
  13  13   0    2.40    1.10
  14 -13   0   -1.40    0.90
  14 -13   0    0.60    0.90
  14 -13   0   -0.10    0.50
 -14 -13   0   -0.50    0.70
 -14  13   0   -0.90    0.60
  14  13   0    0.70    1.50
 -14  13   0    1.80    3.60
  14  13   0   -0.60    1.30
  14  13   0    0.20    3.70
  14  13   0   -0.10    1.00
  14  13   0   -0.70    0.90
  15 -13   0    2.20    1.00
  15 -13   0    3.10    1.00
  15 -13   0    3.10    0.60
 -15 -13   0    1.60    0.70
  15 -13   0    3.60    0.60
  15  13   0    2.10    1.10
 -15  13   0    2.90    0.70
  15  13   0    1.80    1.40
  15  13   0    0.60    1.40
  15  13   0    3.20    3.80
  15  13   0    4.70    1.00
 -15  13   0   -0.50    3.80
  16 -13   0    7.90    1.20
  16 -13   0    7.60    0.80
  16 -13   0    8.60    0.80
  16 -13   0    8.00    1.10
 -16 -13   0    7.60    0.90
 -16  13   0    8.20    0.80
  16  13   0    6.20    1.10
  16  13   0    9.00    1.80
 -16  13   0    4.40    3.70
  16  13   0   14.40    4.60
  16  13   0    7.80    1.20
  16  13   0    6.80    1.80
  17 -13   0    1.60    0.70
  17 -13   0    0.80    1.00
  17 -13   0    1.20    0.90
 -17 -13   0    0.60    0.70
  17  13   0    0.90    1.70
 -17  13   0    3.00    4.10
  17  13   0    0.80    1.00
  17  13   0    0.70    1.10
  17  13   0    2.70    1.80
  17  13   0    5.70    3.90
  18 -13   0    0.40    1.60
  18 -13   0    1.60    0.70
  18 -13   0    1.30    1.10
  18  13   0    0.90    1.80
 -18  13   0    4.60    4.10
  18  13   0   -6.90    5.80
  18  13   0    2.50    1.90
  18  13   0    2.20    1.10
  18  13   0    2.80    1.00
  19 -13   0   -0.90    1.00
  19 -13   0    1.00    1.00
  19  13   0    0.70    1.70
 -19  13   0   -4.60    4.40
  19  13   0    4.00    4.20
  19  13   0    0.90    1.10
  19  13   0   -0.20    1.60
   0 -14   0   64.59    3.20
   0 -14   0   62.79    3.00
   0 -14   0   61.19    3.10
   0 -14   0   56.59    6.80
   0 -14   0   59.29    2.90
   0  14   0   64.59    3.10
   0  14   0   65.69    3.20
   0  14   0   62.89    2.90
   0  14   0   79.79    7.80
   0  14   0   61.99    2.90
  -1 -14   0   19.50    4.80
   1 -14   0   11.20    1.00
   1 -14   0   13.90    1.20
  -1 -14   0   11.50    1.20
  -1 -14   0   11.90    1.10
  -1 -14   0   13.50    1.20
  -1 -14   0   12.50    1.20
   1 -14   0   12.40    1.10
   1 -14   0   12.80    4.30
   1 -14   0   12.60    1.50
  -1  14   0   12.60    1.10
   1  14   0   13.60    1.20
  -1  14   0   15.30    1.40
  -1  14   0   15.20    1.20
   1  14   0   12.00    1.30
   1  14   0   12.80    4.20
  -1  14   0   13.50    1.20
  -1  14   0   11.50    4.20
   1  14   0   12.60    1.10
   1  14   0   13.50    1.20
  -2 -14   0   29.90    1.80
   2 -14   0   30.50    1.70
  -2 -14   0   33.00    2.20
  -2 -14   0   32.10    1.90
  -2 -14   0   35.10    5.90
   2 -14   0   35.50    2.00
  -2 -14   0   31.20    2.00
   2 -14   0   30.00    1.70
   2 -14   0   32.20    5.70
   2 -14   0   36.10    2.20
   2  14   0   40.80    6.00
   2  14   0   33.10    2.20
  -2  14   0   32.80    2.10
  -2  14   0   31.40    1.80
  -2  14   0   31.50    1.70
   2  14   0   31.10    2.00
   2  14   0   35.70    1.90
  -2  14   0   34.30    2.30
   2  14   0   32.10    1.80
  -2  14   0   36.20    5.80
   3 -14   0   34.40    5.90
  -3 -14   0   28.30    1.80
  -3 -14   0   27.40    2.00
   3 -14   0   26.90    1.50
  -3 -14   0   27.10    1.70
   3 -14   0   25.30    1.50
   3 -14   0   30.50    2.00
  -3 -14   0   32.10    5.50
   3 -14   0   29.30    1.90
  -3 -14   0   28.20    2.50
   3  14   0   23.80    2.10
  -3  14   0   27.00    2.00
  -3  14   0   25.70    1.60
  -3  14   0   28.50    1.50
  -3  14   0   31.90    1.90
   3  14   0   26.70    1.60
   3  14   0   27.90    1.90
   3  14   0   30.60    6.80
   3  14   0   29.40    1.90
  -3  14   0   32.00    5.60
  -4 -14   0   42.80    2.40
  -4 -14   0   46.60    2.50
  -4 -14   0   50.49    6.70
  -4 -14   0   43.80    2.40
   4 -14   0   44.50    2.10
   4 -14   0   49.60    2.60
   4 -14   0   53.39    6.80
   4 -14   0   44.00    2.10
   4 -14   0   46.10    2.50
  -4 -14   0   42.00    2.30
  -4  14   0   44.40    2.40
   4  14   0   49.60    6.70
  -4  14   0   43.60    2.50
  -4  14   0   42.60    2.10
  -4  14   0   47.60    2.10
  -4  14   0   52.69    7.00
   4  14   0   42.10    2.50
   4  14   0   48.20    2.50
   4  14   0   46.10    2.30
   4  14   0   40.80    2.60
  -5 -14   0   47.80    2.50
   5 -14   0   49.50    2.60
   5 -14   0   61.09    8.40
  -5 -14   0   44.90    2.60
   5 -14   0   48.90    2.20
   5 -14   0   49.20    2.70
  -5 -14   0   44.70    2.50
  -5 -14   0   50.89    2.50
   5 -14   0   45.80    2.20
   5  14   0   47.50    2.60
  -5  14   0   45.20    2.20
  -5  14   0   46.80    2.20
  -5  14   0   53.79    6.80
  -5  14   0   47.20    2.60
   5  14   0   48.10    2.40
   5  14   0   51.39    2.60
   5  14   0   56.89    7.00
   5  14   0   48.40    2.70
  -6 -14   0   -0.20    1.00
   6 -14   0   -0.30    0.50
   6 -14   0    0.20    0.90
   6 -14   0    0.60    3.80
  -6 -14   0   -0.60    0.90
   6 -14   0   -0.10    0.90
   6  14   0    0.50    1.10
   6  14   0   -5.50    4.30
   6  14   0    1.30    3.90
  -6  14   0   -0.50    0.90
   6  14   0   -0.40    1.10
  -6  14   0   -2.80    3.60
  -6  14   0    1.10    0.50
   6  14   0   -0.20    0.90
   6  14   0   -0.10    0.90
   7 -14   0   -0.10    1.00
  -7 -14   0    1.30    1.00
  -7 -14   0    1.00    0.90
   7 -14   0    0.30    0.50
   7 -14   0   -3.00    3.60
   7 -14   0   -1.20    0.90
  -7  14   0    0.10    0.50
   7  14   0    0.00    1.00
   7  14   0    0.70    0.90
   7  14   0   -5.80    4.00
   7  14   0    1.30    4.00
  -7  14   0    0.10    0.40
  -7  14   0    0.20    0.40
   7  14   0   -0.40    1.10
  -7  14   0    0.20    3.80
  -7  14   0    0.60    1.20
  -8 -14   0   13.70    1.50
   8 -14   0   16.20    1.30
   8 -14   0   11.30    1.30
   8 -14   0   14.50    1.00
   8 -14   0   10.50    4.60
  -8 -14   0   14.50    1.60
   8  14   0   13.70    1.30
   8  14   0    8.40    4.40
   8  14   0   21.50    5.30
   8  14   0   16.70    1.50
  -8  14   0   13.30    1.00
  -8  14   0   14.20    4.40
   8  14   0   16.10    1.40
   9 -14   0    1.00    0.50
   9 -14   0   -1.20    1.00
   9 -14   0   -8.10    3.40
   9 -14   0    1.30    0.90
  -9 -14   0    2.20    1.20
   9  14   0   -0.60    1.10
   9  14   0    1.90    1.10
  -9  14   0    0.20    0.80
   9  14   0    1.70    4.20
  -9  14   0    2.30    4.00
   9  14   0    0.20    0.90
  -9  14   0    0.70    0.50
   9  14   0    3.60    4.90
  10 -14   0    3.60    1.10
 -10 -14   0    2.30    0.90
  10 -14   0    5.90    3.60
 -10 -14   0    3.10    1.20
  10 -14   0    4.60    1.00
  10 -14   0    2.40    0.50
  10  14   0    4.90    4.40
  10  14   0    1.90    0.90
 -10  14   0    4.40    3.70
 -10  14   0    2.50    0.50
 -10  14   0    2.30    0.80
  10  14   0    4.40    4.50
  10  14   0    0.60    1.10
  11 -14   0   31.40    5.40
  11 -14   0   17.90    1.40
 -11 -14   0   18.80    1.70
  11 -14   0   18.50    1.10
 -11 -14   0   18.90    1.60
  11 -14   0   16.10    1.40
  11  14   0   17.40    4.30
 -11  14   0   16.90    1.10
  11  14   0   25.00    5.40
  11  14   0   20.90    1.80
 -11  14   0   13.50    4.80
 -11  14   0   19.00    1.60
  11  14   0   19.90    1.70
  11  14   0   18.90    1.80
  12 -14   0    4.80    1.00
 -12 -14   0    4.60    0.90
  12 -14   0    3.10    0.50
  12 -14   0    4.60    3.60
 -12 -14   0    2.60    1.30
  12 -14   0    3.70    1.10
  12 -14   0    2.90    0.50
  12  14   0    3.00    3.80
  12  14   0    5.50    1.50
  12  14   0   -0.30    4.70
  12  14   0    3.10    1.00
 -12  14   0   -5.70    3.40
  13 -14   0    7.50    0.60
  13 -14   0    9.60    0.80
 -13 -14   0    9.50    1.00
  13 -14   0   10.90    1.30
  13 -14   0   10.00    1.10
  13  14   0    6.30    1.20
  13  14   0    8.30    4.10
  13  14   0   12.80    1.70
  13  14   0    6.90    1.60
  13  14   0    8.40    1.20
 -13  14   0    7.70    0.90
  14 -14   0    3.50    0.50
  14 -14   0    1.90    1.10
  14 -14   0    2.30    1.00
 -14 -14   0    1.90    0.80
  14 -14   0    2.60    0.50
 -14  14   0    5.90    4.10
  14  14   0    2.70    1.10
  14  14   0    1.70    1.60
  14  14   0    3.60    4.30
  14  14   0    3.20    1.00
 -14  14   0    1.70    0.80
  14  14   0    4.50    1.60
  15 -14   0    4.20    1.00
  15 -14   0    4.00    1.10
  15 -14   0    6.00    0.60
 -15 -14   0    5.60    0.90
  15 -14   0    5.90    0.60
  15  14   0    6.10    1.50
 -15  14   0    4.50    0.80
 -15  14   0   12.30    4.50
  15  14   0    6.10    4.60
  15  14   0    5.40    1.10
  15  14   0    4.30    1.20
  15  14   0    4.80    1.70
  16 -14   0    1.10    0.50
  16 -14   0    4.90    1.00
 -16 -14   0    1.50    0.70
  16 -14   0    1.70    1.10
  16  14   0   -8.40    3.70
 -16  14   0    6.10    4.40
  16  14   0    0.30    1.10
  16  14   0    2.30    1.80
 -16  14   0    0.60    0.70
  16  14   0    3.20    1.00
  16  14   0    1.90    1.50
  17 -14   0    3.00    1.20
  17 -14   0    5.40    1.10
  17 -14   0    3.10    0.60
  17  14   0    3.00    1.10
  17  14   0    6.00    4.40
  17  14   0    3.20    1.80
  17  14   0    0.00    1.20
 -17  14   0    7.10    4.90
  17  14   0    2.50    1.60
  18 -14   0    2.10    1.10
  18 -14   0   -1.20    1.00
 -18  14   0    3.10    5.10
  18  14   0    0.40    1.10
  18  14   0    0.20    1.60
  18  14   0    2.30    1.80
   0 -15   0    0.90    0.90
   0 -15   0    0.20    0.70
   0 -15   0    0.90    1.20
   0 -15   0   -1.70    0.80
   0 -15   0    3.10    3.90
   0  15   0   -0.30    1.00
   0  15   0    2.60    4.00
   0  15   0   -1.70    0.90
   0  15   0    0.40    0.80
   0  15   0   -0.20    0.60
   1 -15   0  116.99    5.10
   1 -15   0  109.39    9.70
  -1 -15   0  109.39    4.80
  -1 -15   0  113.09    5.00
  -1 -15   0  107.39    4.80
  -1 -15   0  104.89    5.00
   1 -15   0  104.19    4.80
   1 -15   0  107.99    5.00
  -1 -15   0   97.69    9.20
   1 -15   0  111.69    4.90
  -1  15   0  116.69    5.10
   1  15   0  116.39    5.10
   1  15   0  104.59    9.80
  -1  15   0  114.69    4.80
  -1  15   0  109.19    9.90
   1  15   0  116.49    4.90
   1  15   0  110.59    5.00
   1  15   0  108.99    4.80
  -1  15   0  109.79    4.70
   2 -15   0   11.10    1.30
  -2 -15   0   10.90    1.10
   2 -15   0   10.20    1.00
   2 -15   0   10.80    4.90
  -2 -15   0   14.20    1.40
   2 -15   0   11.40    1.10
   2 -15   0   14.10    1.20
  -2 -15   0   10.90    1.10
  -2 -15   0   12.70    1.30
  -2 -15   0   10.30    4.50
   2  15   0   13.40    1.00
   2  15   0   10.70    1.30
  -2  15   0   11.40    1.10
   2  15   0   10.90    1.20
  -2  15   0   11.00    1.30
  -2  15   0   10.10    0.90
  -2  15   0   11.70    1.00
   2  15   0   23.60    6.80
  -2  15   0   12.70    4.90
   2  15   0    9.60    1.20
   3 -15   0    9.00    1.30
   3 -15   0   11.50    0.90
  -3 -15   0   11.10    1.20
   3 -15   0   11.00    1.00
   3 -15   0    9.30    4.40
   3 -15   0   13.60    1.20
  -3 -15   0    9.70    1.10
  -3 -15   0   12.00    1.20
  -3 -15   0   11.00    1.20
  -3 -15   0   12.90    5.00
   3  15   0   13.20    1.20
  -3  15   0   10.60    1.00
  -3  15   0   13.80    1.10
  -3  15   0   12.80    1.30
   3  15   0   16.20    1.40
   3  15   0   10.30    1.20
   3  15   0   12.70    1.10
  -3  15   0   10.90    1.30
   3  15   0   11.00    4.60
  -3  15   0   10.20    4.60
  -4 -15   0    9.60    1.20
   4 -15   0   12.50    1.30
  -4 -15   0   10.30    1.20
  -4 -15   0   10.00    1.20
   4 -15   0    9.20    1.20
  -4 -15   0    8.00    1.10
   4 -15   0   13.30    4.90
   4 -15   0    9.70    0.80
   4 -15   0    9.30    0.80
  -4  15   0   10.50    1.20
   4  15   0   11.80    5.00
   4  15   0   10.80    1.30
   4  15   0    8.50    1.00
   4  15   0   12.90    1.30
   4  15   0    9.00    1.10
  -4  15   0   10.30    0.80
  -4  15   0    9.10    0.90
  -4  15   0   11.80    4.90
   5 -15   0   -0.50    0.60
  -5 -15   0    0.30    1.00
   5 -15   0   -5.80    3.60
   5 -15   0   -1.60    1.10
  -5 -15   0    0.50    1.00
   5 -15   0    1.70    1.00
  -5  15   0   -0.70    1.00
   5  15   0    1.20    1.00
  -5  15   0    0.20    0.60
   5  15   0   -0.60    1.10
  -5  15   0    0.20    0.50
   5  15   0   -2.10    1.10
   5  15   0   -5.10    4.50
   5  15   0    0.50    0.80
  -5  15   0    1.50    4.30
   6 -15   0    2.40    1.10
  -6 -15   0    0.80    1.00
  -6 -15   0    0.80    0.90
   6 -15   0    2.70    0.60
   6 -15   0    3.80    1.00
   6 -15   0    1.70    5.00
   6  15   0    3.30    1.20
  -6  15   0    3.20    0.50
  -6  15   0    2.60    0.50
   6  15   0    1.70    4.30
  -6  15   0   -2.80    3.80
   6  15   0    3.20    1.00
   6  15   0   -0.30    4.20
  -6  15   0    1.90    0.60
   6  15   0    2.60    1.20
  -6  15   0    5.00    1.10
   7 -15   0   10.40    1.00
  -7 -15   0   12.20    1.30
   7 -15   0   10.70    1.30
   7 -15   0    4.30    4.30
  -7 -15   0    9.80    1.20
   7 -15   0   14.00    1.30
   7  15   0   12.40    1.30
  -7  15   0   14.70    0.80
   7  15   0   20.00    5.60
   7  15   0   15.10    6.00
  -7  15   0   11.40    0.80
  -7  15   0   11.70    0.90
  -7  15   0   11.40    1.30
   7  15   0   13.50    1.40
   7  15   0   14.00    1.50
  -7  15   0   11.90    5.10
  -8 -15   0   -0.10    0.90
   8 -15   0    1.40    1.10
   8 -15   0   -6.60    3.50
   8 -15   0    0.10    0.50
  -8 -15   0   -0.80    1.00
   8 -15   0   -0.30    0.90
  -8  15   0    1.00    0.80
   8  15   0    1.90    1.20
  -8  15   0   -2.10    4.20
   8  15   0   -0.20    4.40
  -8  15   0   -0.30    0.50
   8  15   0   -0.40    1.00
   8  15   0   -1.40    4.20
   8  15   0    0.70    1.30
  -9 -15   0    0.80    1.10
   9 -15   0   -0.20    1.00
   9 -15   0   10.60    4.40
  -9 -15   0    0.30    0.80
   9 -15   0    0.10    0.50
   9 -15   0    0.30    1.10
   9  15   0   -0.20    2.00
   9  15   0    0.00    1.00
   9  15   0   -5.90    4.00
  -9  15   0    0.00    0.50
   9  15   0   -0.10    4.40
  -9  15   0   14.20    4.50
  -9  15   0    0.50    1.20
   9  15   0   -0.70    1.10
  10 -15   0    5.60    3.80
 -10 -15   0    1.70    1.30
  10 -15   0    1.50    0.50
  10 -15   0    2.20    1.00
  10 -15   0    0.90    1.10
  10  15   0    0.90    1.40
  10  15   0    4.30    4.60
  10  15   0    1.50    4.50
  10  15   0    0.60    1.20
 -10  15   0    1.30    0.90
  10  15   0    2.10    1.00
 -10  15   0    1.50    0.50
  11 -15   0   13.40    4.50
 -11 -15   0    7.80    1.50
  11 -15   0    8.10    1.20
  11 -15   0    8.30    1.30
 -11 -15   0    7.00    1.10
  11 -15   0    8.10    0.60
  11  15   0    4.30    4.70
  11  15   0    5.30    5.40
 -11  15   0    6.90    4.70
  11  15   0    8.20    1.20
  11  15   0    9.60    1.60
  11  15   0    5.30    1.20
 -12 -15   0   -0.70    0.90
  12 -15   0    0.90    1.10
  12 -15   0    0.70    0.40
  12 -15   0    0.80    1.00
  12 -15   0    1.70    0.40
 -12 -15   0    0.20    1.40
 -12  15   0   -0.60    0.80
  12  15   0    1.00    1.30
 -12  15   0   -0.80    4.30
  12  15   0    2.60    4.00
  12  15   0    2.00    1.10
  13 -15   0    6.80    0.60
  13 -15   0    6.20    1.90
  13 -15   0    6.40    1.20
  13 -15   0    6.60    0.60
 -13 -15   0    4.80    1.00
  13  15   0   -6.00    3.70
 -13  15   0    1.70    4.50
  13  15   0    5.80    1.30
  13  15   0    5.00    1.10
  13  15   0    6.50    1.60
  13  15   0    4.90    1.50
 -13  15   0    4.50    0.90
  14 -15   0    1.20    1.00
  14 -15   0    0.20    1.10
 -14 -15   0   -0.40    0.80
  14 -15   0    0.10    0.30
  14  15   0   -0.80    1.20
  14  15   0    1.30    1.40
  14  15   0    0.30    1.00
  14  15   0    0.80    1.60
  14  15   0   10.00    7.50
 -14  15   0   -3.90    4.50
 -14  15   0    0.10    0.80
 -15 -15   0    4.20    0.90
  15 -15   0    6.50    1.30
  15 -15   0    5.40    1.10
  15  15   0    5.70    1.10
  15  15   0    4.30    1.30
  15  15   0    2.80    4.50
 -15  15   0   17.00    5.50
 -15  15   0    4.40    0.90
  15  15   0    7.80    1.80
  15  15   0    6.00    1.80
  16 -15   0    3.60    1.10
  16 -15   0    4.00    1.30
  16  15   0    7.70    1.90
  16  15   0    2.20    4.60
  16  15   0    3.10    1.30
  16  15   0    2.70    1.30
 -16  15   0    3.80    4.70
  16  15   0    2.40    1.60
  17 -15   0    0.10    1.10
  17  15   0    1.10    2.10
  17  15   0   -1.00    1.30
  17  15   0    2.80    1.80
 -17  15   0    1.70    5.10
   0 -16   0   66.89    8.20
   0 -16   0   58.79    3.20
   0 -16   0   61.09    2.80
   0 -16   0   55.89    3.00
   0 -16   0   59.89    2.90
   0  16   0   61.39    4.10
   0  16   0   68.09    8.30
   0  16   0   61.49    2.90
   0  16   0   57.79    3.10
   0  16   0   58.69    2.80
   1 -16   0    4.50    1.00
  -1 -16   0    1.40    0.80
   1 -16   0    2.40    0.80
  -1 -16   0    4.90    4.30
   1 -16   0    1.00    1.20
  -1 -16   0    2.00    1.00
  -1 -16   0    2.10    1.90
   1 -16   0    2.70    0.80
  -1 -16   0    1.80    0.90
   1 -16   0    3.20    4.10
   1  16   0    1.80    1.20
  -1  16   0    5.50    4.50
   1  16   0    2.40    0.80
  -1  16   0    4.00    1.20
  -1  16   0    0.70    0.70
  -1  16   0    2.30    0.90
   1  16   0    3.60    7.50
  -1  16   0    2.20    1.00
   1  16   0    2.80    1.00
   1  16   0    3.70    1.00
   2 -16   0    7.60    1.10
   2 -16   0    8.90    1.40
  -2 -16   0   11.20    4.80
  -2 -16   0    8.00    1.10
   2 -16   0    7.70    1.30
  -2 -16   0    9.40    1.00
   2 -16   0   13.90    5.30
  -2 -16   0    7.60    1.00
  -2 -16   0    7.50    1.20
  -2  16   0    8.90    0.90
   2  16   0    9.00    1.10
   2  16   0    9.70    1.20
  -2  16   0    7.90    0.90
   2  16   0    9.50    1.00
   2  16   0   14.60    4.90
   2  16   0    8.40    1.40
  -2  16   0    5.50    5.00
  -2  16   0    9.30    1.20
  -2  16   0    5.40    1.20
  -3 -16   0   19.40    1.60
  -3 -16   0   30.10    2.40
   3 -16   0   21.10    1.40
  -3 -16   0   21.00    1.60
   3 -16   0   21.90    1.90
   3 -16   0   21.10    5.50
   3 -16   0   21.40    1.70
   3  16   0   23.40    1.90
  -3  16   0   22.20    6.00
  -3  16   0   23.80    2.00
   3  16   0   18.90    1.70
   3  16   0   23.40    1.50
   3  16   0   20.80    1.80
  -3  16   0   18.90    1.50
   3  16   0   23.20    1.80
  -3  16   0   22.90    1.40
  -3  16   0   20.20    1.40
   3  16   0   22.90    5.60
  -4 -16   0    3.60    1.10
   4 -16   0    2.80    4.40
  -4 -16   0    5.50    1.10
   4 -16   0    4.20    0.70
   4 -16   0    1.50    1.20
   4 -16   0    5.00    1.10
  -4  16   0    3.20    4.40
   4  16   0    5.00    1.20
  -4  16   0    2.60    1.10
   4  16   0    3.70    0.90
   4  16   0    5.70    5.00
  -4  16   0    3.40    0.70
   4  16   0    3.00    1.10
  -4  16   0    2.50    0.70
  -4  16   0    4.90    0.70
   4  16   0    3.80    1.10
   5 -16   0    6.80    1.30
   5 -16   0    3.30    4.30
   5 -16   0    7.40    1.20
  -5 -16   0    8.40    1.20
   5 -16   0    7.10    0.80
  -5 -16   0    7.50    1.20
   5  16   0    8.80    1.20
  -5  16   0    7.30    1.20
   5  16   0    8.10    1.40
  -5  16   0    6.70    0.70
  -5  16   0    7.30    0.80
   5  16   0    8.10    1.30
  -5  16   0    7.50    0.70
   5  16   0   -0.10    4.60
   5  16   0   13.30    5.20
  -5  16   0    4.10    4.80
  -6 -16   0   17.80    1.50
   6 -16   0   17.80    1.50
   6 -16   0   18.70    1.20
   6 -16   0   18.50    1.60
  -6 -16   0   16.80    1.50
   6 -16   0   16.60    5.40
   6  16   0   20.80    5.40
   6  16   0   18.80    1.60
  -6  16   0   18.50    1.50
  -6  16   0   19.00    1.10
  -6  16   0   14.50    1.20
  -6  16   0   18.20    5.60
   6  16   0   31.40    6.30
   6  16   0   17.40    1.60
  -6  16   0   17.40    1.20
   6  16   0   18.90    1.70
  -7 -16   0   25.20    2.00
   7 -16   0   24.20    1.40
  -7 -16   0   27.50    2.10
   7 -16   0   26.40    2.20
   7 -16   0   27.80    2.10
   7 -16   0   25.50    5.80
  -7  16   0   27.30    7.10
   7  16   0   26.60    2.10
   7  16   0   26.90    2.20
   7  16   0   26.10    2.30
   7  16   0   27.80    6.00
  -7  16   0   24.40    1.30
   7  16   0   18.50    5.60
  -7  16   0   28.60    2.10
  -7  16   0   26.80    1.30
  -8 -16   0    2.00    1.10
   8 -16   0    3.60    0.60
   8 -16   0    3.70    1.10
  -8 -16   0    2.40    1.00
   8 -16   0    0.90    1.20
   8 -16   0   -6.70    4.00
   8  16   0    5.70    2.10
  -8  16   0    3.80    4.70
  -8  16   0    2.70    1.60
   8  16   0    5.30    1.70
  -8  16   0    3.30    0.50
   8  16   0    5.80    1.30
   8  16   0    2.00    6.90
   8  16   0   -2.20    5.00
  -9 -16   0    1.70    1.60
   9 -16   0    0.50    1.00
   9 -16   0   -1.10    4.30
   9 -16   0   -0.30    1.10
   9 -16   0    0.60    0.50
  -9 -16   0    1.60    1.30
  -9  16   0    0.30    0.50
   9  16   0    2.30    1.20
   9  16   0   -0.50    1.90
  -9  16   0    0.50    4.70
   9  16   0    0.90    1.20
   9  16   0   -1.00    5.00
   9  16   0    1.90    5.00
 -10 -16   0   12.50    1.60
  10 -16   0   10.30    1.30
  10 -16   0   10.10    0.70
  10 -16   0    4.90    5.00
  10 -16   0    8.40    1.40
  10  16   0   14.30    5.60
 -10  16   0    8.60    1.10
  10  16   0    8.20    1.40
 -10  16   0    9.10    0.70
 -10  16   0   12.60    5.30
  10  16   0    9.40    5.90
  10  16   0   10.10    1.30
  10  16   0   10.90    1.50
 -11 -16   0    1.20    1.00
  11 -16   0    2.20    1.10
  11 -16   0   -0.70    1.10
 -11 -16   0    2.00    1.50
  11  16   0    1.90    1.40
  11  16   0    3.40    1.10
  11  16   0   -0.90    4.90
 -11  16   0    1.80    4.10
  12 -16   0    1.40    1.00
 -12 -16   0    1.70    1.50
  12 -16   0   -2.10    1.10
 -12 -16   0   -0.80    0.90
 -12  16   0   -0.30    0.90
 -12  16   0   -1.10    4.90
  12  16   0   -2.30    1.50
  12  16   0    4.40    4.60
  12  16   0    1.50    1.00
 -13 -16   0    1.10    0.90
  13 -16   0    1.20    1.00
  13 -16   0    0.30    1.10
  13  16   0   -0.40    4.40
  13  16   0    0.10    1.20
 -13  16   0    2.80    5.30
  13  16   0   -0.70    1.60
 -13  16   0    1.70    0.90
  13  16   0    3.70    1.70
  13  16   0   -0.80    1.00
 -14 -16   0    1.00    1.00
  14 -16   0    2.60    1.30
  14 -16   0    5.70    1.10
  14  16   0    3.60    1.80
  14  16   0    1.70    1.30
  14  16   0   11.90    5.40
  14  16   0    3.00    1.70
 -14  16   0    8.60    5.70
 -14  16   0    1.90    0.90
  14  16   0    4.40    1.20
  15 -16   0   -0.70    1.20
  15  16   0    0.10    1.70
 -15  16   0   -1.50    5.60
  15  16   0   -0.90    1.30
  15  16   0    1.40    1.80
  16 -16   0   -1.50    1.20
  16  16   0    0.20    1.40
  16  16   0   -1.50    2.70
  16  16   0    0.10    1.60
   0 -17   0   -0.60    0.90
   0 -17   0   -0.80    4.40
   0 -17   0   -1.20    1.20
   0 -17   0    0.40    1.00
   0  17   0   -0.60    1.30
   0  17   0   -1.10    7.60
   0  17   0   -0.20    0.90
   0  17   0   -0.10    0.90
   0  17   0    0.20    0.70
   0  17   0    0.50    1.00
  -1 -17   0    9.20    1.30
  -1 -17   0    8.20    1.10
   1 -17   0    8.30    4.30
   1 -17   0    8.80    1.00
   1 -17   0    7.00    1.40
  -1 -17   0    9.70    1.20
   1 -17   0    8.10    1.40
   1  17   0    9.30    1.40
  -1  17   0    8.30    1.80
   1  17   0    7.50    1.10
  -1  17   0    8.70    1.00
   1  17   0    8.20    1.00
   1  17   0    8.90    1.20
   1  17   0    9.00    1.30
   1  17   0    6.20    5.10
  -1  17   0    9.30    0.90
  -1  17   0    8.20    5.70
  -1  17   0    6.80    1.00
  -2 -17   0    5.50    1.00
   2 -17   0    2.40    1.30
   2 -17   0    4.70    4.40
   2 -17   0    3.90    1.20
   2 -17   0    5.90    0.90
   2  17   0    6.60    0.90
   2  17   0    3.10    2.00
   2  17   0    3.40    1.10
  -2  17   0    3.90    1.20
   2  17   0    5.00    4.90
  -2  17   0    6.60    0.80
   2  17   0    3.80    1.30
  -2  17   0    4.00    0.90
  -2  17   0    5.40    0.90
  -2  17   0    1.10    4.90
   3 -17   0    2.40    0.90
  -3 -17   0    1.80    1.00
   3 -17   0    3.10    1.10
  -3 -17   0    1.10    1.10
   3 -17   0    1.80    1.20
   3 -17   0    2.50    4.20
  -3  17   0    2.90    0.80
   3  17   0    1.90    1.10
  -3  17   0    3.60    0.70
   3  17   0    2.40    1.30
   3  17   0    4.00    1.00
  -3  17   0    0.80    5.00
   3  17   0   14.30    6.10
   3  17   0    3.00    1.20
  -3  17   0    1.10    1.20
   4 -17   0   11.30    1.40
  -4 -17   0   10.80    1.30
   4 -17   0    9.00    5.30
   4 -17   0   10.80    0.90
  -4 -17   0    8.90    1.30
   4 -17   0   11.10    1.30
   4  17   0    8.40    5.80
  -4  17   0    9.70    0.90
   4  17   0   10.70    1.30
   4  17   0   10.30    1.50
  -4  17   0   11.90    5.50
  -4  17   0   10.00    1.40
   4  17   0   12.60    1.40
  -4  17   0    9.10    0.90
  -4  17   0    9.00    0.90
   4  17   0   17.10    5.90
  -5 -17   0   -1.20    1.10
  -5 -17   0   -0.20    1.10
   5 -17   0    0.60    0.70
   5 -17   0    0.90    1.20
   5 -17   0    0.30    4.80
   5 -17   0    2.70    1.10
   5  17   0   -1.00    1.20
   5  17   0    0.20    1.20
  -5  17   0   -0.40    0.60
  -5  17   0   -0.20    0.60
   5  17   0   -9.30    4.80
  -5  17   0    2.10    5.20
  -5  17   0    0.30    1.10
   5  17   0   -2.10    5.40
  -5  17   0   -0.10    0.60
   5  17   0    2.90    1.20
   6 -17   0    3.90    5.00
   6 -17   0   -0.90    1.20
  -6 -17   0    0.20    1.20
   6 -17   0    0.00    0.60
   6 -17   0    0.30    1.10
  -6 -17   0   -0.30    1.00
   6  17   0   -9.80    5.10
   6  17   0    0.30    1.10
   6  17   0    2.10    4.90
   6  17   0   -0.20    1.20
  -6  17   0   -4.10    4.70
   6  17   0   -0.70    1.30
  -6  17   0   -0.20    0.50
  -6  17   0    1.10    0.50
  -6  17   0    0.60    1.10
   7 -17   0   -3.20    4.70
  -7 -17   0   -0.90    1.20
  -7 -17   0   -1.20    1.00
   7 -17   0    2.00    1.60
   7 -17   0    0.60    0.60
   7 -17   0    0.20    1.10
  -7  17   0    1.50    0.40
  -7  17   0   -0.70    0.40
   7  17   0   -0.80    1.10
   7  17   0   -2.00    5.00
   7  17   0   -0.90    1.30
   7  17   0   -9.60    6.50
  -7  17   0    0.60    1.00
   7  17   0   -0.10    1.30
  -7  17   0    2.90    4.80
   8 -17   0   -0.50    0.50
   8 -17   0   -2.20    4.60
   8 -17   0    1.10    1.10
   8 -17   0    0.60    1.20
  -8 -17   0   -0.40    1.20
  -8 -17   0    0.20    1.00
   8  17   0   -1.10    1.10
   8  17   0   -0.60    1.30
   8  17   0    1.80    1.60
  -8  17   0   -0.90    0.50
  -8  17   0    0.00    1.00
   8  17   0    6.90    5.70
  -8  17   0   -0.10    5.90
   8  17   0   -5.20    5.50
   9 -17   0    3.90    1.30
  -9 -17   0    2.70    1.40
   9 -17   0    3.20    0.50
   9 -17   0    3.60    1.20
  -9 -17   0    1.90    1.00
   9  17   0    3.70    1.50
   9  17   0    5.30    5.90
  -9  17   0   -5.50    4.50
   9  17   0    3.10    1.30
   9  17   0    0.20    5.50
   9  17   0    6.30    2.10
  -9  17   0    3.30    0.50
  10 -17   0   -0.70    1.10
  10 -17   0   -1.00    1.30
 -10 -17   0   -0.20    1.40
 -10 -17   0   -0.60    0.50
  10  17   0    0.30    1.30
  10  17   0   -1.80    1.30
 -10  17   0   -0.40    5.30
  10  17   0    1.40    1.10
  10  17   0  -11.50    5.30
  11 -17   0   -0.20    1.30
 -11 -17   0    0.40    1.50
 -11 -17   0    0.60    1.00
  11 -17   0    1.20    1.10
  11  17   0   -0.70    1.40
  11  17   0   -4.00    4.90
  11  17   0    0.20    1.20
  12 -17   0    7.10    1.30
  12 -17   0    4.40    1.40
 -12 -17   0    4.90    1.10
 -12  17   0    8.10    5.80
  12  17   0    4.00    1.20
  12  17   0    6.10    1.50
  12  17   0    1.90    5.40
 -12  17   0    4.10    1.00
  12  17   0    5.70    1.50
  12  17   0    7.50    1.80
 -13 -17   0    1.90    1.70
  13 -17   0    3.10    1.40
  13  17   0    1.00    1.40
 -13  17   0    4.70    5.80
  13  17   0    2.00    1.70
  13  17   0   -5.70    4.90
  13  17   0    5.70    1.60
  14 -17   0    2.20    1.30
  14  17   0   -0.70    1.60
  14  17   0    0.80    1.70
 -14  17   0   -1.50    7.70
  14  17   0   -1.40    1.30
  15 -17   0   -0.50    1.30
  15  17   0    0.60    1.60
  15  17   0   -0.20    1.50
  15  17   0   -1.10    3.10
   0 -18   0    2.90    0.90
   0 -18   0    6.10    1.20
   0 -18   0    1.40    1.20
   0  18   0    5.40    1.00
   0  18   0    3.70    0.90
   0  18   0    3.10    5.30
   0  18   0    2.70    1.30
   0  18   0    3.00    1.00
   1 -18   0    8.40    1.00
   1 -18   0    6.90    1.40
  -1 -18   0    9.70    1.40
   1 -18   0    9.80    1.40
  -1 -18   0    8.70    1.10
   1  18   0    7.70    1.10
  -1  18   0   -4.80    8.00
  -1  18   0    8.70    0.90
  -1  18   0    7.80    1.10
  -1  18   0    7.00    1.00
  -1  18   0    9.50    1.50
   1  18   0   13.70    5.60
   1  18   0    7.70    1.50
   1  18   0    6.50    1.00
   1  18   0   10.70    1.40
   2 -18   0   -2.60    1.30
   2 -18   0    2.90    1.80
  -2 -18   0    0.20    1.20
  -2 -18   0   -1.10    1.00
   2 -18   0   -0.80    0.80
  -2  18   0   -1.20    1.30
   2  18   0   -0.80    1.30
  -2  18   0    0.30    0.70
   2  18   0    6.20    5.70
   2  18   0    1.10    1.20
  -2  18   0   -0.50    0.80
  -2  18   0    9.40    5.60
   2  18   0    2.10    6.40
  -2  18   0   -1.40    0.80
   2  18   0   -1.50    1.00
   3 -18   0   -3.00    1.20
  -3 -18   0    0.40    1.00
   3 -18   0   -7.20    4.50
  -3 -18   0    0.80    2.20
   3 -18   0    0.60    0.80
   3 -18   0   -0.30    1.10
   3  18   0   -0.70    1.10
   3  18   0   -0.30    1.40
  -3  18   0   -5.40    5.20
   3  18   0    4.20    5.30
  -3  18   0    0.60    0.80
   3  18   0    2.10    1.20
  -3  18   0    0.40    0.80
  -3  18   0    0.50    0.70
  -3  18   0    2.20    1.30
   3  18   0   -5.20    5.40
   4 -18   0   -0.60    1.10
  -4 -18   0    0.80    1.10
  -4 -18   0    1.00    1.20
   4 -18   0   -2.70    1.20
   4 -18   0    0.40    0.70
   4 -18   0   -5.10    4.60
  -4  18   0    0.30    5.30
  -4  18   0    0.00    0.70
   4  18   0    3.40    5.20
   4  18   0    0.50    1.20
   4  18   0   -7.30    5.20
  -4  18   0    0.60    1.20
  -4  18   0   -0.20    0.60
  -4  18   0    0.90    0.80
   4  18   0    1.10    1.30
   4  18   0    1.60    1.10
  -5 -18   0    3.50    1.30
   5 -18   0    6.40    1.20
   5 -18   0    3.30    0.70
   5 -18   0   -1.00    5.20
   5 -18   0    5.00    1.40
  -5 -18   0    2.80    1.20
   5  18   0    8.80    5.60
  -5  18   0    6.00    1.40
   5  18   0    3.50    1.20
   5  18   0    5.40    1.50
   5  18   0    0.20    6.00
  -5  18   0    3.00    0.70
   5  18   0    2.70    1.40
  -5  18   0    4.80    0.70
  -5  18   0    4.20    5.60
  -5  18   0    4.00    0.70
  -6 -18   0   -0.20    1.10
   6 -18   0    0.50    1.20
   6 -18   0   -1.50    0.60
   6 -18   0   -2.60    2.10
  -6 -18   0    0.70    1.20
  -6  18   0   -1.10    0.60
  -6  18   0    2.90    5.30
  -6  18   0    1.00    0.50
  -6  18   0    0.10    1.10
   6  18   0   -0.40    1.30
   6  18   0    2.40   10.90
   6  18   0    0.40    1.10
   6  18   0   -8.10    5.40
   6  18   0    0.10    1.40
   7 -18   0    5.40    0.70
   7 -18   0    6.90    1.40
   7 -18   0    2.80    1.40
  -7 -18   0    5.40    1.30
  -7 -18   0    5.60    1.40
   7  18   0    5.60    1.30
  -7  18   0    8.30    5.30
   7  18   0    8.60    1.40
  -7  18   0    6.10    0.50
   7  18   0    4.50    6.10
   7  18   0    8.50    1.80
   7  18   0    8.90    6.30
  -7  18   0    6.00    0.50
  -7  18   0    4.70    1.20
   8 -18   0   12.80    1.70
  -8 -18   0    9.40    1.40
   8 -18   0   10.10    0.80
  -8 -18   0   13.50    1.60
   8 -18   0   13.60    1.50
  -8  18   0    9.80    1.30
  -8  18   0   21.10    6.50
   8  18   0    3.70    6.60
   8  18   0   12.90    1.50
   8  18   0   10.20    1.40
   8  18   0   11.80    1.60
  -8  18   0   10.50    0.80
   8  18   0    2.10    6.00
  -9 -18   0   -1.00    1.00
  -9 -18   0   -0.60    1.20
   9 -18   0   -2.00    1.30
   9 -18   0   -0.40    1.20
   9  18   0   -0.80    1.10
   9  18   0    1.70    1.40
   9  18   0   -0.50    1.50
  -9  18   0    4.30    5.80
   9  18   0  -12.10    5.20
 -10 -18   0    3.50    1.50
  10 -18   0   -1.80    1.30
  10 -18   0    1.30    1.20
 -10 -18   0    2.10    1.40
  10  18   0    4.60    5.80
  10  18   0    1.80    1.60
  10  18   0    0.60    1.40
 -10  18   0   -3.70    5.20
  11 -18   0    1.80    1.50
 -11  18   0    9.50    6.60
  11  18   0    2.10    1.40
  11  18   0   -4.20    5.60
 -11  18   0    2.40    1.10
  11  18   0    2.90    1.60
  12 -18   0   -0.60    1.40
  12  18   0   -0.20    1.40
  12  18   0   -1.50    1.70
  12  18   0   -1.90    1.60
 -12  18   0    6.10    6.10
  13 -18   0    2.80    1.40
  13  18   0   -1.00    1.40
  13  18   0   -2.20    2.60
  13  18   0    3.50    1.80
   0 -19   0   -1.10    1.30
   0 -19   0    0.60    0.90
   0  19   0    0.50    5.50
   0  19   0   -1.40    1.00
   0  19   0   16.00    6.80
   0  19   0    1.40    0.80
   0  19   0   -0.50    1.30
  -1 -19   0    5.80    1.10
   1 -19   0    5.40    1.00
  -1 -19   0    7.30    1.40
   1 -19   0    5.30    1.40
  -1  19   0    6.30    0.90
  -1  19   0    8.50    6.30
  -1  19   0    6.60    1.00
   1  19   0    3.60    1.10
  -1  19   0    5.90    1.00
   1  19   0    8.60    6.50
   1  19   0   10.20    6.10
  -1  19   0    4.80    1.40
   1  19   0    7.00    1.50
   2 -19   0   -1.00    1.40
   2 -19   0    1.60    0.90
  -2 -19   0    0.10    1.30
   2 -19   0    2.10    1.20
  -2 -19   0    3.10    1.10
  -2  19   0    1.60    1.40
   2  19   0    1.40    1.50
  -2  19   0    0.30    0.90
  -2  19   0    2.40    0.80
  -2  19   0    1.80    1.00
   2  19   0   -2.30    6.70
  -2  19   0    8.30    7.60
   2  19   0    2.50    1.20
   2  19   0   -2.50    5.60
   3 -19   0    7.70    1.50
  -3 -19   0    8.70    1.30
   3 -19   0   11.50    1.50
  -3 -19   0    8.40    1.50
   3 -19   0   11.00    1.00
   3  19   0    9.00    1.40
  -3  19   0    9.40    1.00
  -3  19   0    8.40    1.40
  -3  19   0   10.70    6.50
   3  19   0   14.80    7.20
  -3  19   0   10.10    0.90
   3  19   0    6.40    9.30
   3  19   0    7.30    1.30
   3  19   0    9.00    1.60
  -3  19   0    9.60    1.00
  -4 -19   0    2.70    1.20
  -4 -19   0    4.10    1.60
   4 -19   0    0.30    1.40
   4 -19   0    5.00    1.40
  -4  19   0    1.60    0.80
   4  19   0   -0.20    1.40
  -4  19   0    2.70    0.80
   4  19   0    1.10    2.30
  -4  19   0    2.40    0.70
   4  19   0  -12.20    5.60
   4  19   0    2.60    1.20
   4  19   0    4.80    6.00
  -4  19   0    0.70    1.20
  -4  19   0   -1.20    6.20
   5 -19   0    1.50    1.20
  -5 -19   0    0.30    1.30
  -5 -19   0    0.00    1.40
   5 -19   0   -2.90    2.10
   5 -19   0    0.70    0.70
   5  19   0   -9.50    7.20
  -5  19   0    1.10    0.60
   5  19   0   -9.50    5.40
   5  19   0    0.50    1.30
  -5  19   0   -0.20    0.70
  -5  19   0   -0.10    1.20
   5  19   0   -0.10    1.40
  -5  19   0    0.20    5.80
  -5  19   0    0.70    0.60
   6 -19   0    0.30    1.40
   6 -19   0   -0.40    0.60
   6 -19   0    1.50    1.20
  -6 -19   0    0.10    1.30
  -6 -19   0   -0.50    1.20
   6  19   0   -0.20    1.20
  -6  19   0    1.20    0.80
  -6  19   0    5.50    5.70
  -6  19   0    0.00    1.20
  -6  19   0    1.40    0.50
   6  19   0    0.40    1.60
   6  19   0   -4.40    6.50
  -6  19   0   -0.50    0.60
   6  19   0   -0.90    1.30
   6  19   0   -8.80    5.70
   7 -19   0    2.40    1.20
  -7 -19   0    1.60    1.30
   7 -19   0   -1.20    1.30
  -7 -19   0    0.20    1.30
   7 -19   0    0.70    0.50
   7  19   0   -5.90    6.90
   7  19   0    0.60    1.40
  -7  19   0    0.60    6.10
   7  19   0   -8.20    5.50
  -7  19   0    1.20    0.40
   7  19   0    0.90    1.50
   7  19   0    0.70    1.30
  -7  19   0    0.60    1.20
  -7  19   0    1.80    0.40
  -8 -19   0    0.90    1.20
  -8 -19   0    1.60    1.30
   8 -19   0    0.00    0.40
   8 -19   0   -1.20    1.40
  -8  19   0   -0.60    0.40
   8  19   0    2.40    1.50
   8  19   0   -0.30    1.40
   8  19   0    6.00    6.60
  -8  19   0   -3.30    6.10
  -9 -19   0   -0.20    1.10
  -9 -19   0   -0.40    1.40
   9 -19   0    1.80    1.40
   9  19   0    0.20    1.60
   9  19   0  -10.70    6.30
  -9  19   0    4.30    6.60
 -10 -19   0    0.30    1.20
 -10 -19   0    1.70    1.50
  10 -19   0   -0.10    1.40
  10  19   0   -0.20    1.40
 -10  19   0    4.50    6.80
  11 -19   0   -0.40    1.40
  11  19   0    0.70    1.60
  11  19   0   -2.50    1.40
  11  19   0   -0.80    1.50
  12 -19   0   -1.80    1.70
  12  19   0   -1.20    1.50
  12  19   0    2.10    1.70
   0 -20   0   -0.40    1.40
   0 -20   0   -0.90    1.00
   0  20   0    2.80    1.50
   0  20   0    6.50    6.10
   0  20   0   -0.40    1.10
   0  20   0    3.60    6.70
   1 -20   0   -0.40    1.40
  -1 -20   0    0.20    1.00
   1 -20   0   -1.00    0.90
  -1 -20   0    1.80    1.50
   1  20   0    0.20    1.40
  -1  20   0    9.60    6.30
   1  20   0   -0.20    1.10
   1  20   0   -3.30    6.00
   1  20   0   -2.30    6.60
  -1  20   0    0.20    1.40
  -1  20   0    2.00    0.80
  -1  20   0    2.60    6.60
  -1  20   0   -1.60    0.90
   2 -20   0   13.60    1.80
   2 -20   0   15.00    1.20
  -2 -20   0   12.80    1.70
  -2 -20   0   13.80    1.40
   2  20   0   23.40    7.60
  -2  20   0   15.00    1.20
  -2  20   0   12.70    7.50
  -2  20   0   15.20    1.20
   2  20   0   12.00    6.60
  -2  20   0    9.60    1.60
   2  20   0   14.40    1.50
   2  20   0   12.20    1.70
  -2  20   0   15.20    1.70
  -2  20   0   22.40    7.30
   3 -20   0    5.40    0.90
   3 -20   0    4.10    1.50
  -3 -20   0    6.30    1.30
   3 -20   0    5.20    1.30
  -3 -20   0    4.20    1.40
   3  20   0    4.90    1.60
  -3  20   0    5.70    0.80
  -3  20   0    5.80    1.50
   3  20   0    1.00    6.20
  -3  20   0   -1.60    7.00
  -3  20   0   22.10    8.40
  -3  20   0    5.30    0.90
   3  20   0    7.00    7.40
   4 -20   0    2.90    1.40
  -4 -20   0   -0.90    1.30
   4 -20   0    1.70    1.50
   4 -20   0    1.80    0.80
  -4 -20   0    4.90    2.30
  -4  20   0   10.80    7.10
  -4  20   0    2.80    0.80
   4  20   0    4.80    7.00
  -4  20   0    7.00    6.40
   4  20   0    3.00    1.30
   4  20   0   -9.10    6.70
  -4  20   0    2.00    0.70
   4  20   0    5.00    1.60
  -4  20   0    3.30    0.80
  -4  20   0    2.90    1.40
  -5 -20   0   -1.20    1.30
   5 -20   0    0.10    0.70
  -5 -20   0   -0.90    1.30
   5 -20   0   -0.80    1.40
   5  20   0   -2.70    6.80
  -5  20   0    0.00    0.70
  -5  20   0   11.10    7.30
   5  20   0   -3.40    1.30
  -5  20   0    0.70    1.30
  -5  20   0   -0.30    0.80
  -5  20   0    4.70    5.80
  -5  20   0   -1.60    0.70
   5  20   0    8.20    6.80
   5  20   0    2.30    1.60
  -6 -20   0    4.30    1.40
  -6 -20   0    3.90    1.30
   6 -20   0    5.20    1.70
   6 -20   0    3.90    0.70
  -6  20   0    2.90    1.30
  -6  20   0    4.60    0.60
   6  20   0    4.00    7.30
  -6  20   0    7.20    7.80
   6  20   0    3.00    1.50
   6  20   0    4.70    1.60
  -7 -20   0   -1.00    1.30
   7 -20   0    1.10    0.50
  -7 -20   0   -0.70    1.30
   7 -20   0    0.90    1.40
  -7  20   0    9.80    7.30
   7  20   0   -0.60    6.60
   7  20   0    1.30    1.50
  -8 -20   0   -1.50    1.30
  -8 -20   0   -0.50    1.10
   8 -20   0    0.30    1.40
   8  20   0   -0.10    1.50
  -8  20   0   -2.40    6.80
   9 -20   0   -0.10    1.40
   9  20   0   -0.10    1.60
  10 -20   0    4.40    1.60
  10  20   0    3.20    1.60
  10  20   0    4.10    1.70
  10  20   0    3.50    1.60
   0 -21   0   -1.20    1.50
   0 -21   0   -0.60    1.00
   0  21   0   -1.40    1.10
   0  21   0   -4.60    7.30
   0  21   0   -0.50    1.60
   0  21   0    8.40    7.00
  -1 -21   0    1.60    1.50
   1 -21   0    2.90    1.50
   1 -21   0    0.60    1.00
  -1 -21   0    1.20    1.10
   1  21   0    2.50    1.20
   1  21   0    1.50    6.70
  -1  21   0    1.50    1.50
  -1  21   0   17.30    8.30
  -1  21   0   11.60    9.00
  -1  21   0    1.20    1.00
   1  21   0    1.60    1.60
   1  21   0    1.30    7.40
   2 -21   0   -0.50    0.90
   2 -21   0   -0.40    1.60
  -2 -21   0   -2.80    1.40
  -2 -21   0    1.30    1.20
   2  21   0   -0.20    1.30
  -2  21   0  -13.70    7.50
   2  21   0   -5.70   12.30
  -2  21   0   -1.40    7.10
  -2  21   0    1.00    1.50
   2  21   0    1.00    1.50
  -2  21   0   -0.80    0.90
   2  21   0   -9.00    7.00
   3 -21   0    3.10    1.60
  -3 -21   0   -0.20    1.40
   3 -21   0    0.00    0.80
  -3  21   0    1.70    1.50
  -3  21   0    9.70    6.90
   3  21   0   -0.40    1.60
  -3  21   0    0.00    0.90
   3  21   0   -7.20    7.10
   3  21   0    8.40    7.50
  -3  21   0    9.10    8.20
   3  21   0    1.90    1.20
  -4 -21   0    1.40    1.50
  -4 -21   0    3.10    1.30
   4 -21   0    0.60    0.80
   4 -21   0    0.10    1.50
   4  21   0   -0.10    1.40
  -4  21   0    2.60    0.80
  -4  21   0    2.70    2.50
   4  21   0   -9.30    6.90
  -4  21   0   16.00    8.20
   4  21   0    3.50    1.60
   4  21   0   -4.20    7.90
  -5 -21   0    9.80    1.50
  -5 -21   0    8.00    1.60
   5 -21   0   10.50    0.90
   5 -21   0   10.50    1.80
  -5  21   0   11.60    1.00
   5  21   0   34.90    8.50
   5  21   0    9.70    1.60
  -5  21   0   13.80    8.20
  -6 -21   0    1.50    1.30
  -6 -21   0    2.50    1.40
   6 -21   0    6.80    1.70
   6  21   0    1.00    1.50
  -6  21   0   20.50   12.40
  -7 -21   0    4.70    1.50
  -7 -21   0    1.00    1.60
   7 -21   0    1.30    1.60
   7  21   0    5.10    1.60
   0 -22   0   10.00    1.70
   0 -22   0    9.50    1.20
   0  22   0    8.80    1.30
  24   0  -1    2.80    1.60
  24   0  -1   -0.10    1.30
  23   0  -1   -2.10    1.20
  23   0  -1    1.10    1.50
  22   0  -1   -0.30    1.40
  22   0  -1    0.10    1.20
  21   0  -1    1.70    1.30
  21   0  -1    4.70    1.20
  20   0  -1    2.70    2.00
  20   0  -1    0.00    1.10
  19   0  -1    3.80    1.10
  19   0  -1    3.10    1.10
  18   0  -1   -2.00    1.10
  18   0  -1    0.30    1.00
  17   0  -1    8.60    1.00
  17   0  -1    8.50    1.10
  17   0  -1    8.10    1.20
  16   0  -1    0.50    0.90
  16   0  -1    0.70    0.90
  16   0  -1   -0.80    0.80
  16   0  -1    0.10    1.00
  15   0  -1    6.50    0.90
  15   0  -1    6.40    0.90
  15   0  -1    5.50    0.90
  15   0  -1    7.70    1.10
  14   0  -1   -1.30    0.70
  14   0  -1   -0.40    0.80
  14   0  -1    0.00    0.80
  14   0  -1   -0.90    0.90
  13   0  -1   13.20    1.10
  13   0  -1   14.40    1.10
  13   0  -1   16.80    1.30
  13   0  -1   13.80    1.20
  12   0  -1    0.20    0.80
  12   0  -1   -0.90    0.70
  12   0  -1    0.00    0.20
  12   0  -1    0.10    0.60
  12   0  -1    0.30    0.20
  12   0  -1   -0.20    0.60
  11   0  -1   46.80    2.20
  11   0  -1   42.80    1.90
  11   0  -1   46.30    2.20
  11   0  -1   47.60    2.10
  11   0  -1   45.30    2.20
  10   0  -1   -0.20    0.20
  10   0  -1    0.20    0.20
  10   0  -1    0.10    0.50
  10   0  -1   -0.80    0.50
  10   0  -1   -0.20    0.50
  10   0  -1    0.90    0.60
   9   0  -1   17.80    0.80
   9   0  -1   19.70    1.20
   9   0  -1   18.60    1.10
   9   0  -1   21.60    1.10
   9   0  -1   21.10    1.10
   8   0  -1    0.10    0.40
   8   0  -1    0.10    0.10
   8   0  -1   -0.10    0.40
   8   0  -1   -0.30    0.40
   8   0  -1   -0.50    0.40
   7   0  -1    0.20    0.30
   7   0  -1    0.30    0.30
   7   0  -1    0.30    0.40
   7   0  -1    0.20    0.40
  -6   0   1    0.80    0.30
   6   0  -1    0.10    0.30
   6   0  -1    0.10    0.30
   6   0  -1   -0.20    0.30
   5   0  -1    4.80    0.40
  -5   0   1    3.70    0.40
   5   0  -1    4.10    0.40
  -5   0   1    3.50    0.30
  -4   0   1    0.00    0.20
  -4   0   1   -0.10    0.20
   4   0  -1   -0.20    0.20
   4   0  -1    0.10    0.20
  -3   0   1   10.90    0.50
   3   0  -1   10.10    0.50
   3   0  -1   11.00    0.50
  -3   0   1    9.90    0.50
  -2   0   1    0.00    0.10
  -2   0   1    0.00    0.10
   2   0   1    0.50    0.10
  -2   0  -1    0.40    0.10
  -2   0  -1    0.70    0.10
  -2   0  -1    1.10    0.30
  -2   0  -1    0.50    0.10
  -2   0  -1    0.30    0.10
  -3   0  -1    1.10    0.20
  -3   0  -1    1.20    0.40
  -3   0  -1    1.10    0.10
   3   0   1    1.10    0.10
   3   0   1    1.20    0.20
   3   0   1    1.10    0.20
  -3   0  -1    1.10    0.10
   3   0   1    1.00    0.40
   3   0   1    1.10    0.10
  -3   0  -1    1.30    0.20
   4   0   1    0.00    0.30
  -4   0  -1   -0.10    0.20
   4   0   1    0.10    0.10
   4   0   1    0.00    0.10
  -4   0  -1   -0.10    0.40
  -4   0  -1    0.00    0.10
  -4   0  -1    0.00    0.10
   4   0   1   -0.40    0.40
   4   0   1    0.10    0.20
  -4   0  -1   -0.20    0.20
   5   0   1    1.90    0.20
   5   0   1    0.70    0.50
   5   0   1    1.30    0.20
  -5   0  -1    1.70    0.10
  -5   0  -1    1.50    0.30
  -5   0  -1    2.40    0.60
   5   0   1    1.50    0.30
   5   0   1    1.70    0.30
   5   0   1    1.90    0.30
   6   0   1    0.60    0.30
   6   0   1   -0.30    0.30
  -6   0  -1   -0.10    0.10
   6   0   1   -0.10    0.20
  -6   0  -1    0.10    0.60
   6   0   1   -0.40    0.30
  -6   0  -1   -0.10    0.10
   6   0   1   -0.50    0.30
   6   0   1    0.10    0.20
   6   0   1    0.00    0.70
   7   0   1   62.39    2.70
   7   0   1   67.89    2.70
   7   0   1   61.79    2.60
   7   0   1   61.09    2.70
   7   0   1   56.99    2.60
   7   0   1   61.79    3.10
   8   0   1    0.00    0.40
  -8   0  -1    0.40    0.70
   8   0   1   -0.20    0.50
   8   0   1    0.30    0.70
   8   0   1    0.20    0.20
   8   0   1    0.80    0.40
   8   0   1    0.00    0.40
   8   0   1    0.40    0.20
   9   0   1    7.00    0.60
   9   0   1    4.80    0.50
   9   0   1    7.20    0.70
   9   0   1    5.30    0.50
  -9   0  -1    7.60    1.00
   9   0   1    7.20    1.00
   9   0   1    7.90    0.70
   9   0   1    6.50    0.70
  10   0   1   -0.10    0.20
  10   0   1   -0.60    0.50
  10   0   1   -0.30    0.70
  10   0   1    0.20    0.60
  10   0   1    0.30    0.50
  10   0   1   -0.10    0.30
  10   0   1    0.00    0.50
 -10   0  -1    0.00    0.80
  11   0   1    9.90    0.60
  11   0   1   10.40    1.10
  11   0   1   11.10    1.00
  11   0   1   11.90    1.00
  11   0   1    8.40    0.60
  11   0   1   12.00    1.10
  11   0   1   11.70    1.10
  12   0   1   -1.30    0.60
  12   0   1   -0.20    0.60
  12   0   1    0.20    0.80
  12   0   1    0.50    0.30
  12   0   1   -0.20    0.70
  12   0   1    0.30    0.30
  13   0   1    0.40    0.30
  13   0   1    0.70    0.80
  13   0   1    0.20    0.70
  13   0   1    0.00    0.30
  13   0   1   -0.80    0.70
  13   0   1    0.30    0.70
  14   0   1   -0.10    0.30
  14   0   1   -0.30    0.70
  14   0   1    0.10    0.70
  14   0   1    0.90    0.80
  14   0   1   -0.40    0.80
  15   0   1    0.90    1.00
  15   0   1    0.10    0.30
  15   0   1    1.50    0.80
  15   0   1    1.00    0.80
  15   0   1    0.10    0.80
  15   0   1    0.20    0.40
  16   0   1   -0.20    0.30
  16   0   1   -0.60    1.00
  16   0   1    0.20    0.80
  16   0   1    0.70    0.90
  16   0   1    0.00    0.40
  17   0   1    0.30    0.40
  17   0   1    1.50    1.00
  17   0   1    0.00    1.10
  17   0   1    1.00    0.90
  17   0   1    1.00    0.30
  18   0   1   -0.10    0.30
  18   0   1   -0.20    1.00
  18   0   1    1.00    1.20
  19   0   1    2.00    1.00
  19   0   1    5.00    1.40
  20   0   1    1.20    1.20
  20   0   1   -0.60    1.10
  21   0   1    3.10    1.40
  21   0   1    1.50    1.20
  22   0   1    2.50    1.50
  22   0   1   -0.50    1.20
  23   0   1   -1.10    1.20
  23   0   1    0.70    1.50
  24  -1  -1   -1.30    1.20
  24  -1  -1   -2.00    1.40
  24   1  -1    0.60    1.40
  24   1  -1   -0.30    1.50
  23  -1  -1   -1.50    1.20
  23  -1  -1    0.20    1.40
  23   1  -1   -0.10    1.40
  23   1  -1    0.30    1.30
  22  -1  -1   -0.20    1.30
  22   1  -1   -1.10    1.30
  22   1  -1    0.40    1.40
  21  -1  -1   -0.60    1.10
  21  -1  -1   -0.10    1.30
  21   1  -1    1.30    1.40
  21   1  -1    1.30    1.30
  20  -1  -1    1.80    1.20
  20  -1  -1    1.40    1.10
  20   1  -1    0.30    1.10
  20   1  -1    0.30    1.30
  19  -1  -1    0.30    1.00
  19  -1  -1    1.20    1.20
  19   1  -1    1.60    1.10
  19   1  -1    2.10    1.10
  18  -1  -1    1.80    0.90
  18  -1  -1    0.60    1.00
  18  -1  -1    0.20    1.10
  18   1  -1    0.80    1.20
  18   1  -1    1.70    1.10
  17  -1  -1    4.80    1.00
  17  -1  -1    5.40    1.10
  17  -1  -1    4.30    1.00
  17   1  -1    4.50    1.20
  17   1  -1    5.60    1.10
  16  -1  -1   -0.80    0.80
  16  -1  -1    0.50    0.90
  16  -1  -1    0.50    0.90
  16   1  -1   -0.30    0.80
  16   1  -1    0.80    1.00
  16   1  -1   -0.70    0.90
  15  -1  -1    2.60    0.90
  15  -1  -1    2.80    0.80
  15  -1  -1    1.80    0.80
  15  -1  -1    1.90    0.90
  15   1  -1    2.40    0.30
  15   1  -1    2.10    0.80
  15   1  -1    4.30    0.90
  15   1  -1    2.80    0.30
  15   1  -1    1.80    0.90
  15   1  -1    2.40    0.90
  14  -1  -1    1.50    0.90
  14  -1  -1    1.70    0.80
  14  -1  -1    1.40    0.70
  14  -1  -1    1.50    0.70
  14   1  -1    0.70    0.30
  14   1  -1    0.80    0.80
  14   1  -1    2.20    0.90
  14   1  -1    1.40    0.90
  14   1  -1    1.20    0.30
  14   1  -1    0.60    0.80
  13  -1  -1    6.60    0.80
  13  -1  -1    6.20    0.80
  13  -1  -1    5.50    0.90
  13  -1  -1    5.10    0.40
  13  -1  -1    6.00    0.80
  13  -1  -1    6.40    0.40
  13   1  -1    6.20    0.90
  13   1  -1    6.20    0.80
  13   1  -1    5.20    0.90
  13   1  -1    5.50    0.80
  13   1  -1    6.70    0.50
  13   1  -1    6.20    0.50
  12  -1  -1    0.40    0.60
  12  -1  -1    0.10    0.20
  12  -1  -1    0.10    0.20
  12  -1  -1    0.20    0.60
  12  -1  -1    0.00    0.70
  12  -1  -1   -0.10    0.60
  12   1  -1   -1.10    0.70
  12   1  -1   -0.30    0.20
  12   1  -1   -0.40    0.60
  12   1  -1   -0.10    0.20
  12   1  -1   -0.30    0.60
  11  -1  -1    1.70    0.20
  11  -1  -1    1.60    0.60
  11  -1  -1    1.70    0.60
  11  -1  -1    1.60    0.20
  11  -1  -1    2.30    0.60
  11  -1  -1    2.60    0.60
  11   1  -1    2.90    0.70
  11   1  -1    2.10    0.70
  11   1  -1    2.10    0.60
  11   1  -1    1.70    0.70
  11   1  -1    1.10    0.20
  11   1  -1    1.90    0.20
  10  -1  -1    1.40    0.20
  10  -1  -1    1.80    0.50
  10  -1  -1    1.60    0.50
  10  -1  -1    1.70    0.20
  10  -1  -1    1.80    0.50
  10  -1  -1    1.40    0.60
  10   1  -1    1.70    0.20
  10   1  -1    0.40    0.60
  10   1  -1    2.10    0.60
  10   1  -1    1.50    0.50
  10   1  -1    1.70    0.20
  10   1  -1    2.20    0.60
   9  -1  -1   53.99    2.40
   9  -1  -1   55.49    2.40
   9  -1  -1   60.29    2.80
   9  -1  -1   57.79    2.40
   9  -1  -1   52.29    2.20
   9   1  -1   58.29    2.50
   9   1  -1   55.99    2.40
   9   1  -1   53.09    2.20
   9   1  -1   48.40    2.20
   9   1  -1   53.79    2.50
   9   1  -1   53.69    2.40
   8  -1  -1    5.10    0.50
   8  -1  -1    5.70    0.50
  -8  -1   1    4.90    0.50
   8  -1  -1    5.40    0.50
   8  -1  -1    5.90    0.50
   8  -1  -1    4.60    0.30
   8  -1  -1    4.50    0.30
   8   1  -1    6.60    0.60
   8   1  -1    5.20    0.30
   8   1  -1    5.40    0.60
   8   1  -1    4.10    0.50
   8   1  -1    6.50    0.70
   8   1  -1    5.90    0.70
   7  -1  -1   20.70    0.90
   7  -1  -1   19.40    0.90
  -7  -1   1   22.10    1.10
   7  -1  -1   21.70    1.10
   7  -1  -1   23.50    1.10
   7  -1  -1   21.00    1.00
  -7   1   1   21.00    1.10
   7   1  -1   20.00    0.90
   7   1  -1   21.20    1.30
   7   1  -1   21.10    1.30
   7   1  -1   19.60    0.90
   7   1  -1   21.30    1.20
   7   1  -1   22.80    1.10
   7   1  -1   21.40    1.10
   6  -1  -1    0.40    0.30
  -6  -1   1    0.40    0.30
   6  -1  -1    0.60    0.10
   6  -1  -1    0.80    0.30
   6  -1  -1    0.50    0.30
   6  -1  -1    0.70    0.10
   6   1  -1    0.80    0.50
  -6   1   1    0.10    0.30
   6   1  -1    0.90    0.30
   6   1  -1    0.40    0.40
   6   1  -1    0.70    0.70
  -6   1   1    0.20    0.40
   6   1  -1    0.00    0.30
   6   1  -1    0.60    0.10
   6   1  -1    0.70    0.10
   5  -1  -1    3.70    0.20
   5  -1  -1    3.00    0.30
   5  -1  -1    3.50    0.20
   5  -1  -1    3.80    0.30
   5  -1  -1    3.60    0.50
  -5  -1   1    3.50    0.40
   5  -1  -1    3.10    0.30
   5   1  -1    4.10    0.60
  -5   1   1    3.10    0.30
   5   1  -1    3.80    0.40
   5   1  -1    3.50    0.20
   5   1  -1    3.50    0.40
   5   1  -1    3.40    0.20
   5   1  -1    3.10    0.60
   5   1  -1    3.90    0.40
  -5   1   1    3.80    0.50
   4  -1  -1    2.50    0.20
   4  -1  -1    3.20    0.30
  -4  -1   1    2.40    0.20
  -4  -1   1    2.60    0.30
  -4  -1   1    2.30    0.20
   4  -1  -1    2.30    0.40
   4  -1  -1    2.70    0.20
  -4  -1   1    2.30    0.50
   4  -1  -1    2.50    0.20
   4  -1  -1    3.00    0.20
   4   1  -1    3.30    0.20
   4   1  -1    3.70    0.30
  -4   1   1    2.40    0.30
   4   1  -1    2.70    0.30
   4   1  -1    3.50    0.20
   4   1  -1    3.70    0.50
   4   1  -1    2.90    0.30
  -4   1   1    2.70    0.50
  -3  -1   1    2.40    0.20
   3  -1  -1    2.30    0.20
  -3  -1   1    2.60    0.50
  -3  -1   1    1.40    0.20
   3  -1  -1    2.10    0.40
   3  -1  -1    1.90    0.20
   3  -1  -1    1.90    0.20
  -3  -1   1    2.00    0.20
   3  -1  -1    2.40    0.20
   3  -1  -1    1.90    0.20
  -3  -1   1    2.00    0.20
  -3   1   1    2.10    0.20
   3   1  -1    1.90    0.20
   3   1  -1    2.20    0.20
  -3   1   1    2.30    0.10
   3   1  -1    2.10    0.20
  -3   1   1    2.10    0.10
   3   1  -1    2.10    0.40
  -3   1   1    2.60    0.40
   3   1  -1    2.00    0.20
  -2  -1   1    0.70    0.30
  -2  -1   1    1.10    0.10
  -2  -1   1    0.70    0.10
  -2  -1   1    0.60    0.10
  -2  -1   1    0.70    0.10
   2  -1  -1    0.90    0.10
  -2   1   1    0.70    0.10
   2   1  -1    1.00    0.10
  -2   1   1    0.80    0.10
  -2   1   1    0.90    0.10
  -2   1   1    0.10    0.30
   2   1  -1    0.60    0.50
   2  -1   1    3.70    0.20
  -2  -1  -1    2.80    0.20
  -2  -1  -1    3.50    0.20
  -2  -1  -1    3.70    0.20
  -2  -1  -1    3.90    0.60
  -2   1  -1    3.80    0.20
   2   1   1    3.50    0.30
  -2   1  -1    3.50    0.20
   2   1   1    3.30    0.30
   2   1   1    3.90    0.20
  -2   1  -1    2.40    0.50
  -2   1  -1    3.60    0.20
  -2   1  -1    3.70    0.20
   2   1   1    4.30    0.30
   3  -1   1    7.70    0.40
   3  -1   1    7.30    0.40
  -3  -1  -1    9.30    0.50
  -3  -1  -1   10.90    1.00
  -3  -1  -1    8.20    0.40
   3  -1   1    9.10    0.40
   3  -1   1    6.90    0.80
  -3  -1  -1    7.50    0.40
   3  -1   1    8.20    0.50
  -3   1  -1    8.20    0.40
  -3   1  -1    8.50    0.40
  -3   1  -1    7.40    0.40
   3   1   1    7.40    0.90
  -3   1  -1    8.80    0.50
   3   1   1    8.80    0.50
  -3   1  -1    7.60    0.90
   3   1   1    8.50    0.50
   3   1   1    9.00    0.40
   3   1   1    9.10    0.50
   4  -1   1    3.90    0.70
  -4  -1  -1    5.70    0.40
   4  -1   1    4.80    0.30
  -4  -1  -1    4.40    0.30
  -4  -1  -1    4.20    0.30
   4  -1   1    5.30    0.40
  -4  -1  -1    5.20    0.80
   4  -1   1    4.70    0.40
   4  -1   1    5.30    0.30
   4  -1   1    4.10    0.30
   4   1   1    4.90    0.30
   4   1   1    5.80    0.40
  -4   1  -1    5.50    0.30
   4   1   1    4.30    0.30
   4   1   1    3.60    0.40
  -4   1  -1    4.30    0.40
  -4   1  -1    3.90    0.70
   4   1   1    5.40    0.40
  -4   1  -1    4.40    0.30
   4   1   1    4.10    0.70
  -5  -1  -1   31.10    1.90
   5  -1   1   31.70    1.90
  -5  -1  -1   26.00    1.20
   5  -1   1   29.30    1.20
  -5  -1  -1   28.10    1.20
   5  -1   1   31.90    1.30
   5  -1   1   26.50    1.20
   5  -1   1   28.30    1.30
  -5  -1  -1   31.70    1.30
   5  -1   1   30.00    1.30
   5   1   1   32.40    1.30
   5   1   1   30.10    1.30
   5   1   1   26.20    1.20
  -5   1  -1   29.30    1.20
  -5   1  -1   29.90    1.30
  -5   1  -1   26.70    1.20
   5   1   1   30.20    1.20
  -5   1  -1   31.60    1.90
   5   1   1   27.80    1.80
   5   1   1   30.80    1.30
   6  -1   1    2.70    0.20
   6  -1   1    2.20    0.40
  -6  -1  -1    3.50    0.20
  -6  -1  -1    3.50    0.40
   6  -1   1    2.50    0.80
  -6  -1  -1    2.90    0.20
   6  -1   1    2.80    0.30
   6  -1   1    2.80    0.40
   6  -1   1    3.00    0.20
  -6  -1  -1    4.90    0.90
   6   1   1    2.00    0.70
   6   1   1    3.60    0.40
  -6   1  -1    2.90    0.40
  -6   1  -1    2.90    0.20
  -6   1  -1    3.40    0.20
   6   1   1    3.30    0.40
   6   1   1    3.20    0.20
  -6   1  -1    3.70    0.80
   6   1   1    2.10    0.40
   6   1   1    2.70    0.20
  -7  -1  -1    6.80    0.60
  -7  -1  -1    5.90    0.40
   7  -1   1    5.90    0.40
   7  -1   1    6.40    0.40
   7  -1   1    7.60    0.60
   7  -1   1    7.20    0.60
  -7  -1  -1    7.60    1.10
   7  -1   1    8.10    0.60
  -7  -1  -1    5.50    0.30
   7  -1   1    7.30    1.00
   7  -1   1    5.20    0.50
  -7   1  -1    5.60    1.50
   7   1   1    6.10    1.00
   7   1   1    6.40    0.40
   7   1   1    7.00    0.60
   7   1   1    7.70    0.60
   7   1   1    5.60    0.40
   7   1   1    5.90    0.60
   8  -1   1    8.80    0.50
   8  -1   1   10.20    0.70
  -8  -1  -1    9.70    1.20
   8  -1   1   10.20    1.20
   8  -1   1   10.70    0.70
   8  -1   1    8.40    0.80
   8  -1   1    8.20    0.50
   8  -1   1    8.80    0.70
   8   1   1    8.70    0.80
   8   1   1    9.80    1.20
  -8   1  -1    8.90    1.10
   8   1   1    8.60    0.70
   8   1   1    9.20    0.80
   8   1   1    9.30    0.50
   8   1   1    9.70    0.80
   8   1   1    8.70    0.50
   9  -1   1   55.69    2.20
   9  -1   1   50.19    2.10
   9  -1   1   45.10    2.10
   9  -1   1   53.59    2.30
   9  -1   1   51.29    2.20
   9  -1   1   50.39    2.70
   9   1   1   46.40    2.30
  -9   1  -1   51.39    2.70
   9   1   1   48.90    2.10
   9   1   1   52.49    2.20
   9   1   1   43.90    2.10
   9   1   1   49.90    2.30
   9   1   1   50.19    2.30
   9   1   1   47.90    2.90
  10  -1   1    0.50    0.30
  10  -1   1   -0.20    0.50
  10  -1   1    0.10    0.60
  10  -1   1    0.90    0.80
  10  -1   1    0.40    0.50
  10  -1   1   -0.20    0.60
  10  -1   1    0.30    0.30
  10   1   1   -0.20    0.90
  10   1   1   -0.40    0.90
  10   1   1   -0.20    0.60
  10   1   1   -0.70    0.50
  10   1   1    0.90    0.60
  10   1   1    0.60    0.30
 -10   1  -1   -0.70    0.80
  10   1   1   -0.80    0.60
  10   1   1    0.20    0.30
  11  -1   1   20.90    1.30
  11  -1   1   22.30    1.20
  11  -1   1   20.20    1.00
  11  -1   1   19.40    1.20
  11  -1   1   23.70    1.40
  11  -1   1   20.90    1.60
  11  -1   1   17.70    1.00
  11   1   1   25.30    1.30
  11   1   1   19.90    1.30
  11   1   1   21.60    1.80
  11   1   1   19.80    1.00
  11   1   1   19.70    1.20
  11   1   1   21.60    1.40
  11   1   1   20.00    1.70
  11   1   1   18.60    1.00
 -11   1  -1   19.60    1.60
  12  -1   1    0.00    0.30
  12  -1   1    0.10    0.60
  12  -1   1    0.00    0.30
  12  -1   1   -1.00    0.60
  12  -1   1    0.10    0.60
  12  -1   1    0.00    0.60
  12   1   1   -0.90    0.60
  12   1   1    0.20    0.30
  12   1   1   -0.30    0.30
  12   1   1    0.70    0.70
  12   1   1    0.30    0.80
  12   1   1   -0.70    0.60
  12   1   1    1.10    1.20
  12   1   1    1.00    0.70
  13  -1   1   10.10    0.90
  13  -1   1    9.50    0.60
  13  -1   1    7.80    0.80
  13  -1   1    8.00    0.60
  13  -1   1    9.00    0.80
  13  -1   1    7.70    0.90
  13   1   1    8.30    1.00
  13   1   1    8.90    1.00
  13   1   1    7.50    0.80
  13   1   1    9.10    0.70
  13   1   1    7.30    0.60
  13   1   1    9.10    1.00
  14  -1   1    4.20    0.40
  14  -1   1    4.60    0.80
  14  -1   1    3.90    1.00
  14  -1   1    4.90    0.80
  14   1   1    3.20    0.40
  14   1   1    4.70    0.90
  14   1   1    4.50    0.40
  14   1   1    4.20    0.90
  14   1   1    3.50    0.90
  14   1   1    4.80    0.90
  15  -1   1   17.50    1.50
  15  -1   1   13.20    0.80
  15  -1   1   13.50    1.30
  15  -1   1   17.60    1.30
  15  -1   1   15.00    1.40
  15  -1   1   10.80    0.80
  15   1   1   13.00    0.80
  15   1   1   14.30    1.20
  15   1   1   16.70    1.30
  15   1   1   15.60    1.30
  15   1   1   14.90    1.30
  15   1   1   14.00    0.80
  16  -1   1    0.70    0.30
  16  -1   1   -0.60    0.90
  16  -1   1    0.20    0.90
  16  -1   1   -0.20    0.30
  16  -1   1    1.30    0.90
  16  -1   1   -0.10    1.00
  16   1   1    0.40    0.40
  16   1   1   -0.60    0.80
  16   1   1    0.50    1.00
  16   1   1    0.20    0.40
  16   1   1    0.60    1.10
  17  -1   1    8.20    1.10
  17  -1   1    5.70    1.00
  17  -1   1    6.30    0.50
  17  -1   1    5.70    0.50
  17  -1   1    7.70    1.00
  17   1   1    6.50    0.50
  17   1   1    6.50    1.20
  17   1   1    7.60    0.70
  17   1   1    8.30    1.10
  18  -1   1   -0.70    0.30
  18  -1   1    0.70    1.00
  18  -1   1   -0.50    0.30
  18  -1   1   -1.60    1.10
  18  -1   1    0.10    0.90
  18   1   1   -0.20    0.40
  18   1   1   -0.30    1.20
  18   1   1    0.20    0.30
  18   1   1    0.90    1.00
  19  -1   1    1.10    1.20
  19  -1   1    0.40    1.00
  19   1   1    0.70    1.10
  19   1   1    1.20    1.90
  20  -1   1   -0.90    1.00
  20  -1   1    1.50    1.30
  20   1   1    0.60    1.10
  20   1   1   -0.70    1.30
  21  -1   1    1.60    1.10
  21  -1   1    4.40    1.30
  21   1   1    4.90    1.50
  21   1   1    2.00    1.20
  22  -1   1   -0.30    1.40
  22   1   1    1.10    1.40
  22   1   1   -1.40    1.20
  23  -1   1    1.20    1.50
  23  -1   1    1.50    1.20
  23   1   1    0.20    1.30
  23   1   1    3.00    1.50
  24  -2  -1   -0.10    1.20
  24  -2  -1   -0.30    1.40
  24   2  -1   -0.60    1.60
  24   2  -1   -1.00    1.30
  23  -2  -1    0.50    1.20
  23  -2  -1    1.30    1.30
  23   2  -1   -0.80    1.30
  23   2  -1   -2.10    1.40
  22  -2  -1    0.00    1.10
  22  -2  -1   -0.30    1.30
  22   2  -1    0.40    1.40
  22   2  -1    0.80    1.30
  21  -2  -1    3.10    1.30
  21  -2  -1    4.60    1.10
  21   2  -1    4.80    1.50
  21   2  -1    7.20    1.40
  20  -2  -1    0.70    1.00
  20  -2  -1    0.80    1.20
  20   2  -1    0.40    1.20
  20   2  -1    2.00    1.90
  19  -2  -1    7.50    1.20
  19  -2  -1    6.00    1.20
  19  -2  -1    6.20    1.10
  19   2  -1    7.50    1.30
  18  -2  -1    1.40    1.00
  18  -2  -1    1.90    0.90
  18  -2  -1    0.80    0.80
  18   2  -1    3.90    1.20
  18   2  -1    1.30    1.20
  17  -2  -1   15.00    1.40
  17  -2  -1   12.30    1.20
  17  -2  -1   13.50    1.30
  17  -2  -1   11.60    1.30
  17   2  -1   11.50    0.70
  17   2  -1   10.50    1.30
  17   2  -1   11.40    0.70
  17   2  -1   15.20    1.40
  16  -2  -1    0.90    0.80
  16  -2  -1   -0.40    0.80
  16  -2  -1    0.60    0.80
  16  -2  -1    1.10    0.90
  16   2  -1    0.40    1.10
  16   2  -1    0.90    0.90
  16   2  -1    1.60    1.00
  16   2  -1    1.00    0.30
  16   2  -1    1.70    0.30
  15  -2  -1    2.00    0.80
  15  -2  -1    1.90    0.30
  15  -2  -1    2.10    0.90
  15  -2  -1    2.20    0.30
  15  -2  -1    0.90    0.80
  15  -2  -1    2.20    0.70
  15   2  -1    2.50    0.90
  15   2  -1    0.90    0.30
  15   2  -1    2.60    0.90
  15   2  -1    1.90    0.30
  15   2  -1    2.10    0.90
  15   2  -1    1.50    0.80
  14  -2  -1    1.60    0.80
  14  -2  -1    2.00    0.80
  14  -2  -1    0.50    0.70
  14  -2  -1    1.70    0.30
  14  -2  -1    2.00    0.70
  14  -2  -1    1.70    0.30
  14   2  -1    1.80    0.30
  14   2  -1    1.60    0.80
  14   2  -1    1.20    0.80
  14   2  -1    0.80    1.00
  13  -2  -1    1.00    0.60
  13  -2  -1    1.10    0.80
  13  -2  -1    1.60    0.30
  13  -2  -1    1.00    0.30
  13  -2  -1   -0.10    0.60
  13  -2  -1    0.70    0.60
  13   2  -1    1.00    0.80
  13   2  -1    1.40    0.30
  13   2  -1    1.00    0.80
  13   2  -1    0.20    0.80
  13   2  -1    1.10    0.70
  13   2  -1    1.10    0.30
  12  -2  -1   -0.40    0.20
  12  -2  -1   -0.80    0.60
  12  -2  -1    0.10    0.60
  12  -2  -1   -0.90    0.60
  12  -2  -1   -0.40    0.30
  12  -2  -1    0.40    0.60
  12   2  -1    0.50    0.70
  12   2  -1    0.50    0.30
  12   2  -1   -0.80    0.70
  12   2  -1   -1.60    0.60
  12   2  -1   -0.50    0.30
  12   2  -1   -0.60    0.60
  11  -2  -1   14.30    1.00
  11  -2  -1   13.90    1.00
  11  -2  -1   14.00    0.90
  11  -2  -1   15.30    1.00
  11  -2  -1   14.80    1.10
  11  -2  -1   12.40    0.70
  11   2  -1   15.60    1.10
  11   2  -1   13.10    0.70
  11   2  -1   15.00    1.10
  11   2  -1   13.10    0.70
  11   2  -1   16.30    1.40
  11   2  -1   13.60    1.30
  11   2  -1   15.40    1.20
  11   2  -1   13.30    1.10
  10  -2  -1    0.20    0.50
  10  -2  -1    0.00    0.50
  10  -2  -1    0.10    0.20
  10  -2  -1    0.10    0.20
  10  -2  -1   -0.60    0.50
  10  -2  -1   -0.40    0.40
  10   2  -1   -0.40    0.50
  10   2  -1   -1.50    0.80
  10   2  -1   -2.00    0.60
 -10   2   1    1.90    0.60
  10   2  -1   -0.50    0.60
  10   2  -1   -0.80    0.20
  10   2  -1   -0.40    0.50
 -10   2   1    0.30    0.50
  10   2  -1   -0.30    0.20
  10   2  -1   -0.50    0.80
   9  -2  -1   27.40    1.40
   9  -2  -1   34.60    1.50
   9  -2  -1   32.60    1.50
   9  -2  -1   32.90    1.50
   9  -2  -1   32.90    1.60
  -9  -2   1   32.70    1.60
   9  -2  -1   29.80    1.40
   9   2  -1   33.80    1.60
   9   2  -1   30.40    1.40
   9   2  -1   33.10    1.60
   9   2  -1   32.80    2.10
   9   2  -1   31.20    1.40
   9   2  -1   30.30    2.10
   9   2  -1   32.10    1.60
  -9   2   1   29.30    1.90
   8  -2  -1    5.40    0.40
   8  -2  -1    6.50    0.60
   8  -2  -1    5.70    0.50
   8  -2  -1    5.60    0.90
   8  -2  -1    5.80    0.40
  -8  -2   1    5.70    0.60
   8  -2  -1    6.20    0.50
   8   2  -1    5.60    0.60
   8   2  -1    4.90    1.00
   8   2  -1    5.60    1.00
   8   2  -1    5.10    0.40
   8   2  -1    6.40    0.60
   8   2  -1    6.00    0.60
  -8   2   1    5.50    0.50
   8   2  -1    5.50    0.40
  -8   2   1    6.50    0.90
  -7  -2   1    1.20    0.10
  -7  -2   1    1.50    0.50
  -7  -2   1    1.10    0.20
   7  -2  -1    0.70    0.20
   7  -2  -1    1.10    0.30
   7  -2  -1    1.20    0.20
   7  -2  -1    1.20    0.30
   7  -2  -1    1.40    0.30
   7  -2  -1    1.20    0.60
   7   2  -1    1.30    0.50
   7   2  -1    0.90    0.20
   7   2  -1    1.30    0.50
   7   2  -1    1.20    0.40
   7   2  -1    1.50    0.80
  -7   2   1    1.70    0.30
   7   2  -1    1.50    0.80
   7   2  -1    1.00    0.20
  -6  -2   1   12.20    0.60
   6  -2  -1   14.00    0.60
   6  -2  -1   13.20    0.70
  -6  -2   1   13.90    0.80
   6  -2  -1   12.40    1.30
  -6  -2   1   11.60    0.60
   6  -2  -1   14.20    0.70
   6  -2  -1   13.90    0.70
   6  -2  -1   13.30    0.60
  -6   2   1   13.70    1.30
  -6   2   1   13.40    0.60
   6   2  -1   14.90    1.40
   6   2  -1   13.30    0.60
   6   2  -1   13.40    0.80
   6   2  -1   12.30    0.80
  -6   2   1   13.40    0.60
   6   2  -1   13.70    0.80
  -6   2   1   13.10    0.70
   6   2  -1   13.20    0.60
   6   2  -1   16.00    1.40
  -5  -2   1    2.70    0.20
   5  -2  -1    2.50    0.30
  -5  -2   1    2.40    0.20
   5  -2  -1    2.50    0.30
  -5  -2   1    2.90    0.80
   5  -2  -1    2.90    0.20
   5  -2  -1    3.40    0.30
   5  -2  -1    3.70    0.70
   5  -2  -1    2.60    0.20
  -5  -2   1    3.10    0.40
  -5   2   1    3.10    0.20
   5   2  -1    2.20    0.20
  -5   2   1    4.40    0.80
   5   2  -1    2.20    0.20
   5   2  -1    3.70    0.80
   5   2  -1    2.20    0.40
   5   2  -1    2.40    0.40
  -5   2   1    2.10    0.30
  -5   2   1    2.70    0.20
   5   2  -1    3.40    0.40
  -4  -2   1   14.30    0.70
   4  -2  -1   14.90    0.70
   4  -2  -1   16.40    1.30
  -4  -2   1   17.60    0.80
   4  -2  -1   14.90    0.70
   4  -2  -1   16.30    0.70
   4  -2  -1   15.00    0.70
   4  -2  -1   16.40    0.70
  -4  -2   1   16.90    1.40
  -4  -2   1   14.40    0.70
  -4   2   1   14.90    0.70
  -4   2   1   16.40    1.30
  -4   2   1   15.00    0.70
   4   2  -1   16.10    0.70
   4   2  -1   14.80    0.70
   4   2  -1   15.70    0.80
   4   2  -1   15.80    1.40
   4   2  -1   16.90    0.80
   4   2  -1   15.40    0.80
   3  -2  -1   23.70    1.00
  -3  -2   1   25.80    1.70
  -3  -2   1   21.90    1.00
   3  -2  -1   23.20    1.00
  -3  -2   1   24.80    1.10
   3  -2  -1   24.90    1.60
  -3  -2   1   22.10    1.00
   3  -2  -1   21.70    1.00
  -3   2   1   22.30    1.00
   3   2  -1   23.20    1.00
   3   2  -1   22.60    1.00
   3   2  -1   24.10    1.00
   3   2  -1   25.20    1.10
  -3   2   1   23.70    1.00
  -3   2   1   22.80    1.60
  -3   2   1   23.20    1.00
   3   2  -1   23.60    1.60
  -3   2   1   23.80    1.00
   3   2  -1   22.60    1.00
   2  -2  -1    0.30    0.10
   2  -2  -1    0.70    0.10
  -2  -2   1    1.10    0.60
   2  -2  -1    0.70    0.10
  -2  -2   1    0.30    0.10
  -2  -2   1    0.60    0.20
   2   2  -1    0.40    0.20
  -2   2   1    0.20    0.10
   2   2  -1    1.50    0.60
   2   2  -1    0.40    0.20
   2   2  -1    0.50    0.10
   2   2  -1    0.50    0.20
  -2   2   1    0.60    0.10
   1  -2  -1    2.60    0.20
  -1  -2   1    3.00    0.20
  -1  -2   1    2.30    0.20
   1   2  -1    2.70    0.20
  -1   2   1    1.90    0.70
  -1   2   1    2.40    0.10
   1   2  -1    2.90    0.70
   1   2  -1    2.70    0.20
   1   2  -1    2.50    0.20
   1   2  -1    2.90    0.20
   0  -2  -1    0.70    0.20
   0   2  -1    0.70    0.10
   0   2   1    1.00    0.10
   0   2   1    0.70    0.10
   0   2  -1    0.90    0.10
   0   2   1    0.80    0.20
   0   2  -1    0.50    0.50
   0   2  -1    0.80    0.10
   0   2   1    0.80    0.60
   1  -2   1    3.20    0.30
  -1  -2  -1    3.10    0.30
  -1  -2  -1    3.40    0.30
  -1   2  -1    3.40    0.20
  -1   2  -1    2.90    0.30
   1   2   1    3.30    0.20
   1   2   1    3.10    0.30
   1   2   1    3.60    0.70
  -1   2  -1    3.10    0.80
   1   2   1    2.90    0.30
   2  -2   1    7.00    0.90
  -2  -2  -1    8.20    0.50
   2  -2   1    7.40    0.40
  -2  -2  -1    7.70    0.40
   2  -2   1    8.10    0.40
   2  -2   1    8.30    0.40
  -2  -2  -1    8.30    0.40
   2   2   1    8.30    0.50
  -2   2  -1    7.50    0.40
   2   2   1    7.40    0.40
   2   2   1    9.10    0.40
   2   2   1    6.90    0.90
  -2   2  -1    8.50    0.40
   2   2   1    8.20    1.10
   2   2   1    7.50    0.40
  -3  -2  -1    5.50    0.40
   3  -2   1    6.50    1.00
   3  -2   1    5.80    0.30
  -3  -2  -1    5.40    0.40
  -3  -2  -1    4.40    0.30
   3  -2   1    4.90    0.30
   3  -2   1    4.90    0.40
   3  -2   1    5.50    0.40
   3  -2   1    5.00    0.30
  -3  -2  -1    5.80    0.30
  -3   2  -1    5.40    0.30
   3   2   1    5.40    0.40
   3   2   1    6.10    1.00
   3   2   1    5.00    0.40
  -3   2  -1    4.60    0.80
   3   2   1    6.10    0.40
  -3   2  -1    6.10    0.40
  -3   2  -1    5.30    0.30
   3   2   1    5.60    0.40
  -4  -2  -1   14.80    0.70
   4  -2   1   16.70    0.70
  -4  -2  -1   13.50    0.70
   4  -2   1   14.50    0.70
   4  -2   1   16.10    0.70
  -4  -2  -1   16.60    0.80
   4  -2   1   16.90    1.60
   4  -2   1   14.70    0.70
   4  -2   1   15.30    0.70
  -4  -2  -1   16.80    0.80
  -4   2  -1   15.20    0.70
   4   2   1   16.10    0.80
  -4   2  -1   14.80    1.50
   4   2   1   15.40    0.80
  -4   2  -1   14.30    0.70
   4   2   1   16.50    1.60
  -4   2  -1   16.00    0.80
   5  -2   1   24.60    1.10
  -5  -2  -1   23.70    1.10
   5  -2   1   26.30    1.90
   5  -2   1   25.50    1.10
   5  -2   1   25.20    1.10
   5  -2   1   22.60    1.10
   5  -2   1   23.60    1.10
   5   2   1   26.20    1.20
   5   2   1   25.70    1.90
   5   2   1   27.20    1.20
  -5   2  -1   23.90    1.90
   5   2   1   25.50    1.10
  -5   2  -1   24.20    1.10
  -5   2  -1   24.30    1.10
  -5   2  -1   25.30    1.10
   5   2   1   25.60    1.20
   5   2   1   22.90    1.10
  -6  -2  -1    9.40    0.50
   6  -2   1    9.50    0.60
  -6  -2  -1   10.10    0.70
   6  -2   1   10.40    0.60
  -6  -2  -1   10.10    0.60
   6  -2   1   10.80    0.60
   6  -2   1   10.40    0.60
   6  -2   1   12.30    1.40
   6  -2   1    9.80    0.70
   6   2   1   10.20    0.70
   6   2   1    9.90    0.60
   6   2   1   11.30    0.70
  -6   2  -1   11.60    1.40
   6   2   1   11.60    1.40
  -6   2  -1   10.30    0.50
   6   2   1   10.60    0.60
  -6   2  -1   10.90    0.50
  -6   2  -1   10.80    0.70
   6   2   1   12.70    1.40
   7  -2   1   44.90    2.00
   7  -2   1   48.00    2.10
   7  -2   1   50.29    3.00
   7  -2   1   51.59    2.10
  -7  -2  -1   43.60    2.00
   7  -2   1   46.40    2.10
  -7  -2  -1   46.80    2.00
   7  -2   1   49.60    2.10
  -7  -2  -1   54.79    2.20
  -7   2  -1   46.00    2.00
  -7   2  -1   47.80    2.00
  -7   2  -1   53.99    3.00
  -7   2  -1   50.69    2.10
   7   2   1   44.00    2.10
   7   2   1   53.99    2.20
   7   2   1   47.70    2.90
   7   2   1   53.49    3.90
   7   2   1   50.09    2.10
   7   2   1   50.59    2.20
   7   2   1   49.30    2.20
   8  -2   1    2.10    0.40
  -8  -2  -1    2.60    0.20
  -8  -2  -1    2.70    0.20
   8  -2   1    2.90    0.40
   8  -2   1    2.70    0.30
  -8  -2  -1    3.20    0.50
   8  -2   1    2.80    0.30
   8  -2   1    2.30    1.00
   8  -2   1    2.70    0.50
   8   2   1    2.10    0.30
   8   2   1    3.00    0.50
   8   2   1    2.90    0.60
   8   2   1    2.70    0.30
  -8   2  -1    2.50    1.00
  -8   2  -1    2.80    0.20
  -8   2  -1    3.40    0.60
  -8   2  -1    2.90    0.20
   8   2   1    2.50    0.60
   8   2   1    3.20    1.10
   8   2   1    3.60    1.10
  -9  -2  -1    1.70    0.20
   9  -2   1    2.00    0.50
   9  -2   1    3.40    1.10
   9  -2   1    1.70    0.50
   9  -2   1    0.90    0.40
   9  -2   1    1.60    0.30
  -9  -2  -1    1.90    0.20
   9  -2   1    2.80    0.50
   9  -2   1    1.70    0.30
   9   2   1    1.70    0.30
   9   2   1    3.30    1.10
   9   2   1    2.00    0.60
   9   2   1    1.70    0.60
   9   2   1    1.80    0.30
   9   2   1    1.10    1.00
   9   2   1    1.60    0.60
   9   2   1    0.90    0.60
  -9   2  -1    1.70    1.00
  10  -2   1    4.40    0.40
  10  -2   1    5.20    0.70
  10  -2   1    5.30    0.70
  10  -2   1    5.40    1.20
  10  -2   1    4.90    0.60
  10  -2   1    5.10    0.40
  10  -2   1    4.50    0.60
  10   2   1    4.90    0.70
  10   2   1    4.60    0.60
  10   2   1    5.50    0.70
  10   2   1    3.90    0.40
  10   2   1    5.20    0.80
 -10   2  -1    5.10    1.10
  10   2   1    4.50    1.10
  10   2   1    4.90    0.60
  10   2   1    3.30    1.20
  11  -2   1    0.50    0.30
  11  -2   1    0.40    0.60
  11  -2   1    0.10    0.50
  11  -2   1    0.70    0.30
  11  -2   1    0.10    0.50
  11  -2   1    0.40    0.60
  11  -2   1    2.30    1.00
  11   2   1    0.40    0.70
  11   2   1    0.20    0.30
  11   2   1    1.90    1.30
  11   2   1    0.50    0.70
  11   2   1   -0.60    1.00
  11   2   1    0.20    0.30
 -11   2  -1    0.50    0.90
  11   2   1    0.40    0.60
  11   2   1    1.40    1.10
  12  -2   1    0.50    0.30
  12  -2   1    0.10    0.60
  12  -2   1    1.40    0.60
  12  -2   1    1.00    0.60
  12  -2   1    0.40    0.90
  12  -2   1    0.50    0.30
  12   2   1    1.50    0.70
  12   2   1    0.80    0.30
  12   2   1    0.50    0.30
 -12   2  -1    0.00    0.80
  12   2   1   -0.40    0.90
  12   2   1    0.30    0.70
  12   2   1    0.20    0.70
  12   2   1    1.70    0.80
  12   2   1    1.00    1.00
  13  -2   1    0.80    0.60
  13  -2   1    0.30    0.40
  13  -2   1    1.90    0.70
  13  -2   1    0.80    0.70
  13  -2   1   -0.20    0.30
  13  -2   1    2.60    0.70
  13   2   1   -0.20    1.00
  13   2   1    2.50    0.80
  13   2   1    0.50    1.00
  13   2   1    1.80    0.80
  13   2   1    1.00    0.40
  13   2   1    0.60    0.40
  13   2   1    1.40    0.80
  13   2   1    1.10    0.70
  14  -2   1    3.40    0.50
  14  -2   1    5.20    0.80
  14  -2   1    2.80    0.70
  14  -2   1    3.90    0.40
  14  -2   1    5.10    0.90
  14  -2   1    3.40    0.80
  14   2   1    5.10    0.90
  14   2   1    3.60    0.40
  14   2   1    4.00    0.90
  14   2   1    3.80    0.90
  14   2   1    3.50    0.90
  14   2   1    3.50    0.40
  15  -2   1    2.60    0.40
  15  -2   1    1.50    0.70
  15  -2   1    3.10    0.80
  15  -2   1    1.80    0.40
  15  -2   1    2.60    0.80
  15  -2   1    4.10    0.90
  15   2   1    2.00    0.80
  15   2   1    3.00    0.40
  15   2   1    4.50    1.10
  15   2   1    3.20    0.40
  15   2   1    1.80    1.00
  16  -2   1    1.30    0.80
  16  -2   1    0.30    0.80
  16  -2   1    0.00    0.40
  16  -2   1   -0.10    1.00
  16  -2   1    0.50    0.40
  16  -2   1    1.30    0.90
  16   2   1    0.30    1.00
  16   2   1    1.60    1.20
  16   2   1   -0.10    0.40
  16   2   1    1.10    0.90
  16   2   1    0.30    0.40
  17  -2   1    8.90    0.70
  17  -2   1    8.80    0.70
  17  -2   1    9.80    1.10
  17  -2   1   10.40    1.30
  17   2   1   10.00    1.40
  17   2   1    8.80    1.10
  17   2   1    8.80    0.80
  17   2   1    8.70    0.60
  18  -2   1    1.40    1.10
  18  -2   1    0.20    0.30
  18  -2   1    1.10    0.90
  18  -2   1    0.30    0.90
  18  -2   1    0.30    0.30
  18   2   1   -1.00    1.30
  18   2   1    0.60    0.40
  18   2   1   -0.20    1.10
  18   2   1    0.90    0.40
  19  -2   1    0.10    0.90
  19  -2   1    0.80    1.10
  19  -2   1    1.50    0.90
  19   2   1    1.30    1.30
  19   2   1    0.50    0.40
  19   2   1    1.60    1.10
  19   2   1    0.90    0.40
  20  -2   1   -1.00    1.00
  20   2   1    1.50    1.40
  20   2   1   -0.30    1.90
  21  -2   1    1.50    1.30
  21  -2   1   -0.20    1.10
  21   2   1   -0.60    1.40
  21   2   1    1.00    1.20
  22  -2   1    2.20    1.40
  22  -2   1   -1.00    1.10
  22   2   1    2.90    1.50
  22   2   1   -0.30    1.30
  23  -2   1    0.50    1.40
  23  -2   1   -0.10    1.40
  23   2   1    0.70    1.40
  23   2   1   -1.30    1.50
  23  -3  -1   -1.40    1.10
  23  -3  -1   -1.40    1.30
  23   3  -1   -1.20    1.50
  23   3  -1   -0.20    1.40
  22  -3  -1    0.50    1.20
  22  -3  -1   -0.60    1.10
  22   3  -1    0.70    1.30
  22   3  -1   -0.70    1.50
  21  -3  -1    1.50    1.90
  21  -3  -1    0.30    1.00
  21   3  -1   -1.70    1.20
  21   3  -1    2.10    1.30
  20  -3  -1    1.30    1.20
  20  -3  -1    1.50    1.00
  20   3  -1    2.60    1.30
  20   3  -1    1.80    1.40
  19  -3  -1    1.80    1.00
  19  -3  -1    4.20    1.10
  19  -3  -1    2.40    0.90
  19   3  -1    1.90    0.40
  19   3  -1    3.20    1.30
  19   3  -1    2.50    1.20
  19   3  -1    2.70    0.40
  18  -3  -1    1.50    1.00
  18  -3  -1    3.00    0.90
  18  -3  -1    3.30    0.90
  18   3  -1    0.80    1.30
  18   3  -1    1.40    0.40
  18   3  -1    2.20    1.20
  18   3  -1    2.70    0.40
  17  -3  -1    0.00    0.80
  17  -3  -1    1.50    0.90
  17  -3  -1    1.00    1.00
  17  -3  -1    2.90    0.90
  17  -3  -1    1.40    0.30
  17  -3  -1    0.90    0.30
  17   3  -1    0.70    0.40
  17   3  -1   -0.30    0.40
  17   3  -1    2.20    1.20
  17   3  -1    1.30    1.10
  16  -3  -1    0.70    0.90
  16  -3  -1    0.40    0.40
  16  -3  -1    0.40    0.30
  16  -3  -1    0.90    0.80
  16  -3  -1    2.00    0.80
  16  -3  -1    1.50    0.80
  16   3  -1    0.90    0.40
  16   3  -1    2.40    1.20
  16   3  -1    1.60    1.10
  16   3  -1    1.40    0.40
  15  -3  -1   15.20    1.70
  15  -3  -1   17.00    1.50
  15  -3  -1   14.40    1.20
  15  -3  -1   12.20    0.80
  15  -3  -1   13.70    1.20
  15  -3  -1   13.00    0.80
  15   3  -1   13.90    0.80
  15   3  -1   12.70    1.30
  15   3  -1   13.60    0.90
  15   3  -1   16.60    1.40
  15   3  -1   14.80    1.30
  14  -3  -1    0.40    0.70
  14  -3  -1    0.70    0.70
  14  -3  -1    1.70    0.80
  14  -3  -1    1.40    0.70
  14  -3  -1   -0.30    0.60
  14  -3  -1    0.40    0.30
  14   3  -1    0.80    0.40
  14   3  -1    1.40    0.90
  14   3  -1    1.60    0.90
  14   3  -1    2.00    1.00
  14   3  -1   -0.30    0.90
  14   3  -1    1.10    0.40
  13  -3  -1    3.50    0.40
  13  -3  -1    3.40    0.70
  13  -3  -1    2.60    0.70
  13  -3  -1    2.40    0.60
  13  -3  -1    3.50    0.70
  13  -3  -1    2.60    0.40
  13   3  -1    2.70    1.00
  13   3  -1    3.90    0.80
  13   3  -1    2.80    0.90
  13   3  -1    2.60    1.20
  13   3  -1    3.30    0.40
  13   3  -1    3.60    0.40
  13   3  -1    3.20    1.00
  13   3  -1    2.40    1.00
  12  -3  -1    5.50    0.70
  12  -3  -1    4.90    0.70
  12  -3  -1    4.00    0.60
  12  -3  -1    4.70    0.40
  12  -3  -1    3.80    0.40
  12  -3  -1    4.50    0.70
  12   3  -1    3.90    1.20
  12   3  -1    5.10    0.40
  12   3  -1    5.40    1.00
  12   3  -1    8.50    1.30
 -12   3   1    4.80    1.00
 -12   3   1    4.60    1.00
  12   3  -1    5.60    0.90
  12   3  -1    5.60    0.90
  12   3  -1    6.10    0.90
  12   3  -1    5.60    0.40
  11  -3  -1    2.60    0.30
 -11  -3   1    2.20    0.70
  11  -3  -1    2.60    0.50
  11  -3  -1    2.10    0.60
  11  -3  -1    2.50    0.30
  11  -3  -1    2.90    0.60
  11  -3  -1    3.10    0.50
  11   3  -1    2.90    0.40
  11   3  -1    3.10    0.70
  11   3  -1    4.40    1.30
  11   3  -1    3.50    0.70
 -11   3   1    3.20    1.00
  11   3  -1    2.70    0.40
 -11   3   1    3.20    1.00
  11   3  -1    2.40    0.70
  11   3  -1    2.20    0.70
  11   3  -1    5.10    1.30
  10  -3  -1    0.00    0.30
  10  -3  -1   -0.10    0.40
  10  -3  -1   -0.10    0.50
  10  -3  -1    0.50    0.50
 -10  -3   1    0.50    0.80
  10  -3  -1    1.20    1.00
  10  -3  -1   -0.40    0.50
  10  -3  -1   -0.20    0.30
  10   3  -1    0.00    0.40
  10   3  -1    0.40    0.60
  10   3  -1    0.40    0.30
  10   3  -1    0.30    0.60
  10   3  -1    0.30    1.10
  10   3  -1    0.20    1.10
 -10   3   1    0.70    0.90
  10   3  -1   -0.80    0.60
  -9  -3   1   20.70    1.10
   9  -3  -1   24.60    2.10
  -9  -3   1   20.70    1.00
   9  -3  -1   23.40    1.10
   9  -3  -1   24.80    1.20
   9  -3  -1   26.50    1.20
   9  -3  -1   24.50    1.20
  -9  -3   1   25.80    1.40
   9  -3  -1   25.30    1.20
   9  -3  -1   21.70    1.10
   9   3  -1   24.50    1.30
   9   3  -1   20.40    2.20
   9   3  -1   23.20    1.10
  -9   3   1   18.90    2.00
   9   3  -1   28.10    1.30
   9   3  -1   23.00    2.30
   9   3  -1   22.10    1.10
   9   3  -1   21.10    1.30
  -8  -3   1   25.90    1.30
   8  -3  -1   25.50    1.20
   8  -3  -1   22.80    1.10
  -8  -3   1   20.00    1.00
   8  -3  -1   24.60    1.20
   8  -3  -1   22.60    2.00
   8  -3  -1   24.70    1.20
   8  -3  -1   21.80    1.10
  -8  -3   1   21.00    1.00
   8   3  -1   22.60    1.10
  -8   3   1   23.40    1.00
  -8   3   1   24.10    1.00
   8   3  -1   27.50    1.30
   8   3  -1   22.30    1.10
  -8   3   1   23.40    1.20
   8   3  -1   25.00    1.30
   8   3  -1   25.80    2.20
  -8   3   1   24.90    2.10
   8   3  -1   24.50    2.20
   8   3  -1   23.40    1.30
  -7  -3   1   56.79    2.60
   7  -3  -1   67.49    2.60
   7  -3  -1   61.89    2.60
   7  -3  -1   59.49    2.60
   7  -3  -1   61.59    2.60
  -7  -3   1   66.69    2.70
   7  -3  -1   59.09    2.60
   7   3  -1   60.49    2.60
   7   3  -1   59.89    2.70
   7   3  -1   65.19    3.70
   7   3  -1   65.09    2.70
   7   3  -1   66.69    2.70
  -7   3   1   64.49    2.60
   7   3  -1   62.09    3.60
  -7   3   1   58.89    2.60
  -7   3   1   66.09    3.60
   7   3  -1   59.99    2.60
  -7   3   1   60.49    2.60
   6  -3  -1   -0.40    0.80
   6  -3  -1    0.20    0.20
  -6  -3   1   -0.10    0.20
  -6  -3   1    0.00    0.40
  -6  -3   1    0.00    0.80
   6  -3  -1   -0.40    0.30
   6  -3  -1    0.40    0.30
   6  -3  -1    0.40    0.30
  -6  -3   1    0.00    0.20
   6  -3  -1   -0.20    0.20
   6   3  -1    0.00    0.40
   6   3  -1   -0.30    0.80
  -6   3   1   -0.50    0.80
   6   3  -1    0.50    0.50
   6   3  -1    0.10    0.20
   6   3  -1   -0.10    0.20
   6   3  -1   -0.10    0.40
  -6   3   1    0.30    0.30
  -5  -3   1   11.50    1.40
   5  -3  -1    8.60    1.30
  -5  -3   1    8.40    0.50
  -5  -3   1    8.20    0.50
  -5  -3   1    9.70    0.70
   5  -3  -1    8.20    0.50
   5  -3  -1    8.50    0.50
   5  -3  -1    8.90    0.50
   5  -3  -1   10.20    0.50
  -5   3   1    8.80    0.50
   5   3  -1    8.80    0.60
   5   3  -1   10.00    1.40
   5   3  -1    8.40    0.50
  -5   3   1    8.90    0.50
   5   3  -1    8.70    0.50
  -5   3   1    8.50    0.50
   5   3  -1    8.70    0.70
   5   3  -1   10.00    0.70
  -5   3   1   11.50    1.40
  -5   3   1    9.50    0.50
  -4  -3   1    0.10    0.20
  -4  -3   1    1.00    0.30
  -4  -3   1    0.90    0.30
   4  -3  -1    1.00    0.20
  -4  -3   1    0.50    0.20
   4  -3  -1    0.90    0.30
   4  -3  -1    0.40    0.80
   4  -3  -1    1.60    0.20
   4  -3  -1    0.40    0.20
  -4  -3   1    0.60    0.90
  -4   3   1    0.80    0.20
   4   3  -1    0.50    0.20
  -4   3   1    1.00    0.20
   4   3  -1    1.20    0.30
  -4   3   1    1.00    0.20
   4   3  -1   -0.50    0.80
  -4   3   1    1.30    0.20
  -4   3   1    1.00    0.90
   4   3  -1    1.00    0.30
   4   3  -1    1.00    0.30
   4   3  -1    0.30    0.20
   3  -3  -1    1.80    0.20
   3  -3  -1    2.30    0.20
   3  -3  -1    2.40    0.20
  -3  -3   1    2.30    0.30
   3  -3  -1    3.20    0.30
  -3  -3   1    2.70    0.90
  -3  -3   1    2.20    0.30
   3  -3  -1    3.20    0.90
  -3  -3   1    2.70    0.20
   3   3  -1    2.70    1.10
   3   3  -1    2.30    0.30
   3   3  -1    2.30    0.20
  -3   3   1    1.80    0.20
  -3   3   1    2.70    0.90
   3   3  -1    2.80    0.30
   3   3  -1    2.10    0.20
  -3   3   1    2.10    0.20
  -3   3   1    2.40    0.20
  -3   3   1    2.80    0.20
  -2  -3   1    0.90    0.20
  -2  -3   1    1.50    0.20
  -2  -3   1    0.70    0.20
   2  -3  -1    1.10    0.20
   2  -3  -1    2.00    0.20
   2  -3  -1    1.70    0.20
   2  -3  -1    2.00    0.90
   2  -3  -1    1.60    0.10
  -2  -3   1   -0.20    0.80
  -2  -3   1    1.00    0.20
   2   3  -1    1.70    0.20
   2   3  -1    1.00    0.20
  -2   3   1    2.00    0.20
   2   3  -1    1.80    0.20
  -2   3   1    1.70    0.10
   2   3  -1    1.10    0.90
  -2   3   1    1.70    0.20
   1  -3  -1    8.00    0.40
   1  -3  -1    8.70    0.40
   1  -3  -1    6.30    1.10
  -1  -3   1    8.70    0.40
  -1  -3   1    8.80    0.50
   1  -3  -1    7.80    0.50
  -1  -3   1    7.50    0.50
  -1  -3   1    7.80    0.50
   1  -3  -1    8.30    0.50
  -1  -3   1   10.70    1.40
   1   3  -1    9.80    1.30
   1   3  -1    8.60    0.50
  -1   3   1    8.30    0.50
  -1   3   1    8.80    0.50
   1   3  -1    8.40    0.50
  -1   3   1   10.30    1.30
   1   3  -1    8.50    0.40
  -1   3   1    8.00    0.40
   1   3  -1    8.40    0.50
  -1   3   1    8.50    0.40
   0  -3   1   11.70    0.50
   0  -3   1   10.90    0.60
   0  -3   1   10.90    0.50
   0  -3   1   10.50    0.60
   0  -3   1   12.10    1.50
   0  -3  -1   11.50    1.40
   0  -3  -1   11.40    0.60
   0  -3  -1   11.00    0.50
   0  -3  -1   10.10    0.60
   0  -3  -1   12.20    0.50
   0   3   1   10.70    0.50
   0   3  -1   10.50    0.60
   0   3  -1   11.60    1.50
   0   3  -1   11.40    0.50
   0   3   1   12.00    0.50
   0   3   1   10.70    1.40
   0   3  -1   10.70    0.50
   0   3  -1   10.70    0.60
   0   3   1   10.80    0.60
   0   3   1   11.10    0.60
   1  -3   1   18.90    0.90
   1  -3   1   20.50    0.80
   1  -3   1   19.50    0.90
  -1  -3  -1   19.40    0.90
  -1  -3  -1   20.90    0.90
   1  -3   1   19.80    1.80
  -1  -3  -1   22.40    1.80
   1  -3   1   19.90    0.90
  -1  -3  -1   17.90    0.90
  -1  -3  -1   20.40    0.90
   1   3   1   18.30    0.90
   1   3   1   21.40    1.90
  -1   3  -1   20.00    0.80
   1   3   1   20.20    0.90
   1   3   1   20.40    0.90
  -1   3  -1   19.80    0.90
  -1   3  -1   21.00    1.80
  -1   3  -1   18.90    0.90
  -1   3  -1   19.00    0.90
   2  -3   1    7.90    0.50
  -2  -3  -1    9.30    0.50
   2  -3   1   10.10    1.30
  -2  -3  -1    8.60    0.60
  -2  -3  -1    8.80    0.60
  -2  -3  -1   10.30    0.50
   2  -3   1    9.50    0.50
   2  -3   1    8.50    0.50
  -2   3  -1    8.60    0.50
   2   3   1    8.80    0.50
   2   3   1    8.50    0.50
   2   3   1    9.50    0.50
   2   3   1   10.50    1.30
  -2   3  -1   10.10    0.50
   2   3   1    8.30    0.50
  -3  -3  -1   23.10    1.10
   3  -3   1   23.40    2.00
   3  -3   1   22.90    1.00
   3  -3   1   21.50    1.00
  -3  -3  -1   24.20    1.10
   3  -3   1   22.40    1.00
  -3  -3  -1   21.50    1.00
   3   3   1   22.90    1.10
   3   3   1   20.90    2.00
   3   3   1   20.90    1.00
   3   3   1   20.70    1.00
  -3   3  -1   22.30    1.00
   3   3   1   22.00    2.00
  -3   3  -1   23.00    1.00
   3   3   1   25.40    1.10
  -3   3  -1   20.80    2.00
   4  -3   1    0.50    0.20
   4  -3   1    0.60    0.10
   4  -3   1    0.30    0.10
   4  -3   1    0.90    0.30
  -4  -3  -1    0.30    0.20
  -4  -3  -1    0.30    0.20
  -4  -3  -1    0.70    0.30
  -4  -3  -1    0.50    0.30
   4  -3   1    0.20    0.20
   4  -3   1   -0.40    0.90
   4   3   1    0.70    0.20
   4   3   1    0.20    0.40
   4   3   1    1.20    0.30
  -4   3  -1    0.00    0.20
   4   3   1    0.60    0.20
  -4   3  -1    0.20    0.20
  -4   3  -1    0.60    0.20
   4   3   1    1.60    1.10
  -4   3  -1    0.10    0.90
   4   3   1   -0.70    0.90
   5  -3   1   11.00    0.60
   5  -3   1   10.40    1.50
  -5  -3  -1   10.30    0.60
   5  -3   1    9.20    0.60
   5  -3   1   11.30    0.50
  -5  -3  -1   12.00    0.70
   5  -3   1    9.20    0.60
   5  -3   1   10.00    0.50
  -5  -3  -1   11.10    0.80
  -5  -3  -1    9.60    0.60
  -5   3  -1    9.50    0.60
   5   3   1   10.00    0.60
   5   3   1   11.80    1.60
  -5   3  -1   10.80    0.60
  -5   3  -1    9.30    1.40
   5   3   1   10.50    0.70
   5   3   1   10.20    1.50
   5   3   1   10.60    0.70
  -5   3  -1    9.80    0.60
   5   3   1   10.30    0.60
   6  -3   1    0.70    0.20
  -6  -3  -1    0.70    0.40
  -6  -3  -1    0.20    0.20
  -6  -3  -1    0.90    0.40
   6  -3   1    0.70    0.20
   6  -3   1    1.10    1.00
  -6  -3  -1    0.60    0.20
   6  -3   1    1.20    0.40
   6  -3   1    0.70    0.30
   6  -3   1    0.60    0.30
   6   3   1    0.90    0.30
   6   3   1    1.10    0.40
  -6   3  -1    0.50    1.00
  -6   3  -1    1.30    0.30
   6   3   1   -0.20    1.00
   6   3   1    0.90    0.40
  -6   3  -1    0.70    0.20
  -6   3  -1    0.80    0.20
   6   3   1   -0.20    1.00
   7  -3   1    4.40    1.30
   7  -3   1    3.30    0.40
  -7  -3  -1    3.30    0.50
   7  -3   1    2.60    0.30
   7  -3   1    3.70    0.40
   7  -3   1    3.30    0.30
  -7  -3  -1    3.10    0.30
  -7  -3  -1    3.40    0.30
   7  -3   1    3.70    0.40
   7   3   1    2.50    0.60
   7   3   1    4.00    1.30
  -7   3  -1    4.60    1.20
   7   3   1    3.30    0.30
  -7   3  -1    4.30    0.50
  -7   3  -1    3.30    0.30
   7   3   1    2.70    0.30
  -7   3  -1    3.60    0.30
   7   3   1    3.40    0.50
   7   3   1    3.00    0.60
   7   3   1    3.20    1.20
   8  -3   1    0.00    0.40
   8  -3   1    0.10    0.30
   8  -3   1   -0.30    0.30
  -8  -3  -1    0.10    0.20
  -8  -3  -1    0.60    0.20
   8  -3   1   -0.30    0.30
  -8  -3  -1    0.00    0.50
   8  -3   1    0.40    1.10
   8  -3   1    0.00    0.30
   8   3   1    1.80    1.10
   8   3   1   -0.40    0.50
  -8   3  -1    0.20    0.20
   8   3   1    0.20    0.30
  -8   3  -1    0.10    0.20
  -8   3  -1    0.00    0.50
   8   3   1    0.40    0.50
   8   3   1    0.30    0.30
   8   3   1    0.40    0.50
   8   3   1    0.30    1.10
  -9  -3  -1    6.10    0.70
   9  -3   1    5.60    0.40
  -9  -3  -1    4.60    0.40
   9  -3   1    4.10    0.60
  -9  -3  -1    5.20    0.40
   9  -3   1    6.00    1.40
   9  -3   1    4.40    0.50
   9  -3   1    5.40    0.50
   9  -3   1    5.30    0.40
  -9   3  -1    4.90    0.40
   9   3   1    5.10    0.70
   9   3   1    5.30    0.40
   9   3   1    5.20    0.80
   9   3   1    7.20    1.50
  -9   3  -1    5.90    0.60
   9   3   1    3.40    1.30
   9   3   1    5.80    0.40
   9   3   1    4.60    0.60
  -9   3  -1    4.80    0.40
   9   3   1    4.60    0.70
  -9   3  -1    6.40    1.50
 -10  -3  -1    9.50    0.50
  10  -3   1    8.90    0.80
 -10  -3  -1    8.60    0.50
  10  -3   1    7.90    0.70
  10  -3   1    9.70    0.70
  10  -3   1   10.80    0.80
  10  -3   1   11.30    1.50
  10  -3   1   11.20    0.90
  10  -3   1   10.40    0.90
  10   3   1    7.60    0.80
  10   3   1   10.50    0.90
  10   3   1    9.40    0.70
 -10   3  -1   12.60    1.60
  10   3   1   12.00    1.80
  10   3   1    8.10    0.90
  10   3   1    9.50    0.70
  10   3   1   10.40    0.90
  10   3   1   10.70    1.70
  11  -3   1    6.80    0.70
  11  -3   1    8.80    0.70
  11  -3   1    7.30    0.70
  11  -3   1    7.00    0.80
  11  -3   1    7.90    1.50
  11  -3   1    7.70    0.60
  11  -3   1    6.10    0.50
  11   3   1    5.50    1.50
  11   3   1    7.90    0.70
  11   3   1    5.50    0.90
  11   3   1    7.90    0.90
  11   3   1    9.30    1.70
  11   3   1    7.40    0.90
  11   3   1    7.80    0.70
  11   3   1    8.80    0.80
 -11   3  -1    8.80    1.50
  12  -3   1    1.90    0.40
  12  -3   1    1.70    0.40
  12  -3   1    0.20    0.50
  12  -3   1    2.00    0.60
  12  -3   1    1.20    0.60
  12  -3   1    3.10    1.20
  12  -3   1    2.90    0.70
 -12   3  -1    0.90    1.20
  12   3   1    1.30    0.90
  12   3   1    1.90    1.70
  12   3   1    0.70    0.40
  12   3   1    2.40    0.80
  12   3   1   -0.60    1.20
  12   3   1    0.40    0.40
  12   3   1    2.80    0.80
  12   3   1    0.10    0.80
  13  -3   1   38.20    1.90
  13  -3   1   44.00    2.10
  13  -3   1   39.30    2.00
  13  -3   1   43.00    2.10
  13  -3   1   41.40    1.90
  13  -3   1   42.70    2.80
  13  -3   1   47.20    2.20
  13   3   1   40.80    1.90
 -13   3  -1   44.30    2.80
  13   3   1   40.60    3.10
  13   3   1   48.70    2.40
  13   3   1   41.60    1.90
  13   3   1   46.10    2.20
  13   3   1   43.20    2.20
  13   3   1   44.80    3.20
  14  -3   1   -0.40    0.70
  14  -3   1    0.10    0.70
  14  -3   1    0.10    0.60
  14  -3   1   -0.90    0.40
  14  -3   1   -0.50    0.40
  14  -3   1    0.20    0.80
  14   3   1   -0.30    0.40
  14   3   1   -0.80    0.80
 -14   3  -1   -0.30    0.80
  14   3   1    0.90    0.90
  14   3   1   -0.20    0.80
  14   3   1    0.90    0.40
  14   3   1   -1.60    1.20
  14   3   1   -1.60    1.20
  14   3   1    0.30    1.00
  15  -3   1    1.80    0.90
  15  -3   1    0.30    0.70
  15  -3   1    1.00    0.90
  15  -3   1    0.80    0.40
  15  -3   1    1.80    0.40
  15  -3   1    1.10    0.90
  15   3   1    1.50    0.90
  15   3   1    2.70    1.20
  15   3   1    1.10    1.10
  15   3   1    3.60    1.20
  15   3   1    3.00    1.00
  15   3   1    2.20    0.50
  16  -3   1    1.00    1.00
  16  -3   1    0.40    0.40
  16  -3   1    1.00    0.40
  16  -3   1    0.10    0.70
  16  -3   1    0.70    0.80
  16  -3   1   -0.20    0.90
  16   3   1    0.10    1.20
  16   3   1    0.50    0.50
  16   3   1    1.00    0.50
  16   3   1    0.60    1.10
  17  -3   1    4.70    0.90
  17  -3   1    4.70    0.50
  17  -3   1    4.00    0.50
  17  -3   1    3.60    1.10
  17  -3   1    5.80    0.90
  17   3   1    4.20    1.30
  17   3   1    3.70    0.50
  17   3   1    3.90    0.50
  17   3   1    4.60    1.00
  18  -3   1   -0.50    0.40
  18  -3   1    0.20    0.40
  18  -3   1   -0.20    0.80
  18  -3   1    0.40    0.90
  18  -3   1    0.30    1.10
  18   3   1    1.00    0.50
  18   3   1    0.40    1.10
  18   3   1    0.30    0.60
  19  -3   1    1.10    0.40
  19  -3   1    1.70    0.40
  19  -3   1    1.60    1.20
  19  -3   1    1.60    0.90
  19  -3   1    0.80    0.90
  19   3   1    2.20    1.40
  19   3   1    1.40    0.40
  19   3   1    2.60    1.10
  19   3   1    1.40    0.50
  20  -3   1    0.20    1.20
  20  -3   1    0.20    1.00
  20   3   1    1.60    1.40
  20   3   1    0.80    0.40
  20   3   1    0.10    1.30
  20   3   1    0.80    0.40
  21  -3   1    4.60    1.10
  21  -3   1    3.80    1.30
  21   3   1    2.20    1.50
  21   3   1    6.00    1.40
  22  -3   1   -0.40    1.00
  22  -3   1   -2.00    1.30
  22   3   1    1.20    1.30
  22   3   1    0.80    1.50
  23  -3   1    0.80    1.40
  23  -3   1    1.50    1.10
  23   3   1    0.70    1.60
  23   3   1    0.70    1.40
  23  -4  -1    0.10    1.20
  23  -4  -1   -1.50    1.00
  23   4  -1   -1.50    1.40
  23   4  -1    2.00    1.70
  22  -4  -1   -0.10    1.00
  22  -4  -1   -1.00    1.30
  22   4  -1    0.20    1.50
  22   4  -1   -1.40    1.40
  21  -4  -1    1.00    1.00
  21  -4  -1    1.00    1.10
  21   4  -1   -2.10    1.50
  21   4  -1    2.40    1.40
  20  -4  -1   -0.20    0.90
  20  -4  -1    1.30    1.10
  20  -4  -1    1.80    0.90
  20   4  -1    0.00    1.40
  20   4  -1    1.60    1.50
  20   4  -1   -0.40    0.40
  20   4  -1    0.00    0.40
  19  -4  -1    2.50    0.90
  19  -4  -1    2.30    1.10
  19  -4  -1    4.00    1.00
  19   4  -1    3.90    1.50
  19   4  -1    2.90    0.50
  19   4  -1    2.90    0.50
  19   4  -1    3.80    1.30
  18  -4  -1    4.00    1.10
  18  -4  -1    5.30    0.90
  18  -4  -1    5.20    1.00
  18  -4  -1    5.10    0.50
  18  -4  -1    5.80    0.90
  18  -4  -1    4.00    0.50
  18   4  -1    4.70    1.20
  18   4  -1    5.50    0.60
  18   4  -1    4.80    0.50
  17  -4  -1    1.30    0.90
  17  -4  -1    1.30    0.40
  17  -4  -1    2.00    0.40
  17  -4  -1    1.20    0.80
  17  -4  -1    1.60    0.80
  17  -4  -1    2.10    0.80
  17   4  -1    2.30    1.30
  17   4  -1    0.40    0.40
  17   4  -1    2.00    1.20
  17   4  -1    1.30    0.50
  16  -4  -1    2.50    0.90
  16  -4  -1    2.40    0.90
  16  -4  -1    1.70    0.70
  16  -4  -1    2.50    0.90
  16  -4  -1    1.50    0.40
  16  -4  -1    1.40    0.40
  16   4  -1    2.00    1.10
  16   4  -1    1.60    0.50
  16   4  -1    1.70    1.00
  16   4  -1    2.30    0.50
  15  -4  -1   -0.20    0.70
  15  -4  -1   -0.40    0.40
  15  -4  -1    0.70    0.70
  15  -4  -1    1.60    0.80
  15  -4  -1    0.90    0.70
  15  -4  -1   -0.30    0.40
  15   4  -1    0.20    0.50
  15   4  -1    0.90    1.10
  15   4  -1   -1.30    1.10
  15   4  -1    0.80    1.10
  15   4  -1    0.50    0.50
  14  -4  -1    0.00    0.80
  14  -4  -1    0.90    0.60
  14  -4  -1    0.30    0.40
  14  -4  -1    0.80    0.60
  14  -4  -1    0.50    0.70
  14  -4  -1    0.60    0.40
  14   4  -1   -0.20    0.90
  14   4  -1    0.60    0.40
  14   4  -1    0.20    1.00
 -14   4   1   -0.10    0.90
 -14   4   1    0.20    0.90
  14   4  -1    1.20    1.30
  14   4  -1   -1.40    1.20
  14   4  -1    0.60    0.90
  14   4  -1    0.80    0.40
  14   4  -1    0.00    0.90
  13  -4  -1    3.10    0.70
  13  -4  -1    1.70    0.60
  13  -4  -1    1.40    0.40
  13  -4  -1    1.40    0.40
  13  -4  -1    0.00    0.60
  13  -4  -1    1.20    0.60
  13   4  -1    1.40    1.00
 -13   4   1    0.50    1.70
  13   4  -1    2.70    0.90
  13   4  -1    1.60    1.30
  13   4  -1    2.20    0.80
  13   4  -1    1.80    0.40
  13   4  -1    0.70    0.40
  13   4  -1    1.30    0.80
  13   4  -1    3.40    1.50
 -13   4   1    0.50    1.10
  12  -4  -1    1.20    0.40
  12  -4  -1    1.50    0.40
  12  -4  -1    1.70    0.60
  12  -4  -1    1.50    0.60
  12  -4  -1    1.20    0.50
  12  -4  -1    1.30    0.50
  12   4  -1    1.10    0.40
  12   4  -1   -1.90    0.90
  12   4  -1    2.00    0.70
  12   4  -1    1.20    0.80
  12   4  -1    1.00    0.40
 -12   4   1    0.10    1.20
  12   4  -1    1.30    1.40
 -12   4   1    2.40    1.20
  12   4  -1    3.30    1.50
  11  -4  -1   25.00    1.20
 -11  -4   1   23.20    1.10
  11  -4  -1   23.70    1.20
 -11  -4   1   29.90    1.60
 -11  -4   1   23.50    1.10
  11  -4  -1   28.20    1.40
  11  -4  -1   26.70    1.40
  11  -4  -1   26.50    1.40
  11   4  -1   25.10    2.70
  11   4  -1   24.30    1.30
  11   4  -1   24.80    1.30
 -11   4   1   27.10    2.50
  11   4  -1   26.60    1.50
  11   4  -1   26.40    1.50
  11   4  -1   25.30    2.60
  11   4  -1   26.60    1.50
 -10  -4   1    3.60    0.70
  10  -4  -1    3.00    0.40
  10  -4  -1    3.90    0.40
  10  -4  -1    3.40    0.60
  10  -4  -1    5.10    0.60
 -10  -4   1    3.00    0.30
  10  -4  -1    6.50    1.50
 -10  -4   1    4.00    0.30
  10  -4  -1    3.90    0.50
  10  -4  -1    3.60    0.50
 -10   4   1    4.20    0.30
 -10   4   1    3.60    1.30
  10   4  -1    3.40    0.40
  10   4  -1    2.00    1.40
  10   4  -1    2.50    0.70
  10   4  -1    3.40    0.70
  10   4  -1    3.40    0.40
  10   4  -1    3.10    1.50
  10   4  -1    3.90    0.70
 -10   4   1    3.90    0.30
   9  -4  -1   35.90    1.60
   9  -4  -1   34.30    1.60
   9  -4  -1   34.20    2.80
  -9  -4   1   38.70    1.80
   9  -4  -1   33.50    1.60
   9  -4  -1   36.40    1.60
   9  -4  -1   35.60    1.60
  -9  -4   1   30.80    1.50
  -9  -4   1   33.40    1.50
   9   4  -1   34.90    1.60
   9   4  -1   38.80    3.10
  -9   4   1   34.70    1.50
   9   4  -1   37.40    1.80
  -9   4   1   37.50    1.60
   9   4  -1   34.50    1.60
   9   4  -1   34.60    1.80
   9   4  -1   38.40    3.00
   9   4  -1   40.00    1.80
  -9   4   1   37.70    3.00
  -9   4   1   33.40    1.60
   8  -4  -1    1.30    1.10
   8  -4  -1    0.70    0.30
   8  -4  -1    0.50    0.30
  -8  -4   1   -0.40    0.30
  -8  -4   1   -0.10    0.30
   8  -4  -1    0.30    0.40
   8  -4  -1    1.40    0.40
   8  -4  -1    0.60    0.30
  -8  -4   1    0.30    0.60
   8   4  -1   -0.10    0.30
   8   4  -1    0.30    0.60
  -8   4   1    0.10    1.10
   8   4  -1   -0.50    0.30
   8   4  -1    0.50    1.60
  -8   4   1    0.90    0.40
   8   4  -1   -0.10    0.60
  -8   4   1    0.80    0.30
   8   4  -1    0.50    0.50
  -8   4   1    0.30    0.20
   8   4  -1   -0.70    1.20
  -7  -4   1    7.30    0.50
   7  -4  -1    7.40    0.60
  -7  -4   1    9.50    0.80
   7  -4  -1    7.90    0.60
   7  -4  -1    7.00    1.50
  -7  -4   1    6.60    0.60
   7  -4  -1    8.40    0.60
   7  -4  -1    7.20    0.60
   7   4  -1    7.00    0.70
   7   4  -1    5.80    1.50
   7   4  -1    7.60    0.60
   7   4  -1    7.50    0.70
  -7   4   1    8.20    1.50
  -7   4   1    7.20    0.50
  -7   4   1    7.50    0.50
  -7   4   1    7.30    0.60
   7   4  -1    6.50    0.60
   7   4  -1    8.40    0.60
  -7   4   1    8.40    0.60
   6  -4  -1    7.90    0.50
  -6  -4   1    4.90    1.40
   6  -4  -1    7.10    1.50
  -6  -4   1    7.70    0.70
   6  -4  -1    7.70    0.60
   6  -4  -1    7.30    0.50
  -6  -4   1    6.50    0.50
   6  -4  -1    6.90    0.60
  -6  -4   1    5.90    0.50
   6   4  -1    6.50    0.50
   6   4  -1    6.20    1.50
  -6   4   1    7.60    0.50
   6   4  -1    6.30    0.60
  -6   4   1    6.60    0.50
   6   4  -1    5.80    0.50
   6   4  -1    6.20    0.60
  -6   4   1    8.20    0.50
   6   4  -1    6.20    0.60
  -6   4   1    6.60    1.50
  -6   4   1    7.40    0.50
   5  -4  -1    2.70    0.40
   5  -4  -1    1.40    1.20
   5  -4  -1    2.30    0.30
  -5  -4   1    3.20    1.20
  -5  -4   1    2.80    0.40
   5  -4  -1    3.00    0.30
   5  -4  -1    3.10    0.30
  -5  -4   1    2.30    0.30
  -5   4   1    2.50    0.30
  -5   4   1    3.30    1.30
  -5   4   1    1.90    0.30
   5   4  -1    1.70    0.30
   5   4  -1    2.40    0.40
  -5   4   1    2.20    0.30
   5   4  -1    1.80    0.30
  -5   4   1    2.40    0.50
   5   4  -1    1.80    1.20
  -4  -4   1    0.20    0.30
  -4  -4   1    0.60    0.30
  -4  -4   1   -0.20    0.40
  -4  -4   1    0.80    1.00
   4  -4  -1    0.00    0.20
   4  -4  -1   -0.30    0.20
  -4  -4   1    0.30    0.20
   4  -4  -1    0.00    1.00
  -4   4   1    0.70    0.20
   4   4  -1    0.50    0.30
  -4   4   1    0.50    1.00
  -4   4   1    0.10    0.30
   4   4  -1    0.20    1.00
  -4   4   1    0.60    0.20
   4   4  -1    0.40    0.30
   4   4  -1    0.60    0.30
  -4   4   1    0.20    0.20
   4   4  -1    0.30    0.30
  -3  -4   1    3.00    0.30
   3  -4  -1    3.90    0.30
   3  -4  -1    4.90    0.40
   3  -4  -1    5.60    1.30
   3  -4  -1    3.90    0.30
  -3  -4   1    3.80    0.40
  -3  -4   1    5.90    1.80
  -3  -4   1    5.30    0.50
   3   4  -1    4.50    1.40
  -3   4   1    4.50    0.30
   3   4  -1    4.00    0.40
   3   4  -1    4.30    0.40
  -3   4   1    5.50    0.40
   3   4  -1    4.30    0.40
   3   4  -1    3.70    0.30
  -3   4   1    4.50    0.30
   2  -4  -1    5.80    0.40
  -2  -4   1    3.20    0.40
  -2  -4   1    2.30    1.50
   2  -4  -1    6.50    0.50
  -2  -4   1    4.60    0.40
  -2  -4   1    3.60    0.40
  -2  -4   1    3.90    0.40
   2  -4  -1    6.50    1.30
   2  -4  -1    6.50    0.50
   2   4  -1    5.90    0.50
  -2   4   1    4.90    0.40
  -2   4   1    5.10    1.30
   2   4  -1    4.60    0.40
   2   4  -1    3.10    0.40
   2   4  -1    4.90    2.20
  -2   4   1    5.70    0.50
  -2   4   1    5.20    0.40
  -2   4   1    4.60    0.30
   1  -4  -1    3.00    0.30
   1  -4  -1    4.20    0.40
  -1  -4   1    4.30    0.40
  -1  -4   1    3.20    0.30
  -1  -4   1    3.30    1.20
   1  -4  -1    3.90    0.40
  -1  -4   1    3.30    0.30
   1  -4  -1    2.50    1.20
   1  -4  -1    4.80    0.30
   1   4  -1    3.80    0.30
   1   4  -1    4.20    0.40
  -1   4   1    3.10    0.20
  -1   4   1    3.30    0.30
   1   4  -1    4.00    1.30
  -1   4   1    4.90    0.40
  -1   4   1    5.00    1.30
   1   4  -1    4.90    0.30
   1   4  -1    4.00    0.40
  -1   4   1    3.60    0.30
   0  -4   1    6.50    0.50
   0  -4  -1    8.00    0.50
   0  -4  -1    8.60    0.50
   0  -4  -1    7.20    0.50
   0  -4  -1    7.70    0.50
   0  -4   1    8.00    0.50
   0  -4   1    6.40    0.50
   0  -4   1    7.70    1.50
   0  -4  -1    7.30    1.40
   0  -4   1    8.00    0.50
   0   4  -1    8.20    0.40
   0   4  -1    6.10    1.40
   0   4   1    7.40    0.40
   0   4   1    8.70    1.50
   0   4   1    9.30    0.50
   0   4   1    6.70    0.50
   0   4  -1    7.90    0.50
   0   4  -1    7.70    0.50
   0   4   1    8.50    0.50
   0   4  -1    6.30    0.50
  -1  -4  -1    2.10    1.20
  -1  -4  -1    2.90    0.30
   1  -4   1    2.70    1.20
   1  -4   1    2.80    0.30
   1  -4   1    3.10    0.30
  -1  -4  -1    2.60    0.30
   1  -4   1    3.60    0.30
   1  -4   1    3.50    0.30
  -1  -4  -1    2.70    0.30
  -1  -4  -1    3.40    0.30
   1   4   1    2.50    1.20
  -1   4  -1    2.90    0.30
   1   4   1    3.40    0.40
   1   4   1    2.40    0.30
  -1   4  -1    3.40    0.30
  -1   4  -1    3.10    1.30
   1   4   1    2.30    0.30
  -1   4  -1    3.40    0.30
   1   4   1    2.00    0.30
  -1   4  -1    3.30    0.30
  -2  -4  -1    5.20    0.50
   2  -4   1    5.60    0.30
  -2  -4  -1    4.20    0.40
   2  -4   1    4.10    0.40
   2  -4   1    3.80    0.40
  -2  -4  -1    4.80    1.50
   2  -4   1    3.40    1.40
  -2  -4  -1    4.60    0.40
   2  -4   1    5.30    0.40
  -2  -4  -1    4.50    0.40
  -2   4  -1    5.60    0.30
  -2   4  -1    2.00    1.30
   2   4   1    3.80    1.70
   2   4   1    5.20    0.50
   2   4   1    4.10    0.40
  -2   4  -1    4.90    0.40
  -2   4  -1    6.00    0.40
   2   4   1    4.30    0.40
   2   4   1    3.60    0.40
  -2   4  -1    3.50    0.40
   3  -4   1    2.50    0.30
   3  -4   1    3.30    0.20
   3  -4   1    2.80    0.30
  -3  -4  -1    2.10    0.30
  -3  -4  -1    4.00    0.40
  -3  -4  -1    3.60    0.40
   3  -4   1    4.10    1.30
   3  -4   1    2.90    0.30
   3   4   1    2.90    0.40
   3   4   1    2.90    0.40
   3   4   1    2.50    1.30
   3   4   1    2.90    0.40
  -3   4  -1    3.60    0.30
   3   4   1    3.20    0.40
  -3   4  -1    3.20    0.30
   4  -4   1    0.70    0.30
  -4  -4  -1    1.40    0.40
  -4  -4  -1    0.00    0.20
   4  -4   1    0.80    0.30
   4  -4   1    2.10    1.20
   4  -4   1    0.60    0.10
  -4  -4  -1    0.90    0.40
  -4  -4  -1    0.40    0.30
   4  -4   1    1.30    0.30
   4   4   1    1.40    1.20
   4   4   1    0.20    0.30
   4   4   1    0.40    0.30
   4   4   1    0.80    0.40
  -4   4  -1    2.20    1.20
   4   4   1    0.50    0.30
  -4   4  -1    1.00    0.30
   4   4   1    0.70    1.20
  -4   4  -1    0.50    0.30
  -4   4  -1    0.50    0.30
  -4   4  -1    0.70    0.10
   5  -4   1   20.20    2.20
   5  -4   1   18.70    0.90
  -5  -4  -1   15.60    0.90
   5  -4   1   18.60    0.90
  -5  -4  -1   19.60    1.10
  -5  -4  -1   19.10    1.00
  -5  -4  -1   15.70    0.90
   5  -4   1   16.80    0.80
   5  -4   1   17.60    0.90
  -5   4  -1   17.50    0.90
   5   4   1   15.70    2.00
   5   4   1   17.70    1.00
  -5   4  -1   17.50    0.90
   5   4   1   18.50    2.20
   5   4   1   17.10    0.90
   5   4   1   19.30    1.00
  -5   4  -1   14.60    1.90
  -5   4  -1   17.60    0.90
   5   4   1   15.80    0.90
   6  -4   1    4.60    0.40
   6  -4   1    4.10    0.30
  -6  -4  -1    3.10    0.40
   6  -4   1    3.70    0.40
  -6  -4  -1    4.10    0.50
   6  -4   1    4.50    1.50
  -6  -4  -1    4.50    0.60
   6  -4   1    4.60    0.40
   6  -4   1    3.20    0.40
  -6  -4  -1    3.70    0.40
   6   4   1    4.20    1.50
   6   4   1    4.50    0.40
  -6   4  -1    4.10    1.40
   6   4   1    4.20    0.60
  -6   4  -1    3.60    0.40
   6   4   1    4.70    0.40
  -6   4  -1    3.60    0.40
  -6   4  -1    3.80    0.40
   6   4   1    3.60    0.50
   6   4   1    3.20    1.40
   7  -4   1    8.10    0.60
  -7  -4  -1    7.60    0.60
   7  -4   1    9.30    0.70
  -7  -4  -1   10.30    0.80
   7  -4   1   10.00    0.50
  -7  -4  -1    7.70    0.60
   7  -4   1    8.10    1.70
   7  -4   1    7.90    0.70
  -7  -4  -1   10.00    0.80
   7  -4   1    8.60    0.60
   7   4   1    9.00    0.70
  -7   4  -1    8.40    1.60
   7   4   1   10.60    0.70
  -7   4  -1    8.70    0.70
   7   4   1    8.60    1.70
   7   4   1   10.30    1.70
  -7   4  -1    8.90    0.60
   7   4   1    7.40    0.70
   7   4   1   10.00    0.80
  -7   4  -1    9.60    0.60
  -8  -4  -1    0.40    0.30
  -8  -4  -1   -0.10    0.60
  -8  -4  -1   -0.10    0.50
   8  -4   1   -0.60    0.30
   8  -4   1    0.00    0.40
   8  -4   1   -0.50    0.30
   8  -4   1    0.30    1.50
   8  -4   1    0.00    0.30
   8  -4   1   -0.60    0.30
  -8  -4  -1    0.50    0.30
  -8   4  -1   -0.50    1.30
  -8   4  -1    0.30    0.40
   8   4   1   -0.10    0.60
   8   4   1    0.90    1.30
   8   4   1    1.50    1.40
   8   4   1   -0.60    0.50
  -8   4  -1   -1.00    0.30
  -8   4  -1   -0.40    0.30
   8   4   1    0.50    0.30
   9  -4   1   17.20    1.30
  -9  -4  -1   15.80    0.90
  -9  -4  -1   17.40    1.10
   9  -4   1   18.40    0.90
   9  -4   1   15.50    0.90
   9  -4   1   18.70    2.20
   9  -4   1   15.20    0.90
   9  -4   1   17.50    1.00
  -9  -4  -1   15.60    0.80
  -9   4  -1   16.00    0.80
  -9   4  -1   16.50    0.80
   9   4   1   19.50    1.20
   9   4   1   16.10    0.90
   9   4   1   22.80    2.40
   9   4   1   15.60    2.10
  -9   4  -1   16.50    1.00
  -9   4  -1   15.50    2.20
   9   4   1   17.30    1.20
  10  -4   1    4.90    0.50
  10  -4   1    3.80    1.50
  10  -4   1    4.80    0.50
  10  -4   1    3.70    0.50
 -10  -4  -1    5.40    0.40
  10  -4   1    3.70    0.50
  10  -4   1    5.80    0.60
 -10  -4  -1    4.60    0.40
  10   4   1    5.40    0.80
 -10   4  -1    5.30    0.40
 -10   4  -1    4.70    0.40
  10   4   1    6.10    0.80
  10   4   1    4.00    0.80
  10   4   1    4.70    0.90
  10   4   1    5.60    1.50
 -10   4  -1    4.70    1.60
 -10   4  -1    5.40    0.60
  10   4   1    5.60    1.70
  10   4   1    5.20    0.50
  10   4   1    4.20    0.50
 -11  -4  -1   -0.20    0.30
  11  -4   1    0.30    0.60
  11  -4   1   -0.40    0.50
 -11  -4  -1    0.00    0.30
  11  -4   1    0.30    0.40
  11  -4   1    0.10    0.40
  11  -4   1   -0.10    0.40
  11  -4   1    0.80    1.30
  11  -4   1   -0.40    0.40
  11   4   1    0.00    0.40
  11   4   1    1.00    1.50
  11   4   1   -0.20    0.70
 -11   4  -1   -0.30    0.20
  11   4   1    0.10    1.90
  11   4   1    0.80    0.70
 -11   4  -1    0.90    1.40
  11   4   1    0.30    0.70
  11   4   1    0.10    0.40
  11   4   1    0.50    0.70
 -11   4  -1   -0.20    0.20
  12  -4   1    8.20    0.60
  12  -4   1    9.30    1.80
 -12  -4  -1    5.80    0.50
 -12  -4  -1    6.50    0.50
  12  -4   1    6.40    0.60
  12  -4   1    8.90    0.80
  12  -4   1    8.10    0.80
  12  -4   1    7.60    0.70
  12  -4   1   10.60    0.90
  12   4   1   10.00    2.00
  12   4   1    7.20    0.60
 -12   4  -1    8.60    1.80
  12   4   1    6.70    0.90
  12   4   1    8.00    1.00
  12   4   1    7.10    0.60
  12   4   1    7.70    1.00
  12   4   1    5.70    1.00
  12   4   1   11.20    2.00
  13  -4   1    0.70    0.70
  13  -4   1    0.20    0.40
  13  -4   1    0.20    0.70
  13  -4   1    1.90    0.60
  13  -4   1   -0.90    1.30
  13  -4   1    0.80    0.50
  13  -4   1    1.20    0.40
  13   4   1   -0.20    1.50
  13   4   1    0.90    0.80
  13   4   1    0.30    1.50
  13   4   1    1.30    1.00
  13   4   1    0.10    0.50
 -13   4  -1    0.80    1.40
  13   4   1    0.40    0.90
  13   4   1   -0.10    0.70
  13   4   1    0.30    0.50
  14  -4   1    9.50    0.80
  14  -4   1    9.20    0.80
  14  -4   1   12.10    1.10
  14  -4   1    7.60    0.70
  14  -4   1    8.70    0.90
  14  -4   1   10.20    1.00
  14  -4   1   13.30    1.80
  14   4   1    9.00    0.70
  14   4   1    9.50    1.30
 -14   4  -1    8.20    1.60
  14   4   1    9.20    0.70
  14   4   1    9.60    2.00
  14   4   1   11.00    1.20
  14   4   1   10.10    1.10
  14   4   1   10.10    1.80
  15  -4   1    0.30    0.50
  15  -4   1    0.30    0.70
  15  -4   1   -0.10    0.90
  15  -4   1    1.40    0.90
  15  -4   1   -0.60    0.60
  15  -4   1    0.50    0.70
  15   4   1   -0.50    1.00
  15   4   1   -0.60    0.50
  15   4   1    1.70    1.50
  15   4   1   -0.20    1.40
  15   4   1    0.10    0.50
  15   4   1    2.20    1.10
  16  -4   1    2.20    0.70
  16  -4   1    1.70    0.50
  16  -4   1    1.40    0.90
  16  -4   1    1.20    0.80
  16  -4   1    2.00    0.50
  16   4   1    2.00    1.10
  16   4   1    2.40    1.30
  16   4   1    1.50    1.10
  16   4   1    1.10    0.50
  16   4   1    3.70    1.40
  16   4   1    1.00    0.50
  17  -4   1    2.00    0.80
  17  -4   1    2.30    0.50
  17  -4   1    2.80    0.80
  17  -4   1    2.80    1.00
  17  -4   1    1.50    0.90
  17  -4   1    2.30    0.50
  17   4   1    1.90    0.50
  17   4   1    1.70    1.20
  17   4   1    2.20    1.20
  17   4   1    2.10    0.50
  18  -4   1   -0.20    0.80
  18  -4   1    0.50    1.00
  18  -4   1    0.30    0.80
  18  -4   1    0.30    0.80
  18  -4   1   -0.30    0.50
  18   4   1    1.70    1.20
  18   4   1   -0.10    0.50
  18   4   1    0.00    1.20
  18   4   1    0.20    0.50
  19  -4   1    1.30    0.50
  19  -4   1    0.30    0.90
  19  -4   1    2.20    1.00
  19  -4   1    2.60    1.10
  19  -4   1    0.50    0.50
  19   4   1    1.90    0.50
  19   4   1    1.10    1.10
  19   4   1    0.80    0.50
  19   4   1    2.40    1.30
  20  -4   1   -0.40    0.90
  20  -4   1    1.60    0.90
  20  -4   1    0.20    0.40
  20  -4   1    2.30    1.20
  20  -4   1    0.10    0.40
  20   4   1    0.80    0.50
  20   4   1    2.20    1.50
  20   4   1    1.50    1.30
  20   4   1    0.30    0.50
  21  -4   1   -0.20    0.90
  21  -4   1    1.70    1.20
  21   4   1    1.80    1.60
  21   4   1    1.50    1.20
  21   4   1    1.20    0.50
  22  -4   1    0.20    1.00
  22  -4   1    0.20    1.30
  22   4   1    3.50    1.50
  22   4   1    3.40    1.60
  23  -4   1   -1.00    1.00
  23  -4   1    0.90    1.40
  23   4   1    0.10    1.50
  23   4   1    1.10    1.70
  23  -5  -1   -1.80    1.00
  23  -5  -1   -0.80    1.20
  23   5  -1    1.20    1.60
  23   5  -1    1.10    1.50
  22  -5  -1    0.60    1.00
  22  -5  -1    1.20    2.20
  22   5  -1    1.70    1.50
  22   5  -1    1.30    0.40
  22   5  -1    0.00    1.60
  21  -5  -1    1.50    1.20
  21  -5  -1    0.40    0.90
  21  -5  -1    2.20    0.90
  21   5  -1   -0.80    1.40
  21   5  -1   -0.20    1.40
  21   5  -1    1.80    0.50
  21   5  -1    0.60    0.50
  20  -5  -1    1.00    0.90
  20  -5  -1   -1.00    1.10
  20  -5  -1    0.10    0.40
  20  -5  -1    0.00    0.40
  20  -5  -1    2.00    0.80
  20   5  -1    0.70    0.50
  20   5  -1    1.30    1.20
  20   5  -1    0.50    1.50
  20   5  -1    0.50    0.50
  19  -5  -1   -0.40    0.50
  19  -5  -1    0.90    0.80
  19  -5  -1    0.90    1.00
  19  -5  -1   -0.60    0.40
  19  -5  -1    2.20    1.00
  19   5  -1    0.40    1.30
  19   5  -1    0.60    0.50
  19   5  -1    0.60    1.40
  19   5  -1    1.20    0.50
  18  -5  -1    4.80    0.90
  18  -5  -1    3.10    0.50
  18  -5  -1    4.60    1.00
  18  -5  -1    4.20    0.80
  18   5  -1    3.30    0.60
  18   5  -1    2.90    0.60
  18   5  -1    5.20    1.50
  18   5  -1    5.60    2.10
  17  -5  -1    4.20    0.80
  17  -5  -1    4.20    0.80
  17  -5  -1    4.10    0.90
  17  -5  -1    3.10    0.50
  17  -5  -1    4.00    1.00
  17  -5  -1    4.10    0.50
  17   5  -1    3.40    0.60
  17   5  -1    4.10    1.20
  17   5  -1    3.50    0.60
  17   5  -1    5.00    1.20
  17   5  -1    5.00    1.30
  17   5  -1    3.50    1.20
  16  -5  -1    3.10    0.50
  16  -5  -1    3.50    0.80
  16  -5  -1    2.60    0.50
  16  -5  -1    2.90    0.80
  16  -5  -1    2.80    0.90
  16   5  -1    4.00    1.10
  16   5  -1    2.60    1.60
  16   5  -1    4.20    1.50
  16   5  -1    3.50    0.60
  16   5  -1    2.70    1.10
  16   5  -1    3.10    0.60
  15  -5  -1    8.80    0.90
  15  -5  -1    7.80    0.80
  15  -5  -1    9.50    0.90
  15  -5  -1    9.10    0.90
  15  -5  -1    8.80    0.70
  15   5  -1    9.10    1.20
  15   5  -1    9.20    0.70
  15   5  -1    8.70    1.30
  15   5  -1   11.10    1.90
 -15   5   1   10.60    1.60
 -15   5   1   14.00    1.90
  15   5  -1    8.30    0.70
  15   5  -1   10.20    2.10
  14  -5  -1    0.20    0.40
  14  -5  -1    0.20    0.70
  14  -5  -1   -0.20    0.90
  14  -5  -1    0.50    0.60
  14  -5  -1    0.50    0.60
  14  -5  -1    0.60    0.50
  14   5  -1   -0.40    0.90
  14   5  -1    0.10    0.50
  14   5  -1    1.20    1.10
 -14   5   1    1.30    1.50
  14   5  -1   -1.30    1.10
  14   5  -1   -0.10    1.70
  14   5  -1    0.00    0.50
 -14   5   1    0.60    1.30
  14   5  -1   -2.20    1.40
  13  -5  -1    3.20    0.70
  13  -5  -1    1.70    0.60
  13  -5  -1    2.20    0.60
  13  -5  -1    2.10    0.50
  13  -5  -1    1.40    0.60
  13   5  -1    1.20    0.80
  13   5  -1    2.60    0.50
  13   5  -1    1.20    0.90
  13   5  -1    3.80    1.70
 -13   5   1    2.40    1.50
  13   5  -1    3.00    0.50
  13   5  -1    4.50    1.90
  13   5  -1   -0.60    1.00
 -13   5   1    1.60    1.40
  13   5  -1    2.50    0.90
  12  -5  -1    0.50    0.60
 -12  -5   1    0.50    0.30
  12  -5  -1    1.10    0.40
  12  -5  -1    0.20    0.50
  12  -5  -1    0.40    0.40
 -12  -5   1   -0.20    0.90
  12  -5  -1    2.00    0.60
 -12  -5   1    0.50    0.30
  12   5  -1    1.50    0.80
  12   5  -1    1.10    0.80
  12   5  -1   -0.40    1.60
  12   5  -1    1.80    1.70
  12   5  -1   -0.80    0.70
  12   5  -1   -0.30    0.40
 -12   5   1    2.50    1.60
 -11  -5   1    2.00    0.30
 -11  -5   1    2.20    0.30
 -11  -5   1    1.90    0.80
  11  -5  -1    2.00    0.40
  11  -5  -1    0.10    1.50
  11  -5  -1    2.30    0.50
  11  -5  -1    2.80    0.60
  11  -5  -1    1.70    0.50
  11  -5  -1    1.90    0.40
  11  -5  -1    2.50    0.50
 -11   5   1    4.60    1.60
  11   5  -1    2.40    0.50
  11   5  -1    3.40    1.70
  11   5  -1    2.00    0.70
  11   5  -1    3.20    0.80
 -11   5   1    2.30    0.30
  11   5  -1    0.60    2.40
 -11   5   1    2.30    0.30
  11   5  -1    1.30    0.50
  11   5  -1    3.60    0.90
  10  -5  -1   17.40    2.30
  10  -5  -1   13.00    0.90
 -10  -5   1   11.00    0.80
  10  -5  -1   11.80    0.90
 -10  -5   1   11.10    0.70
  10  -5  -1   14.00    0.90
  10  -5  -1   12.30    0.80
 -10  -5   1   15.40    1.30
  10   5  -1   11.20    1.10
  10   5  -1   12.80    0.90
 -10   5   1   12.90    0.70
  10   5  -1   21.50    2.50
  10   5  -1   16.40    1.20
 -10   5   1   11.90    0.70
 -10   5   1   16.30    2.20
  10   5  -1   14.30    2.30
  10   5  -1   11.10    0.90
  10   5  -1   13.30    1.10
   9  -5  -1    4.00    0.50
  -9  -5   1    2.90    0.40
  -9  -5   1    3.00    0.80
   9  -5  -1    3.80    0.40
   9  -5  -1    3.70    0.50
  -9  -5   1    2.90    0.40
   9  -5  -1    4.60    1.50
   9  -5  -1    3.20    0.40
   9  -5  -1    2.90    0.50
   9   5  -1    3.20    0.70
   9   5  -1    3.60    1.70
   9   5  -1    3.80    2.00
  -9   5   1    3.60    0.40
  -9   5   1    3.10    0.40
   9   5  -1    3.50    0.70
   9   5  -1    3.60    0.50
   9   5  -1    2.80    0.80
  -9   5   1    3.40    2.00
  -9   5   1    3.40    0.40
   9   5  -1    3.40    0.50
  -8  -5   1    1.40    0.30
  -8  -5   1    1.30    0.30
   8  -5  -1    1.20    0.40
   8  -5  -1    2.60    1.40
   8  -5  -1    1.40    0.40
  -8  -5   1    1.20    0.70
   8  -5  -1    2.00    0.40
   8  -5  -1    1.80    0.40
  -8   5   1    1.40    0.30
   8   5  -1    2.00    0.60
  -8   5   1    1.30    0.30
  -8   5   1    0.10    1.40
   8   5  -1    1.40    0.40
   8   5  -1    0.90    0.60
  -8   5   1    1.30    0.40
   8   5  -1    1.20    0.40
   8   5  -1    1.60    1.50
   8   5  -1    1.00    0.60
  -8   5   1    1.90    0.40
   8   5  -1    0.60    1.50
  -7  -5   1   11.00    0.90
  -7  -5   1   12.80    2.10
   7  -5  -1   12.60    0.70
  -7  -5   1   11.50    0.70
   7  -5  -1   11.80    0.80
  -7  -5   1   11.50    0.70
   7  -5  -1   12.00    0.70
   7  -5  -1   10.60    0.80
   7  -5  -1    9.40    1.90
  -7   5   1   10.50    0.70
   7   5  -1   12.30    0.90
  -7   5   1   11.70    0.70
   7   5  -1   11.10    0.90
  -7   5   1   11.10    0.70
   7   5  -1   11.70    0.90
  -7   5   1    9.10    1.90
   7   5  -1   13.00    0.80
   7   5  -1   12.50    2.10
  -7   5   1   10.90    0.70
   7   5  -1   12.10    0.80
   6  -5  -1    1.00    0.30
   6  -5  -1    0.90    0.30
  -6  -5   1    1.90    1.40
   6  -5  -1    0.90    0.30
   6  -5  -1    1.10    0.30
  -6  -5   1    0.80    0.50
  -6  -5   1    1.20    0.30
   6  -5  -1    1.10    1.30
  -6  -5   1    0.80    0.30
  -6  -5   1    0.60    0.50
  -6   5   1    1.20    0.30
  -6   5   1    0.70    0.30
  -6   5   1    1.70    1.40
  -6   5   1    1.20    0.30
   6   5  -1    0.50    0.40
   6   5  -1    1.10    0.50
   6   5  -1    2.20    1.40
   6   5  -1    0.50    0.40
  -6   5   1    0.70    0.30
   6   5  -1    1.80    0.50
  -5  -5   1   18.90    1.00
  -5  -5   1   20.00    1.10
  -5  -5   1   16.50    2.20
  -5  -5   1   20.40    1.10
   5  -5  -1   20.50    1.00
  -5  -5   1   19.30    1.00
   5  -5  -1   19.40    0.90
   5  -5  -1   18.30    1.00
   5  -5  -1   20.30    0.90
   5  -5  -1   18.90    2.40
   5   5  -1   22.90    1.20
   5   5  -1   19.30    1.00
  -5   5   1   21.00    2.40
   5   5  -1   18.10    1.00
  -5   5   1   20.50    1.00
  -5   5   1   19.40    0.90
  -5   5   1   18.20    0.90
   5   5  -1   21.90    2.50
   5   5  -1   19.70    1.10
  -5   5   1   18.60    1.00
   4  -5  -1    3.50    0.30
  -4  -5   1    2.10    1.40
   4  -5  -1    3.20    0.40
   4  -5  -1    3.10    0.40
  -4  -5   1    3.70    0.50
  -4  -5   1    4.10    0.50
   4  -5  -1    4.70    0.40
   4  -5  -1    3.70    1.40
  -4  -5   1    4.50    0.80
   4   5  -1    2.90    0.60
   4   5  -1    4.60    1.50
   4   5  -1    3.30    0.50
  -4   5   1    3.60    0.30
   4   5  -1    3.60    0.40
   4   5  -1    3.30    0.40
  -4   5   1    4.00    0.30
  -3  -5   1   14.90    2.10
   3  -5  -1   14.50    0.70
  -3  -5   1   14.20    0.80
  -3  -5   1   14.80    0.80
  -3  -5   1   16.10    0.80
   3  -5  -1   15.50    0.80
  -3  -5   1   15.20    0.90
   3  -5  -1   16.10    0.90
   3  -5  -1   19.50    2.30
   3  -5  -1   15.00    0.70
   3   5  -1   15.10    0.80
   3   5  -1   14.70    0.90
  -3   5   1   14.40    0.70
   3   5  -1   15.20    0.90
  -3   5   1   14.40    0.70
   3   5  -1   17.30    0.90
  -3   5   1   15.20    0.80
   3   5  -1   15.70    2.10
  -3   5   1   17.00    2.40
  -2  -5   1    6.90    0.60
   2  -5  -1   10.10    0.70
  -2  -5   1    9.70    3.00
   2  -5  -1   10.20    0.70
   2  -5  -1   11.60    1.90
   2  -5  -1   10.10    0.50
  -2  -5   1    8.70    0.60
  -2  -5   1    9.30    0.60
  -2  -5   1    7.10    0.60
   2  -5  -1    7.90    0.50
  -2   5   1    9.00    0.60
   2   5  -1    6.90    0.70
   2   5  -1    9.60    0.60
   2   5  -1    6.60    0.50
   2   5  -1    7.60    1.80
   2   5  -1    9.90    0.60
  -2   5   1    9.70    0.60
  -2   5   1   12.20    1.00
  -2   5   1    8.90    1.80
  -2   5   1    7.90    0.50
  -1  -5   1    0.30    1.40
  -1  -5   1    0.20    0.30
  -1  -5   1   -0.40    0.30
  -1  -5   1    0.20    0.30
   1  -5  -1   -0.70    1.10
   1  -5  -1    0.40    0.30
   1  -5  -1    0.30    0.20
  -1  -5   1   -1.00    0.30
   1  -5  -1    0.00    0.30
  -1   5   1    0.10    0.30
   1   5  -1    0.40    0.30
   1   5  -1   -2.80    1.00
   1   5  -1   -0.10    0.30
  -1   5   1    0.10    0.30
   1   5  -1   -0.40    0.30
  -1   5   1   -0.60    1.20
  -1   5   1   -0.60    0.20
  -1   5   1    0.70    0.30
   1   5  -1   -0.10    0.30
   0  -5  -1    0.50    0.30
   0  -5   1    1.00    0.30
   0  -5  -1    0.90    0.30
   0  -5  -1    0.50    0.20
   0  -5   1    0.40    0.30
   0  -5  -1    1.00    0.30
   0  -5  -1    1.00    1.40
   0  -5   1    0.90    0.20
   0  -5   1    0.70    0.30
   0  -5   1   -0.70    1.10
   0   5  -1    1.60    0.40
   0   5   1    0.50    0.30
   0   5   1    0.80    1.40
   0   5   1    1.50    0.30
   0   5  -1    0.60    0.30
   0   5   1    0.60    0.20
   0   5  -1    1.30    0.30
   0   5  -1    0.70    0.30
   0   5  -1    1.80    1.30
   0   5   1    1.20    0.30
   1  -5   1   -0.10    0.30
  -1  -5  -1    0.50    0.30
  -1  -5  -1    0.60    0.30
   1  -5   1   -1.20    1.20
   1  -5   1    0.20    0.20
  -1  -5  -1   -0.40    0.30
  -1  -5  -1    0.40    0.30
   1  -5   1    0.70    0.20
   1  -5   1   -0.30    0.30
  -1  -5  -1    0.00    1.40
  -1   5  -1    0.90    0.20
   1   5   1    1.50    1.60
   1   5   1    0.60    0.30
  -1   5  -1    0.60    0.20
   1   5   1    0.60    0.30
   1   5   1    0.50    0.30
  -1   5  -1   -0.20    1.30
  -1   5  -1    0.40    0.30
   1   5   1    0.00    0.30
  -1   5  -1    0.20    0.30
  -2  -5  -1    3.60    2.30
   2  -5   1    2.50    0.40
   2  -5   1    4.10    0.30
  -2  -5  -1    3.30    0.40
   2  -5   1    4.10    0.50
  -2  -5  -1    3.70    0.40
  -2  -5  -1    3.60    0.40
  -2  -5  -1    2.90    0.40
   2  -5   1    4.90    0.40
   2  -5   1    6.00    1.70
  -2   5  -1    4.00    0.70
   2   5   1    3.70    1.60
   2   5   1    4.40    0.50
   2   5   1    3.00    0.40
  -2   5  -1    4.00    0.40
  -2   5  -1    3.70    1.60
   2   5   1    2.90    0.40
  -2   5  -1    4.30    0.40
  -2   5  -1    4.50    0.30
  -3  -5  -1   16.70    0.90
   3  -5   1   19.60    2.40
   3  -5   1   16.70    0.90
  -3  -5  -1   17.20    0.90
   3  -5   1   17.80    1.00
   3  -5   1   18.00    0.80
  -3  -5  -1   15.60    0.90
  -3  -5  -1   12.70    2.00
   3  -5   1   17.40    0.90
  -3  -5  -1   19.90    0.90
   3   5   1   19.50    0.90
  -3   5  -1   17.20    0.90
   3   5   1   13.20    2.10
   3   5   1   18.00    1.00
  -3   5  -1   21.30    2.50
  -3   5  -1   17.90    0.90
  -3   5  -1   16.60    0.90
   3   5   1   16.10    0.90
   3   5   1   16.80    1.00
   4  -5   1    0.60    0.30
   4  -5   1    1.00    0.30
   4  -5   1    0.60    0.30
  -4  -5  -1    0.30    0.50
   4  -5   1    0.90    1.40
  -4  -5  -1    1.10    0.40
  -4  -5  -1    1.00    0.40
   4   5   1    0.20    0.70
   4   5   1    1.90    1.50
  -4   5  -1    0.50    0.10
   4   5   1    0.40    0.40
  -4   5  -1    1.20    0.30
   4   5   1    0.50    1.40
  -4   5  -1    0.90    0.30
   4   5   1    0.40    0.30
   4   5   1    1.50    0.40
   5  -5   1    0.70    0.30
   5  -5   1    0.50    0.10
  -5  -5  -1    1.10    0.50
   5  -5   1   -0.20    0.30
  -5  -5  -1    0.30    0.30
   5  -5   1    1.90    1.40
   5  -5   1    0.50    0.40
  -5  -5  -1   -0.10    0.30
  -5  -5  -1    1.20    0.50
   5   5   1    0.30    0.40
   5   5   1    0.10    0.40
   5   5   1    1.20    0.50
  -5   5  -1    0.40    0.10
  -5   5  -1    0.70    0.30
   5   5   1    2.40    1.50
   5   5   1    0.30    0.40
  -5   5  -1    0.30    0.30
  -5   5  -1    0.20    0.30
  -5   5  -1    0.20    1.40
   5   5   1    1.70    1.50
  -6  -5  -1    0.50    0.50
  -6  -5  -1    0.40    0.30
   6  -5   1    0.50    1.40
   6  -5   1    0.50    0.20
  -6  -5  -1    0.50    0.50
   6  -5   1    0.30    0.30
   6  -5   1    0.20    0.40
   6  -5   1    1.00    0.40
  -6  -5  -1    0.30    0.30
   6   5   1    0.80    1.40
   6   5   1    0.80    0.50
   6   5   1    0.00    0.50
   6   5   1   -0.60    1.40
  -6   5  -1    0.60    0.30
   6   5   1    0.60    0.40
  -6   5  -1    2.10    1.50
   6   5   1    0.90    0.40
  -6   5  -1    0.00    0.30
  -6   5  -1    1.00    0.30
  -7  -5  -1   10.60    0.90
   7  -5   1   10.10    0.80
   7  -5   1    9.80    0.80
   7  -5   1    8.90    0.70
  -7  -5  -1    8.50    0.70
  -7  -5  -1    9.30    0.70
   7  -5   1    8.90    1.90
  -7  -5  -1   12.10    1.00
   7  -5   1    9.40    0.50
   7  -5   1   11.10    0.50
   7   5   1   10.00    0.80
   7   5   1    8.70    1.90
   7   5   1    6.90    1.80
  -7   5  -1   11.00    2.10
  -7   5  -1    9.20    0.70
  -7   5  -1   10.50    0.70
  -7   5  -1    9.70    0.70
   7   5   1    9.40    0.90
   7   5   1   11.50    0.80
   7   5   1   11.80    0.90
  -8  -5  -1    2.20    0.60
   8  -5   1    1.90    0.40
   8  -5   1    2.30    0.30
   8  -5   1    3.40    1.70
  -8  -5  -1    1.70    0.40
   8  -5   1    2.20    0.30
   8  -5   1    2.50    0.50
  -8  -5  -1    2.90    0.40
  -8  -5  -1    1.70    0.60
   8  -5   1    2.50    0.40
   8   5   1    2.20    0.70
   8   5   1    1.20    1.50
  -8   5  -1    2.30    0.40
   8   5   1    1.70    0.40
   8   5   1    3.90    0.70
  -8   5  -1    2.20    0.40
  -8   5  -1    1.80    1.60
  -8   5  -1    1.90    0.50
   8   5   1    1.50    0.40
   8   5   1    1.00    1.50
   9  -5   1    1.90    0.40
  -9  -5  -1    3.20    0.70
   9  -5   1    3.00    0.40
   9  -5   1    4.20    0.60
  -9  -5  -1    2.60    0.40
   9  -5   1    2.50    0.40
   9  -5   1    5.20    1.70
   9  -5   1    3.00    0.40
  -9  -5  -1    2.70    0.40
  -9  -5  -1    2.60    0.70
   9   5   1    3.10    1.80
   9   5   1    2.70    0.50
  -9   5  -1    3.00    0.40
   9   5   1    3.00    0.70
  -9   5  -1    3.30    2.40
   9   5   1    3.30    0.70
  -9   5  -1    3.20    0.60
  -9   5  -1    3.30    0.40
  10  -5   1    4.30    1.70
 -10  -5  -1    1.60    0.40
  10  -5   1    1.80    0.40
  10  -5   1    1.80    0.50
  10  -5   1    0.80    0.40
  10  -5   1    1.40    0.40
  10  -5   1    2.70    0.40
 -10  -5  -1    2.10    0.70
 -10  -5  -1    1.70    0.30
  10   5   1    0.10    0.70
  10   5   1    0.90    1.60
 -10   5  -1    2.00    0.30
  10   5   1    2.30    1.80
 -10   5  -1    1.60    0.50
 -10   5  -1    2.00    0.30
  10   5   1    0.70    0.50
  10   5   1    0.90    0.70
 -10   5  -1    2.50    1.70
  10   5   1    1.10    0.70
  10   5   1    1.20    0.40
  10   5   1    2.40    0.70
  11  -5   1   12.50    0.80
  11  -5   1   13.30    1.00
 -11  -5  -1   10.10    0.70
  11  -5   1   16.40    2.20
  11  -5   1   12.70    0.90
 -11  -5  -1    9.10    0.70
  11  -5   1   11.60    0.80
  11  -5   1   10.90    0.90
  11  -5   1   14.50    1.10
  11   5   1   11.20    2.30
 -11   5  -1   14.70    2.40
  11   5   1   15.90    1.20
  11   5   1   11.80    1.20
  11   5   1   11.10    0.90
 -11   5  -1   11.80    0.70
  11   5   1   11.30    0.90
  11   5   1   12.10    2.30
  11   5   1   11.60    1.00
  12  -5   1    7.90    0.90
  12  -5   1   10.70    2.20
  12  -5   1    9.90    0.80
  12  -5   1    7.30    0.70
  12  -5   1    9.40    0.80
  12  -5   1    9.00    0.80
 -12  -5  -1    7.90    0.60
 -12  -5  -1    6.80    0.60
  12  -5   1    8.70    0.70
  12   5   1    7.60    0.70
  12   5   1    8.20    1.00
 -12   5  -1   10.70    2.20
 -12   5  -1    8.80    0.50
  12   5   1   10.00    2.20
  12   5   1    7.10    0.90
 -12   5  -1    8.90    0.50
  12   5   1    7.40    1.00
  12   5   1    7.90    0.70
  12   5   1   11.10    2.40
  12   5   1    7.70    1.00
 -13  -5  -1    5.40    0.40
  13  -5   1    5.90    0.60
  13  -5   1    5.40    0.60
  13  -5   1    7.90    1.80
  13  -5   1    6.20    0.60
 -13  -5  -1    5.60    0.40
  13  -5   1    8.00    0.70
  13  -5   1    5.70    0.80
  13   5   1    5.70    2.00
  13   5   1    5.30    1.00
  13   5   1    5.70    0.60
  13   5   1    7.40    1.00
  13   5   1    4.80    1.00
  13   5   1    4.40    0.60
 -13   5  -1    9.80    2.10
  13   5   1    4.70    1.80
  13   5   1    5.80    0.90
  14  -5   1   -1.60    1.70
  14  -5   1    0.20    0.60
  14  -5   1   -0.60    0.50
  14  -5   1    0.10    0.60
  14  -5   1    0.80    0.80
  14  -5   1   -0.20    0.70
  14  -5   1   -0.10    0.50
  14   5   1   -0.60    1.60
  14   5   1    1.10    1.10
  14   5   1   -0.90    0.50
  14   5   1    1.10    1.10
 -14   5  -1    0.30    1.40
  14   5   1    0.60    1.80
  14   5   1   -0.20    0.50
  15  -5   1    7.40    1.00
  15  -5   1    6.40    0.70
  15  -5   1    5.80    0.70
  15  -5   1    8.00    0.70
  15  -5   1    6.80    0.80
  15  -5   1    6.50    0.90
 -15   5  -1    8.60    1.70
  15   5   1    6.30    0.70
  15   5   1    7.60    1.20
  15   5   1    8.60    1.30
  15   5   1    4.60    2.00
  15   5   1    7.70    0.70
  15   5   1    8.70    2.20
  16  -5   1    5.70    0.80
  16  -5   1    5.90    0.90
  16  -5   1    7.00    0.80
  16  -5   1    5.10    1.00
  16  -5   1    5.80    0.60
  16  -5   1    7.10    0.60
  16   5   1    5.00    1.10
 -16   5  -1    6.60    1.50
  16   5   1    7.60    1.10
  16   5   1    6.40    1.90
  16   5   1    5.50    0.70
  16   5   1    3.30    2.10
  16   5   1    5.40    1.20
 -16   5  -1    6.90    1.50
  17  -5   1   -0.70    0.80
  17  -5   1    0.50    0.90
  17  -5   1   -0.50    0.50
  17  -5   1   -0.50    0.50
  17  -5   1    1.40    0.70
  17   5   1   -0.80    1.50
  17   5   1   -0.20    1.60
  17   5   1    1.60    1.10
  17   5   1    1.50    1.00
  17   5   1   -0.20    0.60
  18  -5   1   -0.70    0.70
  18  -5   1    0.30    0.70
  18  -5   1    0.50    0.50
  18  -5   1   -1.00    1.00
  18  -5   1    1.10    0.50
  18   5   1   -0.20    0.60
  18   5   1    0.40    1.20
  18   5   1    0.40    0.60
  18   5   1    0.00    1.30
  19  -5   1    2.50    1.10
  19  -5   1   -0.60    0.50
  19  -5   1    0.10    0.80
  19  -5   1    0.30    0.80
  19  -5   1   -0.50    0.50
  19   5   1    0.30    0.60
  19   5   1   -1.00    1.30
  19   5   1    0.10    0.60
  19   5   1    1.30    1.50
  20  -5   1    0.10    0.90
  20  -5   1   -0.40    0.50
  20  -5   1   -0.30    0.50
  20  -5   1    1.70    1.30
  20   5   1   -0.30    0.60
  20   5   1    0.50    0.50
  20   5   1   -1.40    1.50
  20   5   1    0.80    1.40
  21  -5   1    0.60    0.40
  21  -5   1    0.80    0.50
  21  -5   1    2.30    0.80
  21  -5   1   -0.40    0.90
  21   5   1    0.70    0.50
  21   5   1    1.10    1.30
  21   5   1    0.60    0.50
  21   5   1    0.00    1.60
  22  -5   1    0.80    1.30
  22  -5   1   -0.20    0.90
  22   5   1   -0.20    0.50
  22   5   1    1.70    1.50
  22   5   1    0.50    0.50
  22   5   1    2.30    1.50
  23  -5   1   -0.60    0.90
  23  -5   1    0.20    1.30
  23   5   1   -0.40    1.50
  23   5   1    1.40    2.70
  23  -6  -1    0.20    1.20
  23  -6  -1   -2.10    0.90
  23   6  -1   -0.30    0.40
  23   6  -1    0.30    0.40
  23   6  -1    0.20    1.60
  23   6  -1    0.60    2.60
  22  -6  -1   -0.80    0.90
  22  -6  -1   -0.30    1.20
  22   6  -1   -0.10    1.60
  22   6  -1    1.50    0.50
  22   6  -1    1.10    1.40
  22   6  -1    0.00    0.50
  21  -6  -1    0.60    0.50
  21  -6  -1   -1.30    0.90
  21  -6  -1    0.40    0.60
  21  -6  -1    1.70    0.80
  21  -6  -1    0.80    1.10
  21   6  -1   -0.10    0.60
  21   6  -1    1.70    1.50
  21   6  -1    0.40    0.50
  21   6  -1    0.70    1.60
  20  -6  -1   -0.20    0.80
  20  -6  -1    1.60    1.10
  20  -6  -1    0.80    0.50
  20  -6  -1    1.10    0.80
  20  -6  -1    0.10    0.50
  20   6  -1    0.70    0.60
  20   6  -1    0.60    0.60
  20   6  -1    0.70    1.40
  20   6  -1   -1.90    1.30
  19  -6  -1    1.70    0.80
  19  -6  -1   -0.50    0.90
  19  -6  -1   -0.40    0.80
  19  -6  -1   -0.30    0.50
  19  -6  -1    1.00    0.50
  19  -6  -1    0.80    1.00
  19   6  -1   -0.70    1.40
  19   6  -1    0.50    1.50
  19   6  -1    0.90    0.60
  19   6  -1    0.80    0.60
  18  -6  -1    4.80    0.90
  18  -6  -1    3.90    0.60
  18  -6  -1    1.90    1.00
  18  -6  -1    5.60    0.90
  18  -6  -1    4.00    0.60
  18  -6  -1    6.00    0.80
  18   6  -1    4.10    0.60
  18   6  -1    4.90    0.70
  18   6  -1    3.80    1.60
  18   6  -1    2.70    1.20
  18   6  -1    5.30    1.40
  17  -6  -1    0.60    0.70
  17  -6  -1    0.90    0.90
  17  -6  -1    0.40    0.50
  17  -6  -1    0.80    0.70
  17  -6  -1    0.30    0.60
  17   6  -1    1.10    0.60
  17   6  -1   -0.10    1.20
  17   6  -1   -2.30    1.70
  17   6  -1    0.80    1.60
  17   6  -1    1.90    2.10
  16  -6  -1    1.30    0.60
  16  -6  -1    2.10    0.70
  16  -6  -1    1.20    0.50
  16  -6  -1    1.70    0.80
  16  -6  -1    1.90    0.70
  16  -6  -1    1.30    0.80
  16   6  -1    1.30    0.60
  16   6  -1    1.20    0.60
  16   6  -1    0.60    1.10
 -16   6   1    1.90    1.50
 -16   6   1    2.40    1.50
  16   6  -1    4.20    1.30
  16   6  -1   -0.20    1.90
  15  -6  -1    2.30    0.60
  15  -6  -1    0.90    0.50
  15  -6  -1    3.10    0.70
  15  -6  -1    2.70    0.70
  15  -6  -1    2.50    0.60
  15  -6  -1    2.70    0.80
  15   6  -1    2.80    0.60
  15   6  -1    0.60    1.10
  15   6  -1    1.30    1.80
  15   6  -1    5.50    1.20
  15   6  -1    2.80    0.60
  15   6  -1    3.60    2.20
 -15   6   1    3.30    1.80
 -15   6   1    3.50    1.60
 -14  -6   1    0.10    0.30
  14  -6  -1    0.80    0.50
  14  -6  -1    0.80    0.60
  14  -6  -1    0.00    0.60
  14  -6  -1    0.30    0.60
 -14  -6   1    0.30    0.20
  14  -6  -1   -0.50    0.50
  14  -6  -1    0.30    0.70
  14   6  -1    0.90    1.00
  14   6  -1    1.00    0.50
  14   6  -1    0.30    2.00
 -14   6   1    0.00    1.70
 -14   6   1    1.10    1.60
  14   6  -1   -0.40    0.50
  14   6  -1    1.00    1.00
  14   6  -1   -1.50    1.80
  13  -6  -1    7.50    0.80
  13  -6  -1    7.80    0.70
 -13  -6   1    9.50    1.10
  13  -6  -1    7.90    1.00
  13  -6  -1    6.90    0.70
  13  -6  -1    8.00    0.70
  13  -6  -1    6.90    0.80
 -13  -6   1    6.90    0.50
 -13  -6   1    6.70    0.60
  13   6  -1    7.20    1.10
  13   6  -1    5.70    2.10
  13   6  -1    7.70    0.70
  13   6  -1   14.00    2.60
  13   6  -1    7.60    1.10
  13   6  -1    7.30    1.10
 -13   6   1   11.00    2.10
 -12  -6   1    0.70    0.30
  12  -6  -1   -0.60    0.50
  12  -6  -1    1.40    0.50
 -12  -6   1    0.10    0.80
  12  -6  -1    0.80    0.50
  12  -6  -1   -0.60    1.70
 -12  -6   1   -0.20    0.40
  12  -6  -1    1.50    0.60
  12  -6  -1    0.20    0.50
  12  -6  -1    0.90    0.50
  12   6  -1    1.40    0.50
 -12   6   1    1.00    0.30
  12   6  -1    2.00    1.00
  12   6  -1    0.60    0.50
 -12   6   1    1.20    0.30
  12   6  -1    0.20    1.70
  12   6  -1    1.10    1.90
  12   6  -1    0.20    0.80
  12   6  -1   -0.30    0.80
 -12   6   1   -1.30    1.70
  11  -6  -1   21.20    1.20
  11  -6  -1   20.60    1.20
  11  -6  -1   19.40    1.10
  11  -6  -1   19.90    1.20
  11  -6  -1   19.20    1.20
 -11  -6   1   22.80    1.50
  11  -6  -1   23.10    1.10
  11  -6  -1   30.80    3.20
 -11  -6   1   17.90    1.40
 -11  -6   1   19.50    1.10
  11   6  -1   21.60    1.40
 -11   6   1   21.30    1.00
  11   6  -1   22.80    2.90
 -11   6   1   20.70    1.00
  11   6  -1   21.20    1.20
  11   6  -1   22.40    2.90
 -11   6   1   24.80    2.90
  11   6  -1   23.00    1.50
  11   6  -1   21.50    1.20
  11   6  -1   20.70    1.60
  10  -6  -1    0.60    0.40
  10  -6  -1    1.40    1.60
  10  -6  -1    1.10    0.50
 -10  -6   1    0.90    0.70
  10  -6  -1    0.00    0.40
 -10  -6   1    0.10    0.40
  10  -6  -1    0.10    0.40
  10  -6  -1    0.40    0.40
 -10  -6   1    0.60    0.40
  10   6  -1    1.20    0.70
 -10   6   1    2.60    1.70
  10   6  -1   -1.40    1.60
  10   6  -1    1.00    0.70
  10   6  -1    1.30    0.70
 -10   6   1    0.00    0.50
  10   6  -1    1.40    2.40
 -10   6   1    0.50    0.40
  10   6  -1    0.20    0.50
  10   6  -1    0.60    0.50
 -10   6   1    1.20    0.30
  -9  -6   1    5.40    0.50
   9  -6  -1    5.90    2.00
   9  -6  -1    5.30    0.50
   9  -6  -1    4.70    0.50
  -9  -6   1    4.80    0.50
  -9  -6   1    5.50    0.90
   9  -6  -1    4.70    0.50
   9  -6  -1    5.50    0.50
  -9   6   1    5.10    0.50
   9   6  -1    4.90    2.00
   9   6  -1    6.80    0.80
  -9   6   1    6.00    0.50
   9   6  -1    4.40    0.60
   9   6  -1    4.40    0.80
  -9   6   1    6.50    2.00
   9   6  -1    4.40    0.50
   9   6  -1    4.60    2.00
   9   6  -1    3.70    0.70
  -8  -6   1    6.80    0.50
  -8  -6   1    6.40    0.50
   8  -6  -1    7.20    1.90
   8  -6  -1    6.50    0.60
   8  -6  -1    7.30    0.70
   8  -6  -1    6.30    0.60
  -8   6   1    5.80    0.50
   8   6  -1    6.40    0.60
   8   6  -1   10.50    2.40
  -8   6   1    7.50    2.10
   8   6  -1    7.80    1.40
   8   6  -1    7.00    0.70
  -8   6   1    5.60    0.50
  -8   6   1    6.10    0.50
   8   6  -1    6.00    0.70
  -8   6   1    6.20    0.50
  -7  -6   1    2.40    1.80
   7  -6  -1    2.40    0.30
   7  -6  -1    1.30    0.40
   7  -6  -1    2.00    0.50
   7  -6  -1    2.30    1.60
  -7  -6   1    2.10    0.40
  -7  -6   1    2.20    0.40
   7  -6  -1    3.20    0.40
  -7  -6   1    1.90    0.60
   7   6  -1    2.00    0.50
   7   6  -1    2.00    0.70
  -7   6   1    3.50    0.40
   7   6  -1    3.20    0.60
   7   6  -1    2.30    0.60
   7   6  -1    2.20    0.80
  -7   6   1    0.30    1.70
  -7   6   1    2.90    0.30
  -7   6   1    1.70    0.40
  -7   6   1    1.60    0.40
   7   6  -1    3.60    2.00
   6  -6  -1    2.00    0.40
  -6  -6   1    1.10    0.40
   6  -6  -1    2.20    0.30
  -6  -6   1    1.70    0.40
  -6  -6   1    1.70    0.60
  -6  -6   1    0.50    1.50
  -6  -6   1    1.50    0.50
   6  -6  -1    1.80    0.40
   6  -6  -1    1.40    0.30
   6  -6  -1    3.00    1.80
   6   6  -1    1.50    0.50
   6   6  -1    1.90    0.50
  -6   6   1    0.60    1.70
   6   6  -1    0.90    0.40
  -6   6   1    2.30    0.30
   6   6  -1    1.50    0.50
  -6   6   1    1.90    0.40
  -6   6   1    1.80    0.40
   6   6  -1    2.30    1.80
  -6   6   1    1.20    0.30
   5  -6  -1    9.70    0.80
  -5  -6   1   10.00    2.10
   5  -6  -1    9.10    0.60
  -5  -6   1   11.40    0.80
   5  -6  -1    8.90    1.90
   5  -6  -1   10.60    0.80
  -5  -6   1   10.50    0.80
   5  -6  -1   10.90    0.60
  -5  -6   1   11.20    0.90
   5   6  -1   11.60    2.30
  -5   6   1    9.60    0.80
  -5   6   1   12.30    2.80
  -5   6   1    9.30    0.60
   5   6  -1   10.60    0.90
   5   6  -1    9.00    0.80
  -5   6   1   12.00    0.80
   5   6  -1   11.20    0.80
  -5   6   1   10.30    0.60
   5   6  -1   11.80    0.80
   4  -6  -1    5.40    0.40
   4  -6  -1    2.10    1.60
   4  -6  -1    3.50    0.40
  -4  -6   1    4.20    0.50
  -4  -6   1    4.10    0.40
   4  -6  -1    5.30    0.40
  -4  -6   1    4.80    0.60
  -4  -6   1    4.00    0.50
  -4  -6   1    6.40    1.80
   4  -6  -1    4.40    0.50
   4   6  -1    4.70    2.00
   4   6  -1    5.00    0.50
   4   6  -1    5.10    0.60
  -4   6   1    4.70    0.40
  -4   6   1    5.60    0.50
   4   6  -1    4.50    0.50
   4   6  -1    5.20    0.60
  -4   6   1    3.60    0.40
  -3  -6   1    0.80    0.70
   3  -6  -1    2.90    1.60
  -3  -6   1   -0.40    0.30
  -3  -6   1   -0.10    1.50
   3  -6  -1    0.10    0.40
   3  -6  -1    0.20    0.20
   3  -6  -1    0.40    0.20
   3  -6  -1    0.30    0.40
  -3  -6   1    0.00    0.40
  -3  -6   1   -0.30    0.40
   3   6  -1    0.40    0.40
  -3   6   1    0.10    0.30
  -3   6   1    0.00    0.40
   3   6  -1    0.10    0.40
  -3   6   1    1.00    1.50
  -3   6   1    0.20    0.20
  -3   6   1    0.60    0.60
   3   6  -1   -0.50    0.50
   3   6  -1    1.60    1.70
   3   6  -1    0.70    0.40
  -2  -6   1    4.80    0.50
   2  -6  -1    3.40    0.40
  -2  -6   1    6.40    1.90
  -2  -6   1    3.60    0.40
  -2  -6   1    2.80    0.40
   2  -6  -1    5.00    0.40
   2  -6  -1    3.80    1.80
   2  -6  -1    3.50    0.30
   2  -6  -1    3.70    0.40
  -2  -6   1    2.90    0.40
  -2   6   1    4.40    0.40
   2   6  -1    3.30    1.80
   2   6  -1    3.00    0.50
  -2   6   1    3.20    0.40
   2   6  -1    2.80    0.40
   2   6  -1    3.40    0.40
  -2   6   1    1.60    1.60
  -2   6   1    3.80    0.30
  -2   6   1    3.70    0.40
   2   6  -1    3.10    0.40
   1  -6  -1    7.60    2.00
   1  -6  -1    8.90    0.60
   1  -6  -1    9.30    0.70
  -1  -6   1    8.90    0.70
   1  -6  -1    8.20    0.70
  -1  -6   1   10.50    0.60
  -1  -6   1    9.10    0.60
  -1  -6   1    7.70    0.70
  -1  -6   1    9.20    2.20
   1  -6  -1    8.80    0.60
  -1   6   1    8.10    0.70
  -1   6   1    7.30    2.00
   1   6  -1    8.00    0.70
  -1   6   1    9.90    0.70
  -1   6   1    9.70    0.60
   1   6  -1    9.20    0.60
   1   6  -1   10.40    0.70
   1   6  -1    7.90    0.70
  -1   6   1    9.00    0.50
   1   6  -1    8.60    2.10
   0  -6   1    1.80    0.30
   0  -6  -1    1.00    0.40
   0  -6   1    0.80    0.40
   0  -6   1    1.60    0.30
   0  -6  -1    1.20    0.40
   0  -6   1    0.70    1.70
   0  -6  -1    0.80    0.30
   0  -6  -1    0.90    1.70
   0  -6  -1    1.80    0.30
   0   6  -1    0.60    1.60
   0   6  -1    1.80    0.30
   0   6   1    1.10    0.40
   0   6   1    0.30    0.30
   0   6  -1    0.10    0.40
   0   6   1    1.80    0.30
   0   6  -1    1.50    0.40
   0   6   1    2.10    0.40
   0   6  -1    1.40    0.30
   0   6   1    3.50    1.80
  -1  -6  -1    3.30    0.40
   1  -6   1    2.60    0.30
   1  -6   1    2.60    0.40
  -1  -6  -1    2.60    0.40
  -1  -6  -1    3.10    2.20
  -1  -6  -1    2.80    0.40
   1  -6   1    2.70    0.40
   1  -6   1    1.90    1.80
  -1  -6  -1    2.00    0.40
   1  -6   1    2.80    0.40
  -1   6  -1    3.30    0.40
   1   6   1    2.70    0.40
   1   6   1    2.30    0.40
   1   6   1    3.10    1.80
  -1   6  -1    2.20    0.30
  -1   6  -1    3.30    0.50
  -1   6  -1    3.00    0.30
   1   6   1    2.30    0.40
  -1   6  -1    1.20    1.70
   1   6   1    2.60    0.40
   2  -6   1    9.70    0.80
  -2  -6  -1   11.50    0.80
  -2  -6  -1    9.00    2.10
   2  -6   1    9.60    2.20
   2  -6   1   10.50    0.80
  -2  -6  -1   10.20    0.80
   2  -6   1   10.90    0.60
  -2  -6  -1   11.50    0.80
   2  -6   1   11.10    0.70
  -2  -6  -1   11.40    0.80
   2   6   1   11.80    0.70
   2   6   1   10.40    0.70
   2   6   1   11.00    0.80
  -2   6  -1   10.90    0.80
  -2   6  -1   10.40    0.60
   2   6   1   11.50    2.40
  -2   6  -1   11.70    2.20
  -2   6  -1   10.80    0.70
  -2   6  -1   11.30    0.80
   2   6   1   10.60    0.80
  -3  -6  -1    6.80    0.60
   3  -6   1    4.80    1.80
  -3  -6  -1    6.90    0.90
   3  -6   1    6.20    0.40
   3  -6   1    7.40    0.60
   3  -6   1    6.50    0.50
   3  -6   1    6.70    0.50
  -3  -6  -1    5.40    0.60
  -3  -6  -1    5.50    1.80
  -3  -6  -1    5.80    0.60
  -3   6  -1    6.10    1.80
   3   6   1    6.70    0.60
   3   6   1    7.50    0.60
  -3   6  -1    6.00    0.50
   3   6   1    5.70    0.50
  -3   6  -1    5.90    0.70
   3   6   1    4.40    0.50
  -3   6  -1    4.90    0.50
  -3   6  -1    5.30    0.40
   3   6   1    6.60    2.00
   4  -6   1    4.50    1.80
  -4  -6  -1    4.00    0.40
   4  -6   1    4.20    0.50
  -4  -6  -1    4.90    0.50
  -4  -6  -1    3.90    0.50
  -4  -6  -1    5.20    0.60
   4  -6   1    4.40    0.40
   4  -6   1    4.60    0.30
   4  -6   1    4.50    0.50
  -4   6  -1    3.90    0.40
   4   6   1    4.80    0.50
   4   6   1    4.70    0.50
   4   6   1    3.90    0.50
   4   6   1    6.80    2.10
   4   6   1    5.40    0.50
  -4   6  -1    4.70    0.40
   5  -6   1    1.30    0.40
  -5  -6  -1    3.30    0.60
   5  -6   1    2.30    0.40
  -5  -6  -1    3.10    0.60
  -5  -6  -1    2.80    0.40
   5  -6   1    2.80    1.70
   5  -6   1    2.20    0.40
   5   6   1    2.00    1.70
   5   6   1    1.70    0.40
  -5   6  -1    2.70    0.40
   5   6   1    2.60    0.50
   5   6   1    2.40    0.50
   5   6   1    1.40    1.80
  -5   6  -1    0.50    2.30
  -5   6  -1    2.20    0.40
   5   6   1    3.10    0.50
  -5   6  -1    2.60    0.40
  -6  -6  -1    2.00    0.60
  -6  -6  -1    1.60    0.60
  -6  -6  -1    0.70    0.40
   6  -6   1    1.30    0.50
  -6  -6  -1    1.30    0.40
   6  -6   1    1.90    0.40
   6  -6   1    2.40    1.70
   6  -6   1    2.20    0.40
  -6   6  -1    1.60    0.40
   6   6   1    2.60    0.60
   6   6   1    0.20    1.70
   6   6   1    0.00    0.40
  -6   6  -1    2.80    0.40
  -6   6  -1    1.70    0.40
  -6   6  -1    2.50    1.80
   6   6   1    0.70    0.50
   6   6   1    0.70    0.60
   6   6   1    0.00    1.80
   7  -6   1    5.80    0.50
  -7  -6  -1    4.90    0.70
  -7  -6  -1    6.10    0.50
   7  -6   1    5.10    0.60
   7  -6   1    4.90    0.40
   7  -6   1    7.20    2.10
  -7  -6  -1    5.20    0.50
   7  -6   1    4.20    0.50
  -7  -6  -1    5.50    0.80
   7   6   1    7.50    2.10
  -7   6  -1    5.70    0.50
   7   6   1    4.80    0.70
  -7   6  -1    6.00    0.50
   7   6   1    6.90    2.30
   7   6   1    5.40    0.60
   7   6   1    4.50    0.70
  -7   6  -1    8.20    2.00
  -7   6  -1    5.20    0.50
   7   6   1    5.80    0.70
  -8  -6  -1    6.40    0.60
  -8  -6  -1    8.00    0.90
   8  -6   1    7.80    0.60
   8  -6   1    7.40    0.50
   8  -6   1    8.00    2.00
   8  -6   1    7.10    0.60
   8  -6   1    8.20    0.50
  -8  -6  -1    8.30    0.80
   8  -6   1    6.20    0.60
  -8  -6  -1    8.30    0.60
   8   6   1    8.70    2.30
  -8   6  -1    6.70    0.60
   8   6   1    7.40    0.80
   8   6   1    8.50    0.90
   8   6   1    7.00    0.70
  -8   6  -1    6.40    0.50
  -8   6  -1    7.60    0.60
  -8   6  -1    8.30    2.30
   8   6   1    9.30    2.20
   8   6   1    5.50    0.60
   9  -6   1    0.00    2.90
  -9  -6  -1    2.10    0.70
   9  -6   1    0.80    0.30
   9  -6   1    1.10    0.30
  -9  -6  -1    0.80    0.70
   9  -6   1    0.70    0.50
  -9  -6  -1    0.70    0.40
   9  -6   1    1.00    0.50
   9  -6   1    0.00    0.40
  -9  -6  -1    0.70    0.40
  -9   6  -1    1.70    1.80
   9   6   1    0.00    1.80
   9   6   1    1.80    1.90
  -9   6  -1    1.10    0.40
   9   6   1    1.00    0.70
   9   6   1   -0.20    0.50
  -9   6  -1    1.20    0.40
   9   6   1    1.20    0.50
   9   6   1    1.30    0.70
 -10  -6  -1    0.00    0.80
 -10  -6  -1    0.70    0.40
  10  -6   1    1.80    0.60
  10  -6   1    1.10    0.50
  10  -6   1    3.00    1.80
  10  -6   1    0.90    0.40
 -10  -6  -1    1.60    0.80
 -10  -6  -1    1.60    0.40
  10  -6   1    1.30    0.50
  10  -6   1    2.00    0.30
  10   6   1    0.00    1.60
 -10   6  -1    0.90    0.40
  10   6   1    0.80    0.70
  10   6   1    1.40    0.50
 -10   6  -1    4.40    1.90
  10   6   1   -0.20    2.10
 -10   6  -1    1.70    0.50
  10   6   1    0.70    0.50
  10   6   1    1.40    0.80
  10   6   1    1.20    0.80
 -10   6  -1    1.20    0.40
  11  -6   1    6.00    0.50
  11  -6   1    7.80    2.10
  11  -6   1    7.20    0.70
  11  -6   1    5.80    0.50
 -11  -6  -1    4.70    0.50
  11  -6   1    6.20    0.60
  11  -6   1    4.80    0.60
 -11  -6  -1    5.50    0.50
 -11   6  -1    6.20    0.50
 -11   6  -1    4.70    2.10
  11   6   1    7.00    2.30
  11   6   1    6.10    0.90
 -11   6  -1    6.00    0.50
  11   6   1    5.80    0.90
  11   6   1    5.20    0.60
  11   6   1    4.40    0.90
  11   6   1    4.80    1.00
  11   6   1    5.50    0.60
 -11   6  -1    5.50    0.70
  11   6   1    6.10    2.20
  12  -6   1    8.20    0.80
 -12  -6  -1    7.10    0.60
  12  -6   1    8.30    0.70
  12  -6   1    6.00    0.70
  12  -6   1    6.70    2.20
 -12  -6  -1    7.30    0.50
  12  -6   1    8.60    0.80
  12  -6   1    7.30    0.60
  12  -6   1    6.10    0.70
  12   6   1   11.60    2.50
  12   6   1    7.20    0.70
  12   6   1    6.40    0.70
 -12   6  -1    4.90    2.20
  12   6   1   11.80    2.60
 -12   6  -1    7.50    0.60
  12   6   1    7.40    1.10
  12   6   1    6.40    0.90
  12   6   1    7.40    1.00
  12   6   1    6.80    1.00
  13  -6   1    5.00    0.80
 -13  -6  -1    3.50    0.40
  13  -6   1    3.20    0.50
 -13  -6  -1    3.10    0.40
  13  -6   1    4.00    0.70
  13  -6   1    5.50    2.00
  13  -6   1    4.10    0.60
  13  -6   1    2.50    0.60
  13  -6   1    2.90    0.60
 -13   6  -1    4.00    0.30
  13   6   1    4.50    1.20
  13   6   1    4.40    0.60
 -13   6  -1    4.00    0.30
  13   6   1    3.20    0.60
  13   6   1    5.00    2.30
 -13   6  -1   -0.40    1.90
  13   6   1    5.30    1.10
  13   6   1    2.30    2.10
  14  -6   1    8.40    0.80
 -14  -6  -1    9.50    0.70
  14  -6   1   11.10    0.90
  14  -6   1   10.20    0.80
  14  -6   1    9.40    0.90
  14  -6   1   11.40    1.00
  14  -6   1   13.10    2.50
  14  -6   1   10.90    1.10
  14   6   1   11.20    1.20
 -14   6  -1   11.80    2.50
  14   6   1   10.90    0.80
  14   6   1   10.60    0.80
  14   6   1   10.30    1.30
  14   6   1   11.70    2.40
  14   6   1   10.60    2.70
  15  -6   1    6.70    0.70
  15  -6   1    7.30    0.70
  15  -6   1    7.20    0.70
  15  -6   1    6.80    0.90
  15  -6   1    8.20    2.30
  15  -6   1    7.90    1.00
  15  -6   1    6.00    0.70
  15   6   1    5.20    0.70
 -15   6  -1    6.80    2.10
  15   6   1    6.60    1.20
  15   6   1    7.30    0.70
  15   6   1    6.90    2.30
  15   6   1    8.80    1.30
  15   6   1    6.20    2.40
  16  -6   1   -0.10    0.60
  16  -6   1    0.80    0.60
  16  -6   1    0.30    0.90
  16  -6   1    1.10    0.60
  16  -6   1    0.10    0.60
  16   6   1   -0.60    2.20
 -16   6  -1    2.50    2.00
  16   6   1   -0.50    1.00
  16   6   1   -1.00    2.00
  16   6   1    1.20    0.60
  16   6   1    1.40    0.60
  16   6   1    1.20    1.30
 -16   6  -1    2.00    1.80
  17  -6   1    0.90    0.60
  17  -6   1    0.40    0.90
  17  -6   1    0.20    0.60
  17  -6   1    0.30    0.70
  17  -6   1    0.80    0.80
  17  -6   1    0.30    0.60
  17   6   1    0.20    0.60
  17   6   1    6.30    3.40
  17   6   1    1.00    1.70
  17   6   1    1.20    1.40
  17   6   1    3.90    2.00
 -17   6  -1   -0.60    1.40
  17   6   1    0.80    0.60
 -17   6  -1    0.20    1.50
  18  -6   1    0.10    0.60
  18  -6   1    0.70    0.60
  18  -6   1   -0.10    0.70
  18  -6   1    0.60    0.70
  18  -6   1   -0.60    1.00
  18   6   1   -0.70    1.50
  18   6   1   -0.20    0.60
  18   6   1   -0.40    1.80
  18   6   1    0.80    1.30
  18   6   1   -0.20    0.60
  18   6   1    2.20    1.30
  19  -6   1    3.90    0.80
  19  -6   1    6.00    0.80
  19  -6   1    3.50    0.70
  19  -6   1    5.50    1.20
  19  -6   1    5.20    0.70
  19   6   1    4.00    0.70
  19   6   1    4.50    0.70
  19   6   1    7.30    1.50
  19   6   1    4.00    1.40
  20  -6   1    2.20    0.80
  20  -6   1    2.70    1.20
  20  -6   1    0.60    0.60
  20  -6   1    1.10    0.60
  20  -6   1    0.40    0.80
  20   6   1    2.30    1.30
  20   6   1    1.90    0.70
  20   6   1    2.10    1.40
  20   6   1    0.70    0.60
  21  -6   1   -1.50    0.80
  21  -6   1   -0.50    0.50
  21  -6   1    1.60    1.20
  21   6   1    0.30    0.60
  21   6   1    0.60    1.50
  21   6   1    1.10    1.60
  21   6   1    0.60    0.60
  22  -6   1   -1.20    0.80
  22  -6   1   -0.30    0.40
  22  -6   1    1.60    1.30
  22  -6   1    0.60    0.50
  22   6   1    0.70    1.60
  22   6   1   -1.00    1.70
  22   6   1    0.10    0.60
  22   6   1    1.00    0.60
  22  -7  -1   -0.50    0.80
  22  -7  -1    0.00    0.50
  22  -7  -1    0.30    1.20
  22  -7  -1   -0.50    0.50
  22   7  -1    0.60    0.80
  22   7  -1   -0.80    1.70
  22   7  -1   -0.30    0.60
  22   7  -1   -1.40    1.60
  21  -7  -1    0.90    0.70
  21  -7  -1   -0.10    0.60
  21  -7  -1   -0.60    1.10
  21  -7  -1   -1.30    0.80
  21   7  -1    0.90    1.40
  21   7  -1    0.30    0.70
  21   7  -1   -0.90    0.60
  21   7  -1   -1.10    1.40
  20  -7  -1    3.20    0.60
  20  -7  -1    3.50    1.10
  20  -7  -1    2.10    0.60
  20  -7  -1    2.50    0.80
  20  -7  -1    3.80    0.80
  20   7  -1    2.90    0.70
  20   7  -1    3.10    1.50
  20   7  -1    2.00    0.70
  20   7  -1    2.40    1.60
  19  -7  -1    0.10    1.00
  19  -7  -1   -0.30    0.60
  19  -7  -1    0.30    0.90
  19  -7  -1    0.20    0.60
  19  -7  -1    1.20    0.70
  19   7  -1    0.60    0.60
  19   7  -1   -0.30    0.70
  19   7  -1   -0.90    1.40
  19   7  -1   -0.80    1.30
  19   7  -1    1.50    1.80
  19   7  -1    1.90    1.60
  18  -7  -1    1.60    0.70
  18  -7  -1    0.70    0.60
  18  -7  -1    1.10    1.00
  18  -7  -1    0.90    0.70
  18  -7  -1    0.20    0.60
  18  -7  -1    0.50    0.80
  18   7  -1   -0.80    2.00
  18   7  -1    4.40    1.90
  18   7  -1    1.20    1.30
  18   7  -1    0.60    1.20
 -18   7   1    2.10    1.20
  18   7  -1    0.10    0.70
  18   7  -1   -0.30    0.60
 -18   7   1    2.70    1.20
  17  -7  -1    5.70    0.70
  17  -7  -1    6.20    0.80
  17  -7  -1    6.20    0.90
  17  -7  -1    6.80    0.80
  17  -7  -1    5.70    1.00
  17  -7  -1    6.10    0.70
  17   7  -1    5.40    0.80
  17   7  -1    5.80    2.50
 -17   7   1    7.40    2.00
  17   7  -1    6.00    0.70
  17   7  -1    7.40    1.30
 -17   7   1    9.50    1.90
  17   7  -1    5.60    2.10
  17   7  -1    7.10    1.50
  16  -7  -1    2.20    0.80
  16  -7  -1    2.80    0.70
  16  -7  -1    1.40    0.80
  16  -7  -1    2.50    0.60
  16  -7  -1    3.10    1.10
  16  -7  -1    1.60    0.60
  16   7  -1    0.40    1.20
 -16   7   1    2.80    1.90
  16   7  -1   -0.80    1.90
  16   7  -1    1.30    0.70
  16   7  -1    4.10    1.20
  16   7  -1    0.80    0.60
  16   7  -1    2.60    2.40
  15  -7  -1    1.60    1.20
  15  -7  -1    0.80    0.60
  15  -7  -1    2.00    0.60
  15  -7  -1    0.30    0.60
  15  -7  -1    0.80    0.60
 -15  -7   1    0.10    0.30
  15  -7  -1    0.60    0.70
 -15   7   1    3.80    2.10
  15   7  -1    0.80    0.60
  15   7  -1    1.20    1.10
  15   7  -1    0.40    2.40
  15   7  -1    2.40    1.20
  15   7  -1    1.60    2.20
 -15   7   1    1.30    1.90
  15   7  -1    0.40    0.60
  14  -7  -1    0.20    0.70
  14  -7  -1    0.90    0.60
  14  -7  -1    0.60    0.60
 -14  -7   1    0.50    0.40
  14  -7  -1    0.40    0.60
  14  -7  -1    0.90    0.60
  14   7  -1    1.40    2.00
  14   7  -1    0.30    1.20
 -14   7   1    3.80    2.20
 -14   7   1    1.10    2.10
 -14   7   1    0.60    0.30
  14   7  -1    0.90    0.60
  14   7  -1    1.90    1.10
  14   7  -1   -0.40    0.60
  14   7  -1    2.10    2.50
 -13  -7   1    0.10    0.40
  13  -7  -1    0.30    0.50
  13  -7  -1    0.50    0.50
  13  -7  -1    1.20    0.60
 -13  -7   1    0.10    1.10
  13  -7  -1   -0.40    0.60
  13  -7  -1    0.80    0.60
  13  -7  -1    0.10    0.50
  13   7  -1    1.50    2.10
 -13   7   1   -0.20    0.30
  13   7  -1    1.70    1.00
  13   7  -1    0.50    0.60
 -13   7   1   -0.80    0.30
  13   7  -1    1.60    2.20
 -13   7   1   -2.00    1.90
  12  -7  -1    7.70    0.70
 -12  -7   1    7.80    0.60
  12  -7  -1    6.30    0.70
  12  -7  -1    7.50    2.40
  12  -7  -1    9.10    0.80
 -12  -7   1    5.30    1.00
  12  -7  -1    8.70    0.70
  12  -7  -1    7.10    0.70
  12  -7  -1    7.70    0.60
 -12  -7   1    6.40    0.60
  12   7  -1    7.40    0.70
  12   7  -1    8.20    0.70
  12   7  -1    9.30    1.10
  12   7  -1    6.10    1.00
 -12   7   1    6.70    0.50
 -12   7   1    7.00    2.40
 -12   7   1    7.50    0.70
  12   7  -1    5.60    2.50
  12   7  -1   13.40    2.70
  12   7  -1    6.50    0.90
 -11  -7   1    0.10    0.40
  11  -7  -1    0.80    0.40
 -11  -7   1   -0.80    0.80
  11  -7  -1    0.40    0.40
  11  -7  -1   -1.20    1.80
  11  -7  -1   -0.60    0.50
 -11  -7   1    0.50    0.50
  11  -7  -1    0.00    0.50
  11  -7  -1   -0.40    0.50
  11   7  -1   -0.10    0.50
  11   7  -1    1.30    0.90
 -11   7   1    0.20    0.40
 -11   7   1   -0.20    1.90
  11   7  -1   -0.10    0.70
  11   7  -1    1.30    2.10
  11   7  -1    0.60    0.80
 -11   7   1    0.10    0.40
  11   7  -1    3.20    2.10
  11   7  -1   -0.30    0.60
  10  -7  -1    4.60    0.60
  10  -7  -1    6.80    0.60
 -10  -7   1    4.90    0.60
  10  -7  -1    6.70    0.50
 -10  -7   1    7.70    1.00
  10  -7  -1    7.40    2.30
  10  -7  -1    5.90    0.60
  10  -7  -1    4.70    0.60
  10   7  -1    5.90    0.70
 -10   7   1    6.20    0.50
  10   7  -1    5.90    0.90
  10   7  -1    5.40    0.60
  10   7  -1    6.90    3.00
  10   7  -1    8.70    2.30
  -9  -7   1    4.80    0.80
   9  -7  -1    6.10    2.10
  -9  -7   1    2.90    0.50
   9  -7  -1    3.50    0.60
  -9  -7   1    3.20    0.50
   9  -7  -1    4.20    0.40
   9  -7  -1    3.50    0.50
   9  -7  -1    3.10    0.50
  -9   7   1    3.70    0.40
   9   7  -1    1.40    2.20
  -9   7   1    3.80    0.50
  -9   7   1    3.30    0.50
   9   7  -1    2.60    0.70
   9   7  -1    2.40    0.60
  -9   7   1    6.20    2.30
  -9   7   1    3.90    0.50
   9   7  -1    5.00    0.70
   9   7  -1    4.60    0.60
   9   7  -1    2.80    2.00
   9   7  -1    6.30    0.90
   8  -7  -1    4.60    0.40
  -8  -7   1    5.60    0.50
   8  -7  -1    4.20    0.50
   8  -7  -1    4.20    0.50
  -8  -7   1    3.60    0.50
   8  -7  -1    4.30    0.50
  -8  -7   1    3.80    0.70
   8  -7  -1    6.60    2.00
  -8   7   1    1.70    2.00
  -8   7   1    4.50    0.40
  -8   7   1    4.70    0.50
   8   7  -1    5.00    2.10
   8   7  -1    4.30    0.90
   8   7  -1    4.40    0.80
   8   7  -1    3.60    0.70
  -8   7   1    4.40    0.40
   8   7  -1    5.20    0.80
  -8   7   1    4.00    0.50
   8   7  -1    3.90    0.60
  -7  -7   1    5.60    0.60
   7  -7  -1    5.30    0.70
   7  -7  -1    6.10    0.50
  -7  -7   1    4.80    0.50
  -7  -7   1    6.70    0.70
   7  -7  -1    7.00    0.50
   7  -7  -1    4.00    2.00
   7  -7  -1    6.20    0.70
  -7  -7   1    6.00    0.90
  -7  -7   1    5.40    2.20
   7   7  -1    7.00    2.40
  -7   7   1    4.20    2.00
  -7   7   1    7.20    0.60
   7   7  -1    4.60    0.60
  -7   7   1    6.10    0.50
  -7   7   1    5.70    0.50
   7   7  -1    6.10    0.70
   7   7  -1    5.70    0.60
  -7   7   1    6.40    0.50
   7   7  -1    5.80    0.70
   6  -7  -1    0.50    0.30
  -6  -7   1   -0.10    0.40
   6  -7  -1    0.20    0.40
   6  -7  -1   -0.10    0.50
  -6  -7   1   -2.10    1.80
  -6  -7   1    0.20    0.40
   6  -7  -1   -0.30    0.30
   6  -7  -1   -0.90    1.60
  -6  -7   1   -0.30    0.50
  -6  -7   1    0.00    0.60
  -6   7   1    0.50    0.30
  -6   7   1   -0.30    0.40
  -6   7   1   -0.20    1.80
   6   7  -1    1.10    0.60
   6   7  -1   -1.00    2.00
  -6   7   1    0.30    0.30
  -6   7   1    0.10    0.40
   6   7  -1   -0.40    0.50
   6   7  -1   -0.50    0.50
   6   7  -1    0.40    0.60
  -5  -7   1   54.69    4.70
  -5  -7   1   60.99    2.60
   5  -7  -1   56.39    2.40
   5  -7  -1   58.59    2.40
   5  -7  -1   59.79    2.60
   5  -7  -1   56.89    4.50
  -5  -7   1   59.99    2.60
  -5  -7   1   53.89    2.50
   5  -7  -1   55.39    2.60
   5   7  -1   61.69    2.60
  -5   7   1   55.29    2.40
   5   7  -1   57.59    2.60
   5   7  -1   60.89    2.60
  -5   7   1   57.29    2.40
   5   7  -1   61.79    4.80
   5   7  -1   56.09    2.60
  -5   7   1   58.09    2.50
   4  -7  -1    2.00    0.30
  -4  -7   1    2.30    0.50
   4  -7  -1    2.60    1.90
  -4  -7   1    3.40    2.10
  -4  -7   1    1.40    0.50
   4  -7  -1    2.70    0.50
   4  -7  -1    1.10    0.30
  -4  -7   1    1.20    0.50
   4  -7  -1    1.70    0.50
  -4  -7   1    0.70    0.50
   4   7  -1    1.00    0.50
  -4   7   1    2.20    0.40
  -4   7   1    1.10    0.30
   4   7  -1    0.50    2.10
  -4   7   1    3.00    2.10
  -4   7   1    1.70    0.40
   4   7  -1    1.30    0.50
   4   7  -1    2.40    0.60
  -4   7   1    2.50    0.30
   4   7  -1    1.10    0.50
   3  -7  -1    2.20    2.10
   3  -7  -1    0.40    0.30
   3  -7  -1    1.40    0.30
  -3  -7   1    0.50    0.40
   3  -7  -1    0.80    0.40
  -3  -7   1    1.10    0.40
  -3  -7   1    0.30    0.40
  -3  -7   1    0.90    1.70
  -3  -7   1    0.90    0.40
   3  -7  -1    1.10    0.50
   3   7  -1    1.00    0.40
   3   7  -1    1.30    0.50
   3   7  -1    2.70    1.90
   3   7  -1    1.50    0.50
  -3   7   1    0.50    0.40
   3   7  -1    1.20    0.50
  -3   7   1    1.70    1.90
  -3   7   1    1.00    0.30
  -3   7   1    0.50    0.30
  -3   7   1    1.00    0.50
  -2  -7   1    3.30    0.50
  -2  -7   1    2.40    0.40
   2  -7  -1    2.80    0.30
   2  -7  -1    3.10    1.90
   2  -7  -1    3.30    0.40
  -2  -7   1    2.10    0.50
  -2  -7   1    3.10    2.00
  -2  -7   1    2.70    0.50
   2  -7  -1    2.00    0.50
   2  -7  -1    3.00    0.50
  -2   7   1    3.30    0.40
   2   7  -1    2.60    0.50
   2   7  -1    2.50    0.50
  -2   7   1    2.20    0.50
   2   7  -1    1.30    1.80
   2   7  -1    2.00    0.50
  -2   7   1    3.20    0.90
  -2   7   1    3.70    0.30
   2   7  -1    2.70    0.50
  -2   7   1    4.70    2.00
   1  -7  -1    0.10    0.40
  -1  -7   1    0.50    0.40
   1  -7  -1    0.60    1.70
  -1  -7   1    0.90    0.40
  -1  -7   1    1.30    0.40
   1  -7  -1    0.20    0.50
  -1  -7   1    1.30    0.40
   1  -7  -1    1.60    0.30
  -1  -7   1   -0.20    1.80
   1  -7  -1    1.20    0.30
  -1   7   1    1.20    0.30
   1   7  -1    0.90    0.50
  -1   7   1    1.10    0.50
  -1   7   1    1.70    0.40
  -1   7   1    0.50    0.40
   1   7  -1    0.50    0.40
  -1   7   1   -1.30    1.80
   1   7  -1    1.50    0.40
   1   7  -1    1.00    0.40
   1   7  -1    4.90    2.00
   0  -7   1    6.70    0.60
   0  -7   1    7.20    0.50
   0  -7  -1    6.10    0.60
   0  -7   1    7.00    0.60
   0  -7  -1    6.70    0.60
   0  -7  -1    5.60    0.50
   0  -7   1    6.20    0.60
   0  -7   1    5.80    2.10
   0  -7  -1    5.30    2.10
   0  -7  -1    5.30    0.50
   0   7   1    5.60    0.50
   0   7  -1    8.30    2.40
   0   7  -1    5.50    0.60
   0   7  -1    6.40    0.60
   0   7   1    7.60    0.60
   0   7   1    9.80    2.30
   0   7   1    5.50    0.60
   0   7  -1    6.20    0.60
   0   7   1    5.70    0.60
   0   7  -1    6.90    0.60
  -1  -7  -1    0.80    0.40
  -1  -7  -1    0.70    0.40
   1  -7   1    0.40    0.40
  -1  -7  -1    1.10    0.50
  -1  -7  -1    1.00    0.40
  -1  -7  -1    0.20    1.80
   1  -7   1    0.60    0.30
   1  -7   1    1.40    1.80
   1  -7   1    1.20    0.40
   1  -7   1    0.90    0.40
  -1   7  -1    1.10    1.90
   1   7   1    0.70    1.80
   1   7   1    0.00    0.50
   1   7   1    0.50    0.40
  -1   7  -1   -0.10    0.40
  -1   7  -1    0.50    0.30
  -1   7  -1    0.50    0.30
   1   7   1    0.50    0.40
  -1   7  -1    0.10    0.40
   1   7   1    1.00    0.40
   2  -7   1    2.50    0.30
   2  -7   1    2.10    1.90
   2  -7   1    2.80    0.50
   2  -7   1    1.60    0.40
  -2  -7  -1    1.80    0.50
  -2  -7  -1    2.60    0.50
  -2  -7  -1    2.90    0.50
  -2  -7  -1    3.10    0.50
   2  -7   1    2.00    0.50
  -2  -7  -1    1.20    1.90
  -2   7  -1    4.80    2.10
  -2   7  -1    1.90    0.30
  -2   7  -1    1.80    0.80
   2   7   1    1.30    0.40
   2   7   1    2.50    0.50
   2   7   1    2.80    0.50
   2   7   1    1.50    0.50
  -2   7  -1    2.50    0.40
   2   7   1    3.60    2.00
  -2   7  -1    2.90    0.50
   3  -7   1    9.90    0.50
  -3  -7  -1    9.70    0.90
  -3  -7  -1    9.10    0.80
   3  -7   1    8.40    2.30
   3  -7   1    7.80    0.70
   3  -7   1    9.20    0.80
   3  -7   1    9.60    0.60
  -3  -7  -1   11.70    2.50
  -3  -7  -1    9.00    0.70
  -3  -7  -1    7.00    0.60
   3   7   1    7.30    0.70
   3   7   1    9.10    0.80
   3   7   1   14.40    2.70
   3   7   1    9.90    0.80
  -3   7  -1    7.90    0.60
  -3   7  -1    7.00    0.70
  -3   7  -1    9.90    0.70
  -3   7  -1   12.20    2.60
  -3   7  -1    8.90    0.60
   3   7   1    8.50    0.80
  -4  -7  -1    0.10    0.50
  -4  -7  -1    1.00    0.50
   4  -7   1    0.60    0.30
  -4  -7  -1    0.50    0.60
  -4  -7  -1    0.10    0.40
   4  -7   1   -0.80    0.50
   4  -7   1   -0.90    1.90
   4  -7   1   -1.40    0.40
  -4  -7  -1   -1.10    1.80
   4   7   1    2.00    2.00
  -4   7  -1   -0.90    0.40
   4   7   1    1.30    0.50
   4   7   1    0.80    0.50
   4   7   1    1.40    0.60
  -4   7  -1   -1.60    1.90
  -4   7  -1    1.10    0.40
  -4   7  -1    0.00    0.50
   4   7   1   -0.70    0.50
  -4   7  -1    0.80    0.20
   5  -7   1    0.40    0.20
   5  -7   1   -0.10    0.50
  -5  -7  -1    0.20    0.60
   5  -7   1   -0.80    1.80
   5  -7   1    0.10    0.50
  -5  -7  -1   -0.20    0.40
   5  -7   1    0.20    0.40
  -5  -7  -1    0.80    0.60
  -5   7  -1    0.50    0.30
   5   7   1    0.10    2.10
  -5   7  -1    0.00    0.40
   5   7   1    1.20    2.10
   5   7   1    0.70    0.60
   5   7   1   -0.60    0.50
  -5   7  -1    0.30    0.30
   5   7   1    0.00    0.50
   5   7   1    1.30    0.60
  -6  -7  -1    2.60    0.60
   6  -7   1    4.10    1.90
   6  -7   1    2.40    0.50
  -6  -7  -1    1.70    0.60
   6  -7   1    2.70    0.50
  -6  -7  -1    3.80    0.70
   6  -7   1    2.60    0.50
  -6  -7  -1    1.90    0.50
  -6   7  -1    3.20    0.50
   6   7   1    3.00    0.60
   6   7   1    5.50    2.20
   6   7   1    3.60    0.60
   6   7   1    2.80    0.50
  -6   7  -1    2.80    0.50
  -6   7  -1    3.90    2.10
  -6   7  -1    2.90    0.40
   6   7   1    3.50    0.70
   6   7   1    1.70    2.10
   7  -7   1    6.80    0.80
  -7  -7  -1    7.40    0.60
   7  -7   1    8.70    0.70
   7  -7   1    8.00    2.30
   7  -7   1    7.30    0.60
  -7  -7  -1    6.00    0.60
  -7  -7  -1   10.90    0.90
   7   7   1    9.30    2.40
   7   7   1    6.90    0.70
  -7   7  -1    8.60    0.70
   7   7   1    7.70    0.80
  -7   7  -1    8.90    2.30
   7   7   1    8.50    0.80
  -7   7  -1   10.20    0.80
   7   7   1    8.40    2.50
  -7   7  -1    8.20    0.70
   8  -7   1   -1.70    1.60
  -8  -7  -1    0.30    0.40
  -8  -7  -1    0.20    0.40
   8  -7   1    1.30    0.50
   8  -7   1    0.40    0.50
  -8  -7  -1    0.10    0.60
   8  -7   1    0.30    0.50
  -8  -7  -1    1.40    0.70
   8   7   1    1.50    0.60
  -8   7  -1   -0.10    1.90
   8   7   1   -0.20    0.90
  -8   7  -1    0.80    0.40
  -8   7  -1    1.20    0.50
   8   7   1    0.50    0.60
   8   7   1    1.70    0.70
   8   7   1    1.40    2.10
  -8   7  -1    1.00    0.40
   8   7   1    0.40    2.00
  -9  -7  -1    0.20    0.40
  -9  -7  -1   -0.30    0.70
   9  -7   1    0.50    0.50
   9  -7   1    0.60    0.50
   9  -7   1    1.00    0.20
  -9  -7  -1    0.00    0.40
  -9  -7  -1    1.50    0.80
   9  -7   1    0.00    0.50
   9  -7   1    0.80    0.20
   9  -7   1    1.20    2.00
  -9   7  -1   -0.80    1.90
  -9   7  -1    0.50    0.40
  -9   7  -1   -0.10    0.40
   9   7   1    1.50    0.60
   9   7   1    0.20    0.50
   9   7   1    1.20    3.40
   9   7   1    1.00    0.70
   9   7   1    2.60    2.00
   9   7   1    0.60    0.80
  10  -7   1    0.30    2.00
 -10  -7  -1    0.90    0.80
 -10  -7  -1    0.00    0.50
  10  -7   1    1.10    0.60
  10  -7   1   -0.40    0.50
  10  -7   1    0.10    0.30
  10  -7   1   -0.20    0.50
  10  -7   1    0.00    0.30
 -10  -7  -1    0.20    0.40
 -10  -7  -1    0.10    0.70
  10   7   1    0.30    0.80
  10   7   1    4.00    2.30
  10   7   1    0.00    0.50
  10   7   1    0.20    2.10
 -10   7  -1   -0.40    0.40
 -10   7  -1    1.20    0.50
  10   7   1    0.30    0.90
 -10   7  -1    1.10    2.30
 -10   7  -1   -0.20    0.40
  11  -7   1   13.70    1.10
  11  -7   1   10.80    0.70
  11  -7   1   11.60    0.70
 -11  -7  -1   10.90    0.90
  11  -7   1   10.30    0.80
  11  -7   1   10.60    2.60
 -11  -7  -1   11.30    0.90
  11  -7   1   12.70    1.10
  11   7   1   14.40    2.80
 -11   7  -1    9.60    0.80
  11   7   1   12.40    1.10
  11   7   1   12.30    1.10
  11   7   1   13.70    1.30
 -11   7  -1   10.00    2.70
 -11   7  -1   12.70    1.00
  11   7   1   13.70    2.90
  11   7   1   12.50    1.10
  11   7   1   13.50    1.10
 -11   7  -1    9.70    0.70
  11   7   1   12.50    1.20
  12  -7   1    0.50    0.60
  12  -7   1   -0.60    0.60
 -12  -7  -1    0.30    0.40
  12  -7   1   -0.10    0.40
  12  -7   1    0.90    0.50
  12  -7   1   -2.90    2.00
  12  -7   1    0.40    0.40
  12  -7   1    1.00    0.70
 -12  -7  -1    0.60    0.40
  12   7   1    0.40    0.80
  12   7   1    0.60    0.60
  12   7   1    1.50    1.00
  12   7   1    1.10    1.00
  12   7   1    0.40    0.60
  12   7   1   -0.10    2.10
  12   7   1    1.20    2.20
 -12   7  -1    2.30    2.10
 -12   7  -1   -0.10    0.40
  13  -7   1    0.50    2.00
  13  -7   1   -0.80    0.60
  13  -7   1   -0.70    0.60
  13  -7   1   -0.40    0.60
  13  -7   1   -0.20    0.40
 -13  -7  -1   -0.40    0.40
  13  -7   1    1.10    0.70
  13  -7   1    0.20    0.40
  13   7   1    0.20    2.20
  13   7   1    0.30    0.60
  13   7   1   -0.10    0.60
  13   7   1    1.70    1.00
 -13   7  -1    2.80    2.10
  13   7   1   -0.50    1.00
  13   7   1    0.30    2.20
 -13   7  -1    0.20    0.40
  14  -7   1    1.40    0.50
  14  -7   1    1.90    0.50
  14  -7   1    0.50    0.60
 -14  -7  -1    1.00    0.40
  14  -7   1    2.90    2.20
  14  -7   1    0.60    0.60
  14  -7   1    2.50    0.90
  14  -7   1    1.70    0.70
  14   7   1    2.50    2.30
 -14   7  -1    1.70    0.30
  14   7   1    1.30    0.60
  14   7   1    1.40    0.70
  14   7   1    4.10    1.20
  14   7   1    1.80    1.10
 -14   7  -1    1.20    2.10
  14   7   1    3.70    2.60
  15  -7   1   12.10    2.70
  15  -7   1   13.40    0.90
  15  -7   1   10.40    1.00
  15  -7   1   10.30    0.90
  15  -7   1   11.10    1.10
  15  -7   1   10.90    0.90
  15  -7   1   11.20    1.00
  15   7   1   13.30    1.40
 -15   7  -1    9.40    2.40
  15   7   1   10.50    1.40
  15   7   1   11.90    0.90
  15   7   1   15.70    3.20
  15   7   1   16.00    2.80
  15   7   1   11.10    0.90
  16  -7   1    3.90    0.90
  16  -7   1    2.80    0.60
  16  -7   1    3.30    0.60
  16  -7   1    3.60    0.80
  16  -7   1    2.20    1.10
  16   7   1    2.70    0.70
  16   7   1    2.70    2.10
  16   7   1    1.10    3.10
  16   7   1    2.90    1.10
  16   7   1    3.60    1.20
 -16   7  -1    2.50    2.50
  16   7   1    3.30    2.30
  17  -7   1    0.50    0.60
  17  -7   1    0.70    0.60
  17  -7   1    0.80    0.60
  17  -7   1   -0.10    0.80
  17  -7   1    0.80    0.60
  17  -7   1   -0.40    0.90
 -17   7  -1    1.70    1.90
  17   7   1    1.00    2.50
  17   7   1    1.10    1.30
  17   7   1    0.20    1.40
  17   7   1    0.90    0.80
 -17   7  -1    2.30    2.50
  17   7   1    1.00    0.70
  17   7   1    1.90    2.10
  18  -7   1    0.00    0.60
  18  -7   1    0.00    0.90
  18  -7   1    0.70    0.60
  18  -7   1   -0.20    0.60
  18  -7   1    2.00    0.60
  18  -7   1    0.60    1.00
  18   7   1    1.00    1.50
  18   7   1   -1.40    2.20
  18   7   1    1.20    1.40
  18   7   1    0.40    0.70
 -18   7  -1    0.00    1.50
 -18   7  -1   -0.70    1.80
  18   7   1    0.30    0.70
  18   7   1   -2.00    1.90
  19  -7   1    2.60    0.70
  19  -7   1    4.60    0.70
  19  -7   1    2.80    0.70
  19  -7   1    3.20    0.70
  19  -7   1    4.00    1.10
  19   7   1    4.70    1.50
  19   7   1    3.60    1.40
  19   7   1    2.70    0.70
  19   7   1    3.30    0.70
  19   7   1    5.80    2.00
  20  -7   1    2.20    0.70
  20  -7   1   -1.20    0.60
  20  -7   1    0.00    1.10
  20  -7   1    0.30    0.60
  20   7   1   -1.80    1.40
  20   7   1    0.40    0.70
  20   7   1   -0.30    1.50
  20   7   1    0.00    0.70
  21  -7   1   -0.20    0.60
  21  -7   1    0.00    0.60
  21  -7   1   -1.00    0.70
  21  -7   1    1.20    1.10
  21   7   1   -1.10    1.60
  21   7   1    0.80    0.70
  21   7   1    0.10    0.70
  21   7   1    1.10    1.70
  22  -7   1    0.20    0.80
  22  -7   1    0.70    0.60
  22  -7   1   -0.20    1.20
  22  -7   1    0.00    0.60
  22   7   1    3.30    3.10
  22   7   1    2.20    1.50
  22   7   1    1.00    0.70
  22  -8  -1   -1.00    0.70
  22  -8  -1    0.20    0.60
  22  -8  -1   -0.30    1.10
  22  -8  -1    0.50    0.60
  22   8  -1    0.50    0.90
  22   8  -1    0.10    1.10
  22   8  -1    0.10    1.90
  22   8  -1    2.60    2.10
  21  -8  -1    0.40    1.00
  21  -8  -1    0.40    0.60
  21  -8  -1    0.70    0.70
  21   8  -1    0.80    1.50
  21   8  -1    0.90    0.70
  21   8  -1   -0.50    1.40
  21   8  -1    0.80    0.70
  20  -8  -1    1.60    1.00
  20  -8  -1    2.50    0.70
  20  -8  -1    0.00    0.70
  20  -8  -1    0.30    0.60
  20  -8  -1    2.90    0.70
  20   8  -1    2.00    0.80
  20   8  -1    1.70    0.70
  20   8  -1    0.40    1.60
  20   8  -1    1.80    1.50
  19  -8  -1    1.20    0.80
  19  -8  -1   -0.10    0.90
  19  -8  -1    0.10    0.60
  19  -8  -1    0.20    0.70
  19  -8  -1   -0.40    0.70
  19  -8  -1   -0.20    0.60
  19   8  -1   -0.20    0.70
  19   8  -1   -1.30    1.50
 -19   8   1    0.30    1.30
  19   8  -1   -1.10    1.40
 -19   8   1   -0.40    1.30
  19   8  -1    0.00    0.70
  19   8  -1   -1.60    2.00
  18  -8  -1    1.50    0.90
  18  -8  -1    1.50    0.70
  18  -8  -1    1.70    0.60
  18  -8  -1    2.20    0.60
  18  -8  -1    2.40    0.70
  18   8  -1    1.00    1.50
  18   8  -1    1.80    1.50
  18   8  -1    2.20    0.70
 -18   8   1    2.80    1.80
 -18   8   1    3.00    2.00
  18   8  -1    1.00    2.40
  18   8  -1    1.00    0.70
  18   8  -1    1.20    2.10
  17  -8  -1    0.70    0.70
  17  -8  -1    0.70    0.60
  17  -8  -1    1.00    0.80
  17  -8  -1    0.90    0.60
  17  -8  -1   -0.40    0.60
  17  -8  -1   -0.50    0.70
  17   8  -1   -0.80    0.70
  17   8  -1   -0.10    2.20
 -17   8   1    0.60    2.10
  17   8  -1   -0.10    0.90
  17   8  -1    1.60    1.20
  17   8  -1    0.80    1.30
 -17   8   1    1.60    2.30
  17   8  -1    1.70    2.50
  16  -8  -1    2.10    0.70
 -16  -8   1    1.80    0.40
  16  -8  -1    1.90    0.80
  16  -8  -1    1.80    0.70
  16  -8  -1    1.60    0.70
  16  -8  -1    2.40    0.60
  16  -8  -1    1.70    0.60
  16   8  -1    1.70    0.70
 -16   8   1   -0.40    2.10
 -16   8   1    2.50    2.20
  16   8  -1    5.80    3.30
  16   8  -1    2.00    0.70
  16   8  -1    1.70    1.40
  16   8  -1    2.60    1.40
  16   8  -1    4.60    2.40
  15  -8  -1    0.50    0.70
  15  -8  -1   -0.20    0.60
  15  -8  -1    0.90    0.60
 -15  -8   1    0.80    0.40
  15  -8  -1    1.10    0.60
  15  -8  -1    1.20    0.70
  15  -8  -1    0.70    0.50
  15   8  -1   -0.90    1.10
  15   8  -1   -4.00    2.50
 -15   8   1    0.40    0.20
 -15   8   1   -1.90    2.20
  15   8  -1    0.50    2.30
 -15   8   1    1.40    2.30
  15   8  -1    2.90    1.30
  15   8  -1    0.50    0.70
  15   8  -1    1.80    0.70
  14  -8  -1    0.20    0.60
  14  -8  -1    1.80    0.50
 -14  -8   1    0.90    0.40
  14  -8  -1    0.10    0.60
  14  -8  -1    0.70    0.70
  14  -8  -1    0.40    0.50
 -14  -8   1    0.80    1.10
  14  -8  -1    0.90    0.60
 -14   8   1    1.20    2.20
  14   8  -1   -0.70    0.60
  14   8  -1   -1.00    1.10
 -14   8   1    1.00    0.40
  14   8  -1   -2.20    2.50
  14   8  -1    1.20    0.70
 -14   8   1    1.30    2.20
  14   8  -1    2.70    2.20
  14   8  -1    2.80    1.10
  13  -8  -1    3.30    0.70
  13  -8  -1    3.00    0.60
  13  -8  -1    1.60    0.70
  13  -8  -1    2.10    0.60
 -13  -8   1    2.60    0.50
  13  -8  -1    2.80    0.50
  13  -8  -1    2.50    0.50
 -13  -8   1    4.50    1.10
  13   8  -1    4.60    2.60
 -13   8   1    3.00    0.50
 -13   8   1    0.30    2.30
  13   8  -1    4.90    1.20
  13   8  -1    3.10    0.70
  13   8  -1    5.10    2.60
  13   8  -1    1.80    0.70
 -12  -8   1    0.30    0.50
  12  -8  -1    0.40    0.40
  12  -8  -1    0.70    0.60
  12  -8  -1    0.10    0.50
  12  -8  -1   -0.50    0.60
  12  -8  -1    0.20    0.60
 -12  -8   1    1.00    1.00
  12  -8  -1    0.20    2.30
  12  -8  -1    0.20    0.40
  12   8  -1   -3.20    2.30
 -12   8   1    0.30    0.40
  12   8  -1    0.00    0.70
 -12   8   1    0.50    2.10
  12   8  -1    0.70    0.60
  12   8  -1    3.00    1.10
  12   8  -1    2.00    2.40
  11  -8  -1    7.80    0.70
  11  -8  -1    9.70    0.80
 -11  -8   1    9.00    0.70
  11  -8  -1    9.40    0.70
 -11  -8   1    8.10    1.10
 -11  -8   1    5.70    0.70
  11  -8  -1    8.70    0.80
  11  -8  -1    9.10    0.70
  11  -8  -1    7.60    2.80
  11  -8  -1    8.80    0.70
 -11   8   1    8.50    0.80
  11   8  -1    8.80    0.80
  11   8  -1   10.20    1.20
  11   8  -1    7.20    0.80
  11   8  -1   10.70    3.10
 -11   8   1    9.20    2.50
  11   8  -1    7.10    1.00
  11   8  -1    7.40    1.00
  11   8  -1   10.30    3.00
 -11   8   1    7.60    0.60
  10  -8  -1    5.80    0.70
  10  -8  -1    6.90    3.00
 -10  -8   1    6.60    1.10
  10  -8  -1    5.70    0.70
  10  -8  -1    7.10    0.60
  10  -8  -1    7.40    0.60
 -10  -8   1    5.90    0.60
 -10  -8   1    6.20    0.60
  10   8  -1    5.90    0.90
  10   8  -1    5.70    0.90
 -10   8   1    5.20    2.60
 -10   8   1    6.90    0.60
  10   8  -1    7.90    2.70
  10   8  -1    7.10    1.00
 -10   8   1    6.70    0.60
  10   8  -1    5.60    0.70
  10   8  -1    4.30    0.70
  10   8  -1    4.10    2.40
   9  -8  -1   17.50    3.10
   9  -8  -1   18.90    1.10
   9  -8  -1   17.70    1.30
  -9  -8   1   17.20    1.10
   9  -8  -1   17.60    1.20
  -9  -8   1   14.90    1.30
   9  -8  -1   19.50    0.90
  -9  -8   1   18.10    1.40
  -9   8   1   17.60    1.10
   9   8  -1   16.90    3.20
   9   8  -1   17.70    1.20
   9   8  -1   16.30    1.30
  -9   8   1   23.80    3.40
  -9   8   1   16.80    0.90
  -9   8   1   18.70    1.00
   9   8  -1   20.60    1.40
   9   8  -1   20.00    1.60
   9   8  -1   19.70    3.40
  -8  -8   1   17.70    1.10
  -8  -8   1   14.60    1.10
  -8  -8   1   20.70    1.30
   8  -8  -1   16.70    1.00
   8  -8  -1   17.90    1.20
   8  -8  -1   16.30    1.40
   8  -8  -1   18.80    3.10
   8  -8  -1   16.40    0.90
   8   8  -1   18.50    1.20
   8   8  -1   16.70    1.20
   8   8  -1   19.00    1.40
   8   8  -1   16.40    3.20
  -8   8   1   17.40    0.90
   8   8  -1   20.10    1.30
  -8   8   1   21.80    3.30
   8   8  -1   17.10    1.20
  -8   8   1   18.40    1.10
  -8   8   1   17.80    1.10
  -8   8   1   16.30    0.90
   7  -8  -1    1.80    0.50
  -7  -8   1    1.10    0.70
   7  -8  -1    1.10    0.50
   7  -8  -1    1.90    0.40
   7  -8  -1    1.90    0.30
  -7  -8   1    1.90    0.50
  -7  -8   1    1.50    0.70
  -7  -8   1    1.30    0.50
   7  -8  -1    3.10    2.10
  -7  -8   1    2.80    2.10
  -7   8   1    2.50    0.50
  -7   8   1    2.20    0.30
  -7   8   1    2.40    0.40
  -7   8   1    2.30    0.50
   7   8  -1    1.70    2.30
   7   8  -1    2.10    0.60
   7   8  -1    2.30    0.70
   7   8  -1    2.70    0.70
  -7   8   1    5.90    2.40
   7   8  -1    1.30    0.60
   6  -8  -1    2.40    0.30
   6  -8  -1    1.60    0.30
   6  -8  -1    1.70    2.00
  -6  -8   1    1.60    2.20
  -6  -8   1    1.30    0.60
  -6  -8   1    2.40    0.50
   6  -8  -1    2.10    0.50
  -6  -8   1    2.00    0.60
   6  -8  -1    1.60    0.60
   6   8  -1    1.50    0.60
  -6   8   1    2.20    0.30
   6   8  -1    3.60    1.10
  -6   8   1    1.90    0.30
  -6   8   1    2.40    0.50
   6   8  -1    0.40    2.30
   6   8  -1    1.00    0.50
  -6   8   1    1.00    0.50
   5  -8  -1    0.70    0.30
   5  -8  -1   -0.10    0.50
  -5  -8   1    0.00    0.50
  -5  -8   1    1.60    2.10
   5  -8  -1    0.00    0.50
   5  -8  -1    1.00    0.30
   5  -8  -1   -0.10    1.90
  -5  -8   1    0.90    0.60
  -5  -8   1   -0.90    0.50
  -5  -8   1    0.50    0.50
   5   8  -1    0.60    0.50
  -5   8   1    1.80    2.20
  -5   8   1    1.40    0.30
   5   8  -1    0.80    0.60
  -5   8   1    1.20    0.50
   5   8  -1    0.30    2.20
  -5   8   1    0.80    0.30
   5   8  -1   -0.30    0.60
   5   8  -1    0.30    0.50
   4  -8  -1    0.50    2.00
   4  -8  -1    0.00    0.30
  -4  -8   1    1.20    0.50
   4  -8  -1    0.70    0.50
  -4  -8   1    0.30    0.50
  -4  -8   1    0.10    0.60
   4  -8  -1   -0.40    0.30
   4  -8  -1    0.50    0.50
  -4  -8   1   -2.50    1.90
  -4  -8   1   -0.10    0.50
  -4   8   1   -0.30    0.40
   4   8  -1    0.00    0.50
   4   8  -1    0.10    0.50
  -4   8   1    0.80    0.60
  -4   8   1   -0.10    0.40
  -4   8   1    0.00    0.30
   4   8  -1    0.30    0.50
  -4   8   1    0.10    2.10
   4   8  -1    1.60    2.20
   4   8  -1    0.60    0.60
   3  -8  -1    6.00    0.60
  -3  -8   1    5.00    0.60
   3  -8  -1    7.20    0.60
   3  -8  -1    6.50    0.50
  -3  -8   1    5.70    0.70
   3  -8  -1    5.50    2.40
   3  -8  -1    4.30    0.60
  -3  -8   1    4.70    2.40
  -3  -8   1    6.80    0.70
  -3  -8   1    6.60    0.70
   3   8  -1    5.80    0.70
  -3   8   1    5.20    2.30
  -3   8   1    7.00    0.50
  -3   8   1    5.90    0.60
   3   8  -1    5.10    0.60
   3   8  -1    6.30    0.60
   3   8  -1    5.00    0.60
  -3   8   1    4.70    0.60
  -3   8   1    7.30    0.60
   3   8  -1    4.60    2.40
  -2  -8   1   -0.40    0.40
  -2  -8   1   -0.60    0.50
   2  -8  -1    0.50    0.30
   2  -8  -1   -0.60    0.30
  -2  -8   1   -0.10    0.50
  -2  -8   1   -0.10    2.10
   2  -8  -1   -0.40    0.50
  -2  -8   1   -1.10    0.50
   2  -8  -1   -3.00    1.90
   2  -8  -1   -0.50    0.50
   2   8  -1   -0.30    0.50
   2   8  -1   -0.80    2.00
  -2   8   1    0.30    0.30
   2   8  -1   -0.60    0.40
   2   8  -1    0.30    0.40
   2   8  -1   -0.30    0.50
  -2   8   1    0.70    2.20
  -2   8   1    0.30    0.40
  -2   8   1   -0.50    0.50
  -2   8   1   -0.50    0.50
  -1  -8   1    1.90    0.60
  -1  -8   1    3.20    0.50
   1  -8  -1    3.20    0.60
   1  -8  -1    2.50    0.40
  -1  -8   1    5.40    2.30
   1  -8  -1    2.60    0.60
   1  -8  -1    3.60    2.20
  -1  -8   1    2.50    0.50
   1  -8  -1    3.40    0.40
  -1  -8   1    3.50    0.50
   1   8  -1    2.90    0.60
   1   8  -1   -0.20    1.90
  -1   8   1    3.70    1.00
  -1   8   1    3.10    0.60
  -1   8   1    2.80    0.40
   1   8  -1    3.20    0.50
   1   8  -1    2.30    0.60
  -1   8   1    2.00    2.60
  -1   8   1    3.60    0.50
   0  -8   1    0.80    2.10
   0  -8  -1    2.20    0.50
   0  -8   1    2.60    0.40
   0  -8   1    3.20    0.60
   0  -8  -1    3.20    0.40
   0  -8   1    3.10    0.50
   0  -8  -1    1.90    0.40
   0  -8  -1    1.90    2.20
   0  -8  -1    3.60    0.60
   0  -8   1    2.40    0.50
   0   8  -1    2.40    0.50
   0   8  -1    2.70    2.30
   0   8   1    2.30    0.60
   0   8   1    2.80    0.50
   0   8   1    3.10    0.50
   0   8   1    2.40    0.40
   0   8  -1    3.30    0.50
   0   8  -1    2.50    0.60
   0   8   1    0.90    2.30
   0   8  -1    2.50    0.40
   1  -8   1    5.20    2.40
  -1  -8  -1    6.50    0.70
   1  -8   1    6.60    0.70
   1  -8   1    7.90    0.60
  -1  -8  -1    5.60    0.60
   1  -8   1    6.60    0.70
   1  -8   1    6.30    0.50
  -1  -8  -1    6.20    2.30
  -1  -8  -1    7.50    0.60
  -1  -8  -1    7.00    0.60
   1   8   1    5.50    0.70
  -1   8  -1    5.80    3.60
   1   8   1    6.90    0.60
  -1   8  -1    6.20    0.70
  -1   8  -1    6.60    0.50
   1   8   1    8.70    0.70
   1   8   1    4.30    2.50
   1   8   1    7.30    0.60
  -1   8  -1    8.60    0.60
  -2  -8  -1    2.40    0.50
   2  -8   1    1.10    0.40
  -2  -8  -1   -0.30    2.00
   2  -8   1    0.70    0.60
   2  -8   1    1.20    0.50
  -2  -8  -1    1.60    0.50
   2  -8   1    0.10    1.90
  -2  -8  -1    1.20    0.50
  -2  -8  -1    1.70    0.50
   2  -8   1    1.80    0.30
  -2   8  -1    1.70    0.60
   2   8   1    1.80    0.50
  -2   8  -1    0.50    2.20
   2   8   1    1.20    2.10
  -2   8  -1    1.60    0.40
  -2   8  -1    2.10    0.40
   2   8   1    0.80    0.50
  -2   8  -1    2.70    0.60
   2   8   1    1.40    0.50
   2   8   1    2.10    0.60
  -3  -8  -1    5.70    2.40
   3  -8   1    5.80    0.70
  -3  -8  -1    7.10    0.70
   3  -8   1    7.00    0.50
   3  -8   1    7.40    0.70
   3  -8   1    4.00    2.50
  -3  -8  -1    6.70    0.60
   3  -8   1    6.30    0.70
  -3  -8  -1    6.70    0.70
  -3  -8  -1    7.30    0.70
   3   8   1    6.40    0.60
  -3   8  -1    7.00    0.60
  -3   8  -1    9.00    2.60
   3   8   1    9.90    0.80
  -3   8  -1    7.30    0.70
   3   8   1    8.90    0.70
  -3   8  -1    8.70    0.70
  -3   8  -1    6.30    0.70
   3   8   1    8.30    0.80
   3   8   1   11.20    2.80
  -4  -8  -1    6.80    0.70
   4  -8   1    8.40    0.50
  -4  -8  -1    7.50    2.50
   4  -8   1    8.80    2.60
  -4  -8  -1    7.40    0.70
  -4  -8  -1    7.90    0.80
   4  -8   1    8.70    0.80
   4  -8   1    7.80    0.70
   4  -8   1    9.10    0.70
  -4  -8  -1    9.60    0.80
   4   8   1    6.70    0.70
   4   8   1    7.80    0.70
   4   8   1    9.10    0.80
  -4   8  -1    8.50    0.80
   4   8   1    9.00    2.70
  -4   8  -1    7.00    0.60
  -4   8  -1    7.70    2.50
   4   8   1    7.70    0.80
  -4   8  -1    8.20    0.60
  -4   8  -1    7.30    0.70
  -5  -8  -1    6.70    0.80
   5  -8   1   10.30    2.60
  -5  -8  -1    5.50    0.60
  -5  -8  -1    6.80    0.70
   5  -8   1    7.60    0.70
   5  -8   1    6.60    0.70
   5  -8   1    7.50    0.80
  -5  -8  -1    8.00    0.80
   5  -8   1    6.80    0.40
  -5   8  -1    6.90    2.30
  -5   8  -1    7.20    0.60
   5   8   1    5.90    0.70
   5   8   1    6.80    0.70
  -5   8  -1    7.90    0.50
   5   8   1    7.20    0.70
  -5   8  -1    8.00    0.70
   5   8   1    4.10    0.70
   5   8   1    7.60    2.60
  -6  -8  -1    0.50    0.50
   6  -8   1   -0.60    2.00
   6  -8   1    0.20    0.40
  -6  -8  -1    0.90    0.70
   6  -8   1    0.20    0.50
   6  -8   1    1.00    1.00
  -6  -8  -1    0.00    0.80
   6   8   1   -0.40    0.60
   6   8   1    3.90    2.10
  -6   8  -1    0.00    0.40
   6   8   1    1.10    0.60
  -6   8  -1    0.10    0.50
   6   8   1    0.90    0.70
   6   8   1   -2.40    2.30
   6   8   1   -0.50    0.50
  -6   8  -1    0.40    0.50
   7  -8   1    5.30    0.70
   7  -8   1    4.20    2.20
  -7  -8  -1    4.30    0.60
  -7  -8  -1    5.20    0.80
   7  -8   1    3.90    0.50
  -7  -8  -1    4.30    0.80
  -7  -8  -1    4.10    0.60
   7  -8   1    4.30    0.60
  -7   8  -1    4.20    0.60
   7   8   1    4.50    2.70
   7   8   1    4.00    0.80
  -7   8  -1    5.50    2.40
  -7   8  -1    4.40    0.60
   7   8   1    7.80    2.60
   7   8   1    3.80    0.70
   7   8   1    4.10    0.70
   7   8   1    4.60    0.60
  -7   8  -1    5.30    0.50
  -8  -8  -1    2.70    0.50
  -8  -8  -1    2.30    0.70
   8  -8   1    2.40    0.50
   8  -8   1    0.70    1.00
  -8  -8  -1    3.00    0.80
   8  -8   1    1.20    0.60
  -8  -8  -1    1.20    0.50
   8  -8   1    0.00    2.20
   8   8   1    1.90    0.70
  -8   8  -1    1.10    0.50
  -8   8  -1    2.40    0.50
  -8   8  -1    5.20    2.50
   8   8   1    1.00    0.70
   8   8   1    1.00    2.30
   8   8   1    5.60    3.00
  -8   8  -1    1.60    0.50
   8   8   1    2.00    0.80
   8   8   1    1.70    0.60
   9  -8   1    0.00    2.10
  -9  -8  -1    0.00    0.50
  -9  -8  -1   -0.50    0.70
   9  -8   1   -0.10    0.50
   9  -8   1   -0.20    0.50
  -9  -8  -1   -0.10    0.50
   9  -8   1    0.50    0.60
  -9  -8  -1    1.70    0.90
  -9   8  -1   -1.80    2.00
  -9   8  -1    0.30    0.50
  -9   8  -1   -0.40    0.40
  -9   8  -1    0.10    0.50
   9   8   1    1.60    2.30
   9   8   1    0.40    0.60
   9   8   1    0.40    0.70
   9   8   1    0.60    0.80
   9   8   1   -2.30    2.30
  10  -8   1   29.30    1.60
 -10  -8  -1   34.30    1.90
  10  -8   1   30.60    1.60
 -10  -8  -1   28.30    1.50
 -10  -8  -1   33.10    1.80
  10  -8   1   32.30    1.70
 -10  -8  -1   27.80    1.60
  10   8   1   33.10    1.80
  10   8   1   32.10    1.70
  10   8   1   29.00    3.80
  10   8   1   34.30    4.20
 -10   8  -1   32.70    4.10
 -10   8  -1   28.50    1.60
 -10   8  -1   28.70    1.60
 -10   8  -1   30.10    1.50
  10   8   1   34.30    1.80
  11  -8   1    0.40    0.60
 -11  -8  -1    1.20    0.90
 -11  -8  -1    0.40    0.50
 -11  -8  -1    1.00    0.50
  11  -8   1    0.10    0.60
  11  -8   1    0.70    0.60
  11  -8   1    2.70    2.40
 -11   8  -1    0.30    0.40
  11   8   1    1.70    0.90
  11   8   1   -0.30    0.90
  11   8   1   -0.10    0.80
  11   8   1    1.30    0.60
  11   8   1    1.30    0.60
  11   8   1    1.10    0.90
 -11   8  -1   -0.30    2.20
 -11   8  -1    0.60    0.60
  11   8   1   -5.30    2.30
  11   8   1    1.50    2.40
 -12  -8  -1    0.10    0.50
  12  -8   1    0.90    0.70
  12  -8   1   -0.50    0.60
  12  -8   1   -1.10    2.20
  12  -8   1    0.20    0.60
  12  -8   1    0.20    0.30
  12  -8   1    0.60    0.30
  12   8   1   -0.60    1.00
  12   8   1   -0.40    0.60
 -12   8  -1    1.50    2.20
  12   8   1    1.20    1.00
  12   8   1   -0.30    0.60
  12   8   1    4.70    2.80
 -12   8  -1   -0.30    0.40
  12   8   1    7.20    2.70
 -12   8  -1    0.60    0.60
  13  -8   1    1.00    0.60
  13  -8   1    1.50    0.40
  13  -8   1    1.70    0.70
  13  -8   1    0.90    0.60
  13  -8   1    0.80    0.40
  13  -8   1    2.60    2.40
  13  -8   1    0.40    0.70
 -13  -8  -1    0.90    0.50
  13   8   1    2.80    1.10
 -13   8  -1   -0.20    2.30
  13   8   1    1.30    0.70
  13   8   1    0.60    1.10
 -13   8  -1    0.30    0.40
  13   8   1   -2.60    2.30
  13   8   1    2.50    0.70
  13   8   1    1.60    2.60
  14  -8   1    1.90    0.70
  14  -8   1    0.90    2.40
 -14  -8  -1    2.00    0.50
  14  -8   1    2.50    0.70
  14  -8   1    2.20    0.40
  14  -8   1    1.90    0.40
  14  -8   1    2.80    0.70
  14   8   1    1.20    0.70
  14   8   1    1.20    1.10
  14   8   1    1.60    0.70
  14   8   1    2.10    1.10
  14   8   1    0.30    2.30
 -14   8  -1    2.70    2.50
 -14   8  -1    1.50    0.40
  14   8   1    4.00    2.70
  15  -8   1    6.50    0.80
 -15  -8  -1    6.50    0.60
  15  -8   1    6.80    0.80
  15  -8   1    9.30    2.90
  15  -8   1    8.00    0.70
  15  -8   1    7.70    1.00
  15  -8   1    8.80    0.70
  15  -8   1    7.80    0.90
  15   8   1    7.20    0.90
 -15   8  -1    7.10    0.60
  15   8   1    9.10    2.80
  15   8   1    7.20    0.90
  15   8   1    7.80    1.40
 -15   8  -1    7.70    2.60
  15   8   1    5.30    3.00
  15   8   1    8.00    1.30
  16  -8   1    1.60    0.70
  16  -8   1    1.40    0.50
  16  -8   1    0.60    0.70
  16  -8   1   -0.20    0.80
  16  -8   1    2.10    0.50
  16  -8   1    1.20    0.70
 -16  -8  -1    1.10    0.40
  16   8   1    0.30    2.60
  16   8   1    1.00    0.70
  16   8   1    0.60    0.70
  16   8   1    2.60    1.30
  16   8   1    2.80    2.30
 -16   8  -1   -2.10    2.20
  16   8   1    2.60    1.40
  17  -8   1    0.60    0.70
  17  -8   1   -0.10    0.80
  17  -8   1    0.50    0.70
  17  -8   1   -1.40    0.90
  17  -8   1    1.40    0.60
  17  -8   1    0.60    0.50
  17   8   1    2.80    1.30
  17   8   1    1.20    2.70
 -17   8  -1   -0.60    2.20
  17   8   1    0.00    0.70
  17   8   1    0.70    0.80
 -17   8  -1    1.00    2.30
  17   8   1    3.20    2.60
  17   8   1    0.10    1.30
  18  -8   1    1.40    0.70
  18  -8   1    1.70    0.90
  18  -8   1    3.20    0.90
  18  -8   1    2.40    1.00
  18  -8   1    2.10    0.60
  18  -8   1    1.90    0.70
  18   8   1    1.60    1.40
 -18   8  -1    2.60    2.20
 -18   8  -1    3.60    2.20
  18   8   1   -0.10    2.30
  18   8   1    0.50    1.50
  18   8   1    3.00    0.80
  18   8   1    2.90    0.80
  19  -8   1   -0.90    0.60
  19  -8   1    0.90    0.60
  19  -8   1   -0.40    0.70
  19  -8   1   -1.10    0.70
  19  -8   1    0.40    1.00
 -19   8  -1   -2.80    1.80
  19   8   1    0.20    1.30
  19   8   1   -0.30    0.70
  19   8   1   -4.90    2.00
 -19   8  -1    2.90    1.90
  19   8   1    1.10    0.70
  19   8   1    0.00    1.40
  20  -8   1    1.60    0.70
  20  -8   1   -1.30    0.60
  20  -8   1    0.00    0.70
  20  -8   1    1.30    1.10
  20  -8   1   -0.10    0.70
  20   8   1   -0.10    1.60
  20   8   1    1.60    0.80
  20   8   1   -1.30    1.40
  20   8   1   -1.20    0.80
  21  -8   1    1.40    0.70
  21  -8   1   -0.50    0.70
  21  -8   1    1.80    1.10
  21   8   1    1.10    0.70
  21   8   1    0.80    1.50
  21   8   1    0.10    1.80
  21   8   1    1.50    0.80
  22  -8   1    2.00    0.70
  22   8   1    4.80    1.70
  22   8   1    0.30    0.80
  22   8   1    2.20    1.00
  22  -9  -1   -0.80    0.70
  22  -9  -1   -1.00    1.00
  22  -9  -1   -0.20    0.80
  22   9  -1   -0.20    0.80
  22   9  -1    0.60    1.80
  22   9  -1    0.60    0.70
  22   9  -1   -0.90    1.70
  21  -9  -1   -1.50    0.60
  21  -9  -1   -0.10    0.70
  21  -9  -1    1.90    1.00
  21  -9  -1   -0.20    0.70
  21   9  -1    0.20    1.50
  21   9  -1    1.80    1.90
  21   9  -1   -0.20    0.70
  21   9  -1    0.60    0.80
  20  -9  -1    3.90    1.00
  20  -9  -1    3.50    1.00
  20  -9  -1    2.50    0.80
  20  -9  -1    2.60    0.80
  20  -9  -1    1.80    0.60
  20   9  -1    1.40    2.40
  20   9  -1    4.10    0.90
  20   9  -1    4.70    1.50
  20   9  -1    4.20    0.80
  20   9  -1    3.40    1.80
  19  -9  -1    1.60    0.70
  19  -9  -1    0.30    0.60
  19  -9  -1    0.60    0.80
  19  -9  -1    2.10    0.70
  19  -9  -1    2.90    0.90
  19  -9  -1    1.20    0.70
  19   9  -1    0.70    1.50
  19   9  -1    0.00    1.40
 -19   9   1    1.30    2.10
  19   9  -1    3.10    2.50
  19   9  -1    1.70    0.80
  19   9  -1    0.80    0.80
  18  -9  -1   -0.20    0.70
  18  -9  -1    0.20    0.80
  18  -9  -1   -1.00    0.70
  18  -9  -1   -0.30    0.50
  18  -9  -1    0.00    0.80
  18   9  -1   -0.70    1.30
  18   9  -1    2.00    2.30
  18   9  -1   -1.00    1.50
  18   9  -1    0.40    0.70
  18   9  -1    0.30    0.80
 -18   9   1   -0.10    2.30
 -18   9   1    2.10    2.40
  17  -9  -1    1.90    0.70
  17  -9  -1   -0.40    0.80
  17  -9  -1    0.90    0.70
  17  -9  -1    2.10    0.50
  17  -9  -1    0.30    0.70
  17  -9  -1    0.40    0.50
  17   9  -1   -0.10    1.30
  17   9  -1    0.60    0.80
  17   9  -1    1.10    4.70
  17   9  -1    0.50    1.40
 -17   9   1    5.10    2.70
 -17   9   1    0.30    2.50
  17   9  -1    0.30    2.60
  17   9  -1    1.80    0.70
  16  -9  -1    0.20    0.50
  16  -9  -1    0.40    0.70
  16  -9  -1    0.70    0.70
 -16  -9   1   -0.10    0.40
  16  -9  -1   -0.30    0.70
  16  -9  -1    0.40    0.80
  16  -9  -1    1.20    0.50
  16   9  -1    0.30    1.20
  16   9  -1    0.30    0.80
 -16   9   1   -0.30    2.50
  16   9  -1    7.60    3.30
 -16   9   1    1.70    2.40
  16   9  -1   -0.80    0.70
  16   9  -1    2.10    2.60
  16   9  -1   -0.30    1.40
  15  -9  -1    0.30    1.20
  15  -9  -1    0.20    0.60
  15  -9  -1   -0.30    0.40
  15  -9  -1   -0.20    0.70
 -15  -9   1    0.40    0.50
  15  -9  -1    0.00    0.40
  15  -9  -1   -0.10    0.70
  15   9  -1    1.00    1.30
  15   9  -1   -4.60    2.30
 -15   9   1    3.20    2.50
  15   9  -1   -0.90    4.10
 -15   9   1   -0.10    2.30
 -15   9   1   -0.20    0.40
  15   9  -1    0.90    0.70
 -14  -9   1    3.20    1.20
  14  -9  -1    2.50    0.70
  14  -9  -1    3.20    0.70
  14  -9  -1    3.70    0.70
  14  -9  -1    3.60    0.50
  14  -9  -1    4.00    0.70
  14  -9  -1    3.50    0.50
 -14  -9   1    2.60    0.50
 -14   9   1    2.80    2.60
  14   9  -1    0.80    2.60
  14   9  -1    3.90    1.20
  14   9  -1    4.00    0.80
  14   9  -1    5.20    3.10
 -14   9   1    1.20    2.50
  13  -9  -1    1.90    0.70
 -13  -9   1    2.90    0.60
  13  -9  -1    2.60    0.70
  13  -9  -1    3.40    0.60
  13  -9  -1    3.10    0.40
  13  -9  -1    3.50    0.70
 -13  -9   1    4.30    1.10
  13  -9  -1    3.70    0.40
  13   9  -1    0.30    3.00
  13   9  -1    3.20    0.80
  13   9  -1    6.40    2.90
  13   9  -1    3.90    1.20
  13   9  -1    4.30    0.70
 -13   9   1    2.00    2.80
 -13   9   1    3.70    0.50
  12  -9  -1    7.90    0.80
  12  -9  -1    7.10    0.80
  12  -9  -1    8.10    0.70
  12  -9  -1    7.20    2.80
 -12  -9   1   10.00    1.20
  12  -9  -1    9.50    0.80
  12  -9  -1    9.90    0.70
  12   9  -1    9.80    0.90
 -12   9   1   12.30    3.10
  12   9  -1    8.50    0.90
 -12   9   1    8.70    0.70
  12   9  -1    9.20    3.20
  12   9  -1    7.40    3.00
  12   9  -1   10.40    1.20
  11  -9  -1    0.30    0.60
 -11  -9   1   -0.10    0.90
  11  -9  -1    1.20    0.70
 -11  -9   1   -0.20    0.50
  11  -9  -1    1.00    0.50
  11  -9  -1    1.30    0.40
  11  -9  -1    1.20    0.40
  11  -9  -1    1.90    0.50
  11  -9  -1   -1.70    2.20
  11   9  -1    1.10    0.70
  11   9  -1   -2.50    2.40
  11   9  -1   -0.80    2.40
  11   9  -1    2.90    1.10
  11   9  -1    1.10    0.70
  10  -9  -1   -0.80    0.50
  10  -9  -1    0.70    2.40
  10  -9  -1   -0.50    0.60
 -10  -9   1   -0.80    0.50
  10  -9  -1    0.20    0.60
  10  -9  -1   -0.30    0.30
 -10  -9   1   -0.30    0.50
 -10  -9   1    0.80    0.90
  10   9  -1    0.50    0.80
  10   9  -1    0.80    2.70
  10   9  -1    2.70    2.70
 -10   9   1    0.00    0.50
  10   9  -1   -1.20    0.60
 -10   9   1   -0.20    0.40
  10   9  -1   -1.00    0.70
 -10   9   1   -0.80    2.30
  10   9  -1    1.00    0.90
  10   9  -1   -0.20    0.80
 -10   9   1   -0.30    0.30
 -10   9   1    0.00    0.50
   9  -9  -1    0.70    0.30
   9  -9  -1    0.90    0.60
   9  -9  -1    1.30    0.40
  -9  -9   1    1.40    0.90
   9  -9  -1    0.10    0.60
   9  -9  -1    1.30    2.60
  -9  -9   1    0.00    0.50
  -9  -9   1   -0.20    0.50
  -9   9   1    2.20    2.50
   9   9  -1    0.90    2.50
   9   9  -1    0.00    0.70
   9   9  -1    0.30    0.60
   9   9  -1    1.20    0.70
  -9   9   1    0.80    0.30
   9   9  -1   -0.50    0.80
  -9   9   1    0.90    0.40
   9   9  -1    0.70    0.80
  -9   9   1    0.90    0.50
  -9   9   1    0.90    0.50
   9   9  -1   -1.20    2.60
  -8  -9   1    6.40    0.90
   8  -9  -1    6.00    0.50
   8  -9  -1    5.90    0.70
   8  -9  -1    4.90    2.60
  -8  -9   1    6.00    1.00
  -8  -9   1    5.60    0.70
   8  -9  -1    7.50    0.50
   8  -9  -1    5.70    0.70
   8   9  -1    4.50    0.80
   8   9  -1    7.30    0.90
  -8   9   1    6.30    0.50
  -8   9   1    6.10    0.70
   8   9  -1    7.20    0.80
  -8   9   1    3.20    2.60
  -8   9   1    6.90    0.50
   8   9  -1    6.10    0.70
   8   9  -1    7.40    3.20
  -7  -9   1   10.70    1.00
  -7  -9   1   11.10    3.00
  -7  -9   1   12.60    1.10
  -7  -9   1    9.40    0.80
   7  -9  -1   11.60    0.70
   7  -9  -1   11.10    0.70
   7  -9  -1    8.70    0.80
   7  -9  -1   10.90    2.90
   7  -9  -1   11.50    0.90
  -7   9   1   12.30    3.40
   7   9  -1   11.30    3.30
   7   9  -1   10.20    0.90
   7   9  -1   11.70    1.00
  -7   9   1   11.60    0.70
  -7   9   1   11.20    0.70
   7   9  -1   15.20    1.20
   7   9  -1   10.50    0.90
   7   9  -1    9.80    0.90
  -7   9   1   12.00    1.00
  -7   9   1   10.20    0.80
  -6  -9   1   -0.90    2.40
  -6  -9   1    0.20    0.60
   6  -9  -1    1.40    0.60
   6  -9  -1    1.10    0.30
   6  -9  -1    1.20    0.60
  -6  -9   1    1.10    0.70
  -6  -9   1    0.50    0.50
  -6  -9   1    1.80    0.60
   6  -9  -1    1.70    2.30
   6  -9  -1    1.00    0.30
   6   9  -1    3.70    2.70
  -6   9   1    0.70    0.50
  -6   9   1    1.50    0.30
  -6   9   1    1.30    0.40
   6   9  -1    1.40    0.70
   6   9  -1    1.90    0.70
   6   9  -1    2.10    0.70
   6   9  -1    0.20    0.60
   5  -9  -1    3.20    0.40
  -5  -9   1    1.90    0.70
   5  -9  -1    3.80    0.70
   5  -9  -1    3.30    0.60
   5  -9  -1    2.60    0.40
  -5  -9   1    2.90    0.60
  -5  -9   1    3.30    0.80
  -5  -9   1    3.70    0.70
  -5  -9   1    2.20    2.50
   5  -9  -1    3.00    2.40
   5   9  -1    4.60    1.20
  -5   9   1    3.80    0.40
   5   9  -1    2.10    0.60
   5   9  -1    3.00    2.70
  -5   9   1    3.80    0.60
  -5   9   1    5.50    2.60
   5   9  -1    1.60    0.70
  -5   9   1    3.40    0.40
   5   9  -1    3.50    0.70
  -5   9   1    3.60    0.60
   4  -9  -1    1.60    2.30
   4  -9  -1   -0.30    0.30
  -4  -9   1    0.20    0.50
   4  -9  -1    0.40    0.30
  -4  -9   1    0.40    2.30
  -4  -9   1   -1.40    0.60
  -4  -9   1   -0.10    0.60
   4  -9  -1    0.40    0.60
   4  -9  -1    0.50    0.60
  -4  -9   1   -0.60    0.60
   4   9  -1    0.80    0.60
  -4   9   1    0.10    0.50
   4   9  -1   -2.00    2.50
   4   9  -1   -1.70    0.60
   4   9  -1   -1.50    0.60
  -4   9   1    0.70    0.40
   4   9  -1    0.50    0.60
  -4   9   1    0.70    0.60
  -4   9   1    0.10    0.40
  -4   9   1    2.80    2.60
   3  -9  -1    0.60    0.40
  -3  -9   1   -0.90    0.60
   3  -9  -1    0.70    0.60
  -3  -9   1   -0.90    0.50
  -3  -9   1   -0.50    2.40
   3  -9  -1    0.60    0.40
   3  -9  -1   -3.10    2.10
  -3  -9   1    0.50    0.60
  -3  -9   1    0.10    0.60
   3  -9  -1   -0.10    0.60
  -3   9   1   -0.40    0.60
   3   9  -1    0.10    0.60
   3   9  -1   -0.40    0.50
  -3   9   1    1.00    2.30
   3   9  -1    0.40    0.60
   3   9  -1   -0.20    0.60
  -3   9   1    0.60    0.40
  -3   9   1   -0.10    0.50
  -3   9   1   -0.20    0.40
   3   9  -1    2.50    2.50
  -2  -9   1    8.50    0.80
  -2  -9   1    8.50    0.80
  -2  -9   1    9.60    0.80
  -2  -9   1    9.00    2.90
   2  -9  -1    9.60    0.70
   2  -9  -1    7.80    0.80
   2  -9  -1    9.30    2.80
  -2  -9   1   11.60    0.90
   2  -9  -1    8.40    0.70
   2  -9  -1    8.30    0.80
   2   9  -1    9.90    0.70
  -2   9   1    9.40    0.80
  -2   9   1   10.50    0.80
   2   9  -1   10.30    0.90
  -2   9   1    7.70    3.40
   2   9  -1    8.20    0.80
   2   9  -1    8.20    2.80
   2   9  -1   11.80    0.90
  -2   9   1   10.20    0.80
  -2   9   1    8.80    0.70
  -1  -9   1    9.40    0.80
   1  -9  -1    7.60    0.80
  -1  -9   1    8.00    0.80
   1  -9  -1   11.00    3.50
  -1  -9   1    8.40    0.70
   1  -9  -1    7.60    0.70
   1  -9  -1   10.00    0.70
  -1  -9   1   10.20    2.80
  -1  -9   1   10.10    0.80
  -1   9   1    8.80    0.80
  -1   9   1    7.70    0.80
  -1   9   1   10.20    0.80
   1   9  -1   10.50    0.80
  -1   9   1   10.00    0.70
   1   9  -1    9.40    0.80
   1   9  -1    9.60    0.80
  -1   9   1   13.60    3.30
   1   9  -1   10.00    2.90
   1   9  -1    8.60    0.70
   0  -9  -1    1.20    0.40
   0  -9  -1    1.70    0.60
   0  -9   1   -1.20    2.40
   0  -9   1   -0.10    0.50
   0  -9  -1    0.80    0.50
   0  -9   1    0.70    0.60
   0  -9  -1    0.20    2.50
   0  -9   1    0.50    0.50
   0  -9  -1    0.90    0.60
   0  -9   1    0.80    0.60
   0   9   1    1.60    0.50
   0   9  -1    0.50    0.60
   0   9   1    0.70    0.40
   0   9  -1    0.20    0.50
   0   9  -1   -0.20    2.50
   0   9   1    0.50    1.00
   0   9  -1    0.70    0.50
   0   9   1    0.70    0.60
   0   9   1    1.60    2.50
   1  -9   1    5.80    0.70
   1  -9   1    5.80    0.70
   1  -9   1    6.50    0.60
  -1  -9  -1    8.80    2.70
   1  -9   1    6.10    0.50
  -1  -9  -1    7.50    0.80
  -1  -9  -1    7.90    0.80
  -1  -9  -1    7.80    0.70
   1  -9   1    3.60    3.10
  -1  -9  -1    6.50    0.60
  -1   9  -1    5.50    0.70
   1   9   1    7.10    0.80
  -1   9  -1    7.90    0.70
  -1   9  -1    9.70    3.00
  -1   9  -1    6.00    0.60
   1   9   1    8.80    2.80
   1   9   1    7.90    0.80
   1   9   1    7.60    0.70
   1   9   1    7.40    0.70
  -1   9  -1    6.30    0.80
   2  -9   1    3.10    0.60
  -2  -9  -1    2.90    0.60
  -2  -9  -1    2.40    0.60
  -2  -9  -1    1.70    0.60
  -2  -9  -1    3.20    2.60
   2  -9   1    3.00    0.40
   2  -9   1    0.30    2.30
  -2  -9  -1    2.90    0.60
   2  -9   1    2.60    0.50
   2  -9   1    1.70    0.60
  -2   9  -1    2.70    0.50
   2   9   1    3.30    0.70
  -2   9  -1    2.90    0.60
   2   9   1    3.00    2.60
  -2   9  -1    3.30    3.20
  -2   9  -1    3.20    0.50
   2   9   1    2.80    0.60
   2   9   1    2.90    0.60
   2   9   1    2.20    0.50
  -2   9  -1    2.10    0.60
   3  -9   1    4.10    2.50
   3  -9   1    6.90    0.80
   3  -9   1    6.20    0.70
  -3  -9  -1    5.40    0.70
   3  -9   1    6.50    0.60
  -3  -9  -1    5.60    2.80
   3  -9   1    5.50    0.60
  -3  -9  -1    7.10    0.70
  -3  -9  -1    6.10    0.70
  -3  -9  -1    6.20    0.70
  -3   9  -1    6.00    2.60
   3   9   1    7.50    0.80
   3   9   1    5.10    0.70
   3   9   1    5.20    2.90
  -3   9  -1    5.50    0.70
  -3   9  -1    5.20    0.70
  -3   9  -1    6.60    0.60
   3   9   1    4.90    0.70
  -3   9  -1    7.00    0.60
   3   9   1    5.30    0.60
  -4  -9  -1    3.50    0.70
  -4  -9  -1    4.80    2.50
  -4  -9  -1    2.80    0.60
   4  -9   1    0.10    2.50
   4  -9   1    1.80    0.30
   4  -9   1    2.40    0.40
  -4  -9  -1    2.00    0.70
  -4  -9  -1    1.60    0.60
   4  -9   1    2.70    0.60
   4   9   1   -0.10    0.80
   4   9   1    1.00    0.60
  -4   9  -1    1.50    0.40
  -4   9  -1    1.70    0.50
  -4   9  -1    2.00    0.60
   4   9   1    3.10    0.70
   4   9   1   -1.80    2.70
  -4   9  -1    3.00    0.70
  -4   9  -1    0.00    2.50
   5  -9   1    1.10    0.40
   5  -9   1    0.10    0.30
   5  -9   1    5.00    2.60
  -5  -9  -1   -0.10    0.50
   5  -9   1    2.00    0.70
  -5  -9  -1    0.20    0.70
  -5  -9  -1    1.40    0.60
   5  -9   1    0.60    0.60
  -5  -9  -1    1.60    0.60
   5   9   1    2.40    0.70
   5   9   1    1.40    2.70
  -5   9  -1    1.40    0.50
   5   9   1    1.30    0.70
   5   9   1   -0.20    0.60
[truncated: 6,969,299 more chars]
