# Supplementary material for: A Build, Couple, Pair (B/C/P) Strategy in the Synthesis of Diindole Fused Diazamacrocycles: An Attempt to a Green Synthetic Approach
Source: ACS Omega. 2025 Sep 23;10(39):46153–64. doi: 10.1021/acsomega.5c08238 (PMC12509125; doi:10.1021/acsomega.5c08238)
Supplement: Supplementary file 3 [file ao5c08238_si_003.cif]

data_exter260
_audit_creation_date               2025-07-23
_audit_creation_method
;
Olex2 1.3-ac4
(compiled 2018.12.18 svn.r3554 for Rigaku Oxford Diffraction, GUI svn.r1)
;
_shelx_SHELXL_version_number       '2018/3'
_audit_contact_author_address      ?
_audit_contact_author_email        ?
_audit_contact_author_name         ''
_audit_contact_author_phone        ?
_publ_contact_author_id_orcid      ?
_publ_section_references
;
Bourhis, L.J., Dolomanov, O.V., Gildea, R.J., Howard, J.A.K., Puschmann, H.
 (2015). Acta Cryst. A71, 59-75.

Dolomanov, O.V., Bourhis, L.J., Gildea, R.J, Howard, J.A.K. & Puschmann, H.
 (2009), J. Appl. Cryst. 42, 339-341.

Sheldrick, G.M. (2015). Acta Cryst. C71, 3-8.
;
_chemical_name_common              ?
_chemical_name_systematic          ?
_chemical_formula_moiety           'C46 H46 Br2 N4 O7 S2'
_chemical_formula_sum              'C46 H46 Br2 N4 O7 S2'
_chemical_formula_weight           990.81
_chemical_melting_point            ?
_chemical_oxdiff_formula           'C H N O S Br'
loop_
  _atom_type_symbol
  _atom_type_description
  _atom_type_scat_dispersion_real
  _atom_type_scat_dispersion_imag
  _atom_type_scat_source
 'C' 'C' 0.0033 0.0016 'International Tables Vol C Tables 4.2.6.8 and 6.1.1.4'
 'H' 'H' 0.0000 0.0000 'International Tables Vol C Tables 4.2.6.8 and 6.1.1.4'
 'Br' 'Br' -0.2901 2.4595
 'International Tables Vol C Tables 4.2.6.8 and 6.1.1.4'
 'N' 'N' 0.0061 0.0033 'International Tables Vol C Tables 4.2.6.8 and 6.1.1.4'
 'O' 'O' 0.0106 0.0060 'International Tables Vol C Tables 4.2.6.8 and 6.1.1.4'
 'S' 'S' 0.1246 0.1234 'International Tables Vol C Tables 4.2.6.8 and 6.1.1.4'

_shelx_space_group_comment
;
The symmetry employed for this shelxl refinement is uniquely defined
by the following loop, which should always be used as a source of
symmetry information in preference to the above space-group names.
They are only intended as comments.
;
_space_group_crystal_system        'triclinic'
_space_group_IT_number             2
_space_group_name_H-M_alt          'P -1'
_space_group_name_Hall             '-P 1'
loop_
  _space_group_symop_operation_xyz
 'x, y, z'
 '-x, -y, -z'

_cell_length_a                     12.5902(3)
_cell_length_b                     12.6950(3)
_cell_length_c                     16.7072(3)
_cell_angle_alpha                  69.512(2)
_cell_angle_beta                   69.456(2)
_cell_angle_gamma                  63.203(2)
_cell_volume                       2172.44(10)
_cell_formula_units_Z              2
_cell_measurement_reflns_used      12109
_cell_measurement_temperature      298.05(10)
_cell_measurement_theta_max        26.2600
_cell_measurement_theta_min        2.0130
_shelx_estimated_absorpt_T_max     0.794
_shelx_estimated_absorpt_T_min     0.725
_exptl_absorpt_coefficient_mu      2.019
_exptl_absorpt_correction_T_max    1.00000
_exptl_absorpt_correction_T_min    0.57144
_exptl_absorpt_correction_type     multi-scan
_exptl_absorpt_process_details
;
CrysAlisPro 1.171.40.35a (Rigaku Oxford Diffraction, 2018)
Empirical absorption correction using spherical harmonics,
 implemented in SCALE3 ABSPACK scaling algorithm.
;
_exptl_absorpt_special_details     ?
_exptl_crystal_colour              'metallic yellowish yellow'
_exptl_crystal_colour_lustre       metallic
_exptl_crystal_colour_modifier     yellowish
_exptl_crystal_colour_primary      yellow
_exptl_crystal_density_diffrn      1.515
_exptl_crystal_density_meas        ?
_exptl_crystal_density_method      ?
_exptl_crystal_description         needle
_exptl_crystal_F_000               1016
_exptl_crystal_size_max            0.17
_exptl_crystal_size_mid            0.14
_exptl_crystal_size_min            0.12
_exptl_transmission_factor_max     ?
_exptl_transmission_factor_min     ?
_diffrn_reflns_av_R_equivalents    0.0225
_diffrn_reflns_av_unetI/netI       0.0311
_diffrn_reflns_Laue_measured_fraction_full  0.931
_diffrn_reflns_Laue_measured_fraction_max  0.931
_diffrn_reflns_limit_h_max         14
_diffrn_reflns_limit_h_min         -14
_diffrn_reflns_limit_k_max         14
_diffrn_reflns_limit_k_min         -14
_diffrn_reflns_limit_l_max         19
_diffrn_reflns_limit_l_min         -19
_diffrn_reflns_number              24816
_diffrn_reflns_point_group_measured_fraction_full  0.931
_diffrn_reflns_point_group_measured_fraction_max  0.931
_diffrn_reflns_theta_full          24.712
_diffrn_reflns_theta_max           24.712
_diffrn_reflns_theta_min           1.952
_diffrn_ambient_environment        air
_diffrn_ambient_temperature        298.05(10)
_diffrn_detector                   'CCD plate'
_diffrn_detector_area_resol_mean   10.0000
_diffrn_detector_type              HyPix3000
_diffrn_measured_fraction_theta_full  50
_diffrn_measured_fraction_theta_max  0.931
_diffrn_measurement_details
;
List of Runs (angles in degrees, time in seconds):

  # Type    Start    End  Width  t~exp~   \w     \q     \k     \f   Frames
--------------------------------------------------------------------------
  1  \w    -24.00   2.00   0.50    6.00    --  -14.97 -45.00   0.00   52
  2  \w    -27.00  11.00   0.50    6.00    --  -14.97 -94.00   0.00   76
  3  \w    -25.00  52.00   0.50    6.00    --   16.22 -94.00 -30.00  154
  4  \w    -19.00  22.00   0.50    6.00    --  -14.97 -94.00  60.00   82
  5  \w     14.00  60.00   0.50    6.00    --   16.22-125.00  90.00   92
  6  \w    -29.00   6.00   0.50    6.00    --  -14.97 -45.00  90.00   70
  7  \w    -44.00  19.00   0.50    6.00    --  -14.97 -87.00 119.00  126
  8  \w    -53.00  34.00   0.50    6.00    --   16.22 -45.00  60.00  174
  9  \w    -45.00  51.00   0.50    6.00    --   16.22 -87.00 119.00  192
 10  \w    -82.00 -56.00   0.50    6.00    --  -14.97 -45.00  90.00   52
 11  \w    -74.00 -38.00   0.50    6.00    --  -14.97 -45.00   0.00   72
 12  \w    -37.00  22.00   0.50    6.00    --  -14.97 -94.00 -90.00  118
 13  \w     25.00  71.00   0.50    6.00    --   16.22-125.00-180.00   92
 14  \w    -35.00  55.00   0.50    6.00    --  -14.97  61.00-120.00  180
 15  \w    -16.00  37.00   0.50    6.00    --   16.22  87.00-122.00  106
 16  \w    -35.00 -10.00   0.50    6.00    --  -14.97 125.00 -60.00   50
 17  \w    -49.00  46.00   0.50    6.00    --  -14.97  87.00-122.00  190
;
_diffrn_measurement_device         'four-circle diffractometer'
_diffrn_measurement_device_type   
 'XtaLAB Synergy, Single source at offset/far, HyPix3000'
_diffrn_measurement_method         '\w scans'
_diffrn_orient_matrix_type        
 'CrysAlisPro convention (1999,Acta A55,543-557)'
_diffrn_orient_matrix_UB_11        0.0558648000
_diffrn_orient_matrix_UB_12        -0.0399004000
_diffrn_orient_matrix_UB_13        -0.0208673000
_diffrn_orient_matrix_UB_21        0.0314423000
_diffrn_orient_matrix_UB_22        0.0332541000
_diffrn_orient_matrix_UB_23        0.0017381000
_diffrn_orient_matrix_UB_31        0.0099294000
_diffrn_orient_matrix_UB_32        -0.0379206000
_diffrn_orient_matrix_UB_33        0.0416094000
_diffrn_radiation_monochromator    mirror
_diffrn_radiation_probe            x-ray
_diffrn_radiation_type             MoK\a
_diffrn_radiation_wavelength       0.71073
_diffrn_source                     'micro-focus sealed X-ray tube'
_diffrn_source_type                'PhotonJet (Mo) X-ray Source'
_reflns_Friedel_coverage           0.000
_reflns_Friedel_fraction_full      .
_reflns_Friedel_fraction_max       .
_reflns_number_gt                  5422
_reflns_number_total               6882
_reflns_odcompleteness_completeness  91.13
_reflns_odcompleteness_iscentric   1
_reflns_odcompleteness_theta       26.32
_reflns_special_details
;
 Reflections were merged by SHELXL according to the crystal
 class for the calculation of statistics and refinement.
 
 _reflns_Friedel_fraction is defined as the number of unique
 Friedel pairs measured divided by the number that would be
 possible theoretically, ignoring centric projections and
 systematic absences.
;
_reflns_threshold_expression       'I > 2\s(I)'
_computing_cell_refinement         'CrysAlisPro 1.171.40.35a (Rigaku OD, 2018)'
_computing_data_collection         'CrysAlisPro 1.171.40.35a (Rigaku OD, 2018)'
_computing_data_reduction          'CrysAlisPro 1.171.40.35a (Rigaku OD, 2018)'
_computing_molecular_graphics      'Olex2 (Dolomanov et al., 2009)'
_computing_publication_material    'Olex2 (Dolomanov et al., 2009)'
_computing_structure_refinement    'ShelXL (Sheldrick, 2015)'
_computing_structure_solution      'olex2.solve (Bourhis et al., 2015)'
_refine_diff_density_max           0.558
_refine_diff_density_min           -0.552
_refine_diff_density_rms           0.052
_refine_ls_extinction_coef         .
_refine_ls_extinction_method       none
_refine_ls_goodness_of_fit_ref     1.022
_refine_ls_hydrogen_treatment      constr
_refine_ls_matrix_type             full
_refine_ls_number_parameters       557
_refine_ls_number_reflns           6882
_refine_ls_number_restraints       0
_refine_ls_R_factor_all            0.0613
_refine_ls_R_factor_gt             0.0436
_refine_ls_restrained_S_all        1.022
_refine_ls_shift/su_max            0.002
_refine_ls_shift/su_mean           0.000
_refine_ls_structure_factor_coef   Fsqd
_refine_ls_weighting_details      
 'w=1/[\s^2^(Fo^2^)+(0.0297P)^2^+2.9232P] where P=(Fo^2^+2Fc^2^)/3'
_refine_ls_weighting_scheme        calc
_refine_ls_wR_factor_gt            0.0876
_refine_ls_wR_factor_ref           0.0946
_refine_special_details            ?
_olex2_refinement_description
;
1. Fixed Uiso
 At 1.2 times of:
  All C(H) groups, All C(H,H) groups
 At 1.5 times of:
  All C(H,H,H) groups
2.a Ternary CH refined with riding coordinates:
 C21(H21)
2.b Secondary CH2 refined with riding coordinates:
 C9(H9A,H9B), C10(H10A,H10B), C12(H12A,H12B), C11(H11A,H11B)
2.c Aromatic/amide H refined with riding coordinates:
 C27(H27), C16(H16), C5(H5), C23(H23), C40(H40), C19(H19), C18(H18), C39(H39),
 C29(H29), C33(H33), C2(H2), C36(H36), C3(H3), C30(H30), C32(H32), C37(H37)
2.d Idealised Me refined as rotating group:
 C42(H42A,H42B,H42C), C46(H46A,H46B,H46C), C45(H45A,H45B,H45C), C41(H41A,H41B,
 H41C), C34(H34A,H34B,H34C), C44(H44A,H44B,H44C), C43(H43A,H43B,H43C)
;
_atom_sites_solution_hydrogens     geom
_atom_sites_solution_primary       iterative
_atom_sites_solution_secondary     ?
loop_
  _atom_site_label
  _atom_site_type_symbol
  _atom_site_fract_x
  _atom_site_fract_y
  _atom_site_fract_z
  _atom_site_U_iso_or_equiv
  _atom_site_adp_type
  _atom_site_occupancy
  _atom_site_site_symmetry_order
  _atom_site_calc_flag
  _atom_site_refinement_flags_posn
  _atom_site_refinement_flags_adp
  _atom_site_refinement_flags_occupancy
  _atom_site_disorder_assembly
  _atom_site_disorder_group
 Br1 Br 0.83751(4) 0.30808(4) 0.71439(3) 0.06730(15) Uani 1 1 d . . . . .
 Br2 Br 0.77946(4) 0.49214(5) 0.43500(3) 0.07660(17) Uani 1 1 d . . . . .
 S1 S 0.36962(8) 1.02473(9) 0.79508(6) 0.0411(2) Uani 1 1 d . . . . .
 S2 S 0.03153(8) 0.89335(9) 0.70681(6) 0.0435(2) Uani 1 1 d . . . . .
 O2 O 0.3313(2) 0.9281(2) 0.85158(15) 0.0540(7) Uani 1 1 d . . . . .
 O5 O 0.3560(2) 0.5519(2) 1.02384(14) 0.0535(7) Uani 1 1 d . . . . .
 O1 O 0.2810(2) 1.1450(2) 0.77781(17) 0.0574(7) Uani 1 1 d . . . . .
 N3 N 0.2568(2) 0.8203(2) 0.52505(16) 0.0350(6) Uani 1 1 d . . . . .
 O4 O 0.0363(3) 0.7907(3) 0.68681(16) 0.0629(8) Uani 1 1 d . . . . .
 N4 N 0.1497(2) 0.9282(2) 0.64131(16) 0.0346(6) Uani 1 1 d . . . . .
 O3 O -0.0744(2) 1.0026(3) 0.70108(17) 0.0652(8) Uani 1 1 d . . . . .
 O6 O 0.3093(3) 0.3781(2) 0.99837(17) 0.0636(8) Uani 1 1 d . . . . .
 N1 N 0.6493(2) 0.8418(3) 0.68861(17) 0.0397(7) Uani 1 1 d . . . . .
 N2 N 0.4418(3) 0.9896(2) 0.69839(16) 0.0367(6) Uani 1 1 d . . . . .
 C15 C 0.4421(3) 0.7080(3) 0.55742(18) 0.0298(7) Uani 1 1 d . . . . .
 C7 C 0.5061(3) 0.7695(3) 0.70456(18) 0.0300(7) Uani 1 1 d . . . . .
 C14 C 0.3630(3) 0.7703(3) 0.62702(19) 0.0288(7) Uani 1 1 d . . . . .
 C21 C 0.3844(3) 0.7654(3) 0.71237(18) 0.0287(7) Uani 1 1 d . . . . .
 H21 H 0.322013 0.839374 0.730677 0.034 Uiso 1 1 calc R . . . .
 C22 C 0.3623(3) 0.6600(3) 0.78751(19) 0.0302(7) Uani 1 1 d . . . . .
 C20 C 0.3715(3) 0.7408(3) 0.49663(19) 0.0338(8) Uani 1 1 d . . . . .
 C13 C 0.2533(3) 0.8378(3) 0.60356(19) 0.0311(7) Uani 1 1 d . . . . .
 C27 C 0.3715(3) 0.6533(3) 0.86953(19) 0.0344(8) Uani 1 1 d . . . . .
 H27 H 0.392449 0.710437 0.876641 0.041 Uiso 1 1 calc R . . . .
 C6 C 0.6221(3) 0.6709(3) 0.70613(19) 0.0341(8) Uani 1 1 d . . . . .
 C8 C 0.5258(3) 0.8706(3) 0.69661(19) 0.0338(8) Uani 1 1 d . . . . .
 C16 C 0.5656(3) 0.6334(3) 0.5374(2) 0.0365(8) Uani 1 1 d . . . . .
 H16 H 0.615800 0.612035 0.574740 0.044 Uiso 1 1 calc R . . . .
 C5 C 0.6608(3) 0.5453(3) 0.7163(2) 0.0396(8) Uani 1 1 d . . . . .
 H5 H 0.604948 0.509864 0.727711 0.048 Uiso 1 1 calc R . . . .
 O7 O 0.2848(4) 0.3966(3) 0.8376(3) 0.1037(13) Uani 1 1 d . . . . .
 C35 C 0.0488(3) 0.8491(3) 0.8154(2) 0.0381(8) Uani 1 1 d . . . . .
 C28 C 0.4782(3) 1.0264(3) 0.8377(2) 0.0372(8) Uani 1 1 d . . . . .
 C26 C 0.3502(3) 0.5629(3) 0.9408(2) 0.0383(8) Uani 1 1 d . . . . .
 C1 C 0.7091(3) 0.7198(3) 0.6935(2) 0.0406(8) Uani 1 1 d . . . . .
 C9 C 0.4244(3) 1.0826(3) 0.6154(2) 0.0429(9) Uani 1 1 d . . . . .
 H9A H 0.503448 1.075268 0.575269 0.051 Uiso 1 1 calc R . . . .
 H9B H 0.386676 1.162679 0.627555 0.051 Uiso 1 1 calc R . . . .
 C23 C 0.3294(3) 0.5761(3) 0.7775(2) 0.0406(8) Uani 1 1 d . . . . .
 H23 H 0.320442 0.581280 0.723208 0.049 Uiso 1 1 calc R . . . .
 C40 C 0.0781(3) 0.9169(3) 0.8468(2) 0.0444(9) Uani 1 1 d . . . . .
 H40 H 0.098293 0.982492 0.809117 0.053 Uiso 1 1 calc R . . . .
 C10 C 0.3448(3) 1.0691(3) 0.5725(2) 0.0439(9) Uani 1 1 d . . . . .
 H10A H 0.377896 0.985985 0.566782 0.053 Uiso 1 1 calc R . . . .
 H10B H 0.348011 1.121036 0.513818 0.053 Uiso 1 1 calc R . . . .
 C42 C 0.1549(3) 0.8624(3) 0.4855(2) 0.0451(9) Uani 1 1 d . . . . .
 H42A H 0.182823 0.878792 0.422685 0.068 Uiso 1 1 calc GR . . . .
 H42B H 0.093431 0.935259 0.502764 0.068 Uiso 1 1 calc GR . . . .
 H42C H 0.120769 0.801170 0.504740 0.068 Uiso 1 1 calc GR . . . .
 C12 C 0.1349(3) 1.0571(3) 0.5995(2) 0.0459(9) Uani 1 1 d . . . . .
 H12A H 0.049521 1.107893 0.616279 0.055 Uiso 1 1 calc R . . . .
 H12B H 0.156053 1.067711 0.536234 0.055 Uiso 1 1 calc R . . . .
 C25 C 0.3205(3) 0.4759(3) 0.9305(2) 0.0447(9) Uani 1 1 d . . . . .
 C19 C 0.4185(4) 0.6967(3) 0.4207(2) 0.0451(9) Uani 1 1 d . . . . .
 H19 H 0.369566 0.717190 0.382706 0.054 Uiso 1 1 calc R . . . .
 C18 C 0.5396(4) 0.6221(3) 0.4039(2) 0.0505(10) Uani 1 1 d . . . . .
 H18 H 0.573921 0.591355 0.353759 0.061 Uiso 1 1 calc R . . . .
 C31 C 0.6528(3) 1.0288(4) 0.9005(2) 0.0465(9) Uani 1 1 d . . . . .
 C4 C 0.7828(3) 0.4767(3) 0.7088(2) 0.0476(9) Uani 1 1 d . . . . .
 C17 C 0.6115(3) 0.5922(3) 0.4618(2) 0.0435(9) Uani 1 1 d . . . . .
 C39 C 0.0774(3) 0.8868(4) 0.9348(2) 0.0468(9) Uani 1 1 d . . . . .
 H39 H 0.099892 0.931154 0.955446 0.056 Uiso 1 1 calc R . . . .
 C11 C 0.2117(3) 1.1008(3) 0.6231(2) 0.0469(9) Uani 1 1 d . . . . .
 H11A H 0.210135 1.067421 0.685196 0.056 Uiso 1 1 calc R . . . .
 H11B H 0.173033 1.188263 0.614385 0.056 Uiso 1 1 calc R . . . .
 C29 C 0.5430(3) 0.9222(3) 0.8903(2) 0.0450(9) Uani 1 1 d . . . . .
 H29 H 0.528764 0.851245 0.904348 0.054 Uiso 1 1 calc R . . . .
 C33 C 0.4979(3) 1.1315(3) 0.8171(2) 0.0456(9) Uani 1 1 d . . . . .
 H33 H 0.452816 1.201629 0.782374 0.055 Uiso 1 1 calc R . . . .
 C24 C 0.3098(4) 0.4843(3) 0.8487(3) 0.0506(10) Uani 1 1 d . . . . .
 C38 C 0.0442(3) 0.7927(4) 0.9925(2) 0.0487(9) Uani 1 1 d . . . . .
 C2 C 0.8332(3) 0.6475(4) 0.6876(2) 0.0529(10) Uani 1 1 d . . . . .
 H2 H 0.889729 0.680724 0.679364 0.064 Uiso 1 1 calc R . . . .
 C36 C 0.0198(4) 0.7525(4) 0.8706(2) 0.0540(10) Uani 1 1 d . . . . .
 H36 H 0.002211 0.705152 0.849099 0.065 Uiso 1 1 calc R . . . .
 C3 C 0.8687(3) 0.5266(4) 0.6943(2) 0.0573(11) Uani 1 1 d . . . . .
 H3 H 0.950985 0.476845 0.689083 0.069 Uiso 1 1 calc R . . . .
 C46 C 0.7086(4) 0.9246(4) 0.6733(3) 0.0563(11) Uani 1 1 d . . . . .
 H46A H 0.651781 1.006656 0.660763 0.084 Uiso 1 1 calc GR . . . .
 H46B H 0.777862 0.911531 0.624267 0.084 Uiso 1 1 calc GR . . . .
 H46C H 0.735376 0.910209 0.724644 0.084 Uiso 1 1 calc GR . . . .
 C30 C 0.6293(3) 0.9252(4) 0.9217(2) 0.0504(10) Uani 1 1 d . . . . .
 H30 H 0.672436 0.855662 0.957881 0.061 Uiso 1 1 calc R . . . .
 C32 C 0.5855(4) 1.1318(4) 0.8485(3) 0.0524(10) Uani 1 1 d . . . . .
 H32 H 0.599478 1.202806 0.834376 0.063 Uiso 1 1 calc R . . . .
 C45 C 0.3739(4) 0.6463(4) 1.0380(2) 0.0568(11) Uani 1 1 d . . . . .
 H45A H 0.453191 0.647260 1.004789 0.085 Uiso 1 1 calc GR . . . .
 H45B H 0.368512 0.632647 1.099340 0.085 Uiso 1 1 calc GR . . . .
 H45C H 0.312127 0.722854 1.019484 0.085 Uiso 1 1 calc GR . . . .
 C37 C 0.0167(4) 0.7257(4) 0.9590(3) 0.0614(11) Uani 1 1 d . . . . .
 H37 H -0.004467 0.660686 0.996670 0.074 Uiso 1 1 calc R . . . .
 C41 C 0.0361(4) 0.7649(4) 1.0895(2) 0.0684(12) Uani 1 1 d . . . . .
 H41A H 0.073887 0.808612 1.099509 0.103 Uiso 1 1 calc GR . . . .
 H41B H 0.077449 0.679434 1.110194 0.103 Uiso 1 1 calc GR . . . .
 H41C H -0.048242 0.788842 1.120562 0.103 Uiso 1 1 calc GR . . . .
 C34 C 0.7477(4) 1.0312(4) 0.9341(3) 0.0683(12) Uani 1 1 d . . . . .
 H34A H 0.708119 1.078960 0.977447 0.102 Uiso 1 1 calc GR . . . .
 H34B H 0.800435 1.066252 0.886273 0.102 Uiso 1 1 calc GR . . . .
 H34C H 0.795262 0.950024 0.960039 0.102 Uiso 1 1 calc GR . . . .
 C44 C 0.2125(5) 0.4035(4) 1.0716(3) 0.0882(16) Uani 1 1 d . . . . .
 H44A H 0.137311 0.452245 1.052796 0.132 Uiso 1 1 calc GR . . . .
 H44B H 0.226564 0.446745 1.101415 0.132 Uiso 1 1 calc GR . . . .
 H44C H 0.207132 0.328982 1.110842 0.132 Uiso 1 1 calc GR . . . .
 C43 C 0.1796(5) 0.4257(6) 0.8189(5) 0.125(3) Uani 1 1 d . . . . .
 H43A H 0.168746 0.493242 0.769055 0.188 Uiso 1 1 calc GR . . . .
 H43B H 0.113652 0.447284 0.868455 0.188 Uiso 1 1 calc GR . . . .
 H43C H 0.180295 0.357658 0.805625 0.188 Uiso 1 1 calc GR . . . .

loop_
  _atom_site_aniso_label
  _atom_site_aniso_U_11
  _atom_site_aniso_U_22
  _atom_site_aniso_U_33
  _atom_site_aniso_U_23
  _atom_site_aniso_U_13
  _atom_site_aniso_U_12
 Br1 0.0590(3) 0.0499(3) 0.0710(3) -0.0183(2) -0.0215(2) 0.0062(2)
 Br2 0.0491(3) 0.0784(3) 0.0698(3) -0.0331(3) 0.0026(2) 0.0032(2)
 S1 0.0392(5) 0.0507(6) 0.0436(5) -0.0232(4) -0.0025(4) -0.0212(5)
 S2 0.0288(5) 0.0650(6) 0.0410(5) -0.0198(4) -0.0086(4) -0.0150(5)
 O2 0.0632(18) 0.0756(19) 0.0438(14) -0.0281(13) 0.0103(12) -0.0493(16)
 O5 0.0755(19) 0.0527(16) 0.0338(13) -0.0024(12) -0.0125(12) -0.0310(15)
 O1 0.0439(16) 0.0603(18) 0.0750(18) -0.0401(15) -0.0190(14) -0.0032(14)
 N3 0.0328(16) 0.0405(17) 0.0334(14) -0.0128(13) -0.0115(12) -0.0092(14)
 O4 0.0671(19) 0.095(2) 0.0554(16) -0.0331(15) -0.0010(13) -0.0528(18)
 N4 0.0273(15) 0.0387(17) 0.0371(14) -0.0163(13) -0.0072(12) -0.0062(13)
 O3 0.0275(14) 0.091(2) 0.0538(15) -0.0178(15) -0.0141(12) 0.0011(14)
 O6 0.081(2) 0.0384(15) 0.0596(17) 0.0033(13) -0.0101(15) -0.0282(15)
 N1 0.0304(16) 0.052(2) 0.0440(16) -0.0179(14) -0.0030(13) -0.0206(15)
 N2 0.0408(17) 0.0363(17) 0.0358(14) -0.0122(13) -0.0065(12) -0.0155(14)
 C15 0.0325(19) 0.0296(18) 0.0266(15) -0.0075(14) -0.0033(13) -0.0128(15)
 C7 0.0279(18) 0.0377(19) 0.0247(15) -0.0082(14) -0.0054(13) -0.0122(15)
 C14 0.0284(18) 0.0301(18) 0.0303(16) -0.0063(14) -0.0074(13) -0.0130(15)
 C21 0.0260(17) 0.0318(18) 0.0293(15) -0.0117(14) -0.0063(13) -0.0083(14)
 C22 0.0260(18) 0.0295(18) 0.0334(16) -0.0094(14) -0.0064(13) -0.0076(15)
 C20 0.040(2) 0.0351(19) 0.0310(16) -0.0091(15) -0.0075(15) -0.0174(17)
 C13 0.0328(19) 0.0366(19) 0.0278(15) -0.0112(14) -0.0064(14) -0.0138(16)
 C27 0.0350(19) 0.0371(19) 0.0346(17) -0.0095(15) -0.0069(14) -0.0163(16)
 C6 0.0273(18) 0.045(2) 0.0295(16) -0.0109(15) -0.0057(14) -0.0125(16)
 C8 0.034(2) 0.042(2) 0.0281(16) -0.0107(15) -0.0039(14) -0.0171(17)
 C16 0.037(2) 0.036(2) 0.0308(16) -0.0067(15) -0.0049(15) -0.0120(17)
 C5 0.037(2) 0.043(2) 0.0371(18) -0.0072(16) -0.0118(15) -0.0121(17)
 O7 0.160(4) 0.0494(19) 0.148(3) 0.003(2) -0.095(3) -0.053(2)
 C35 0.0276(19) 0.045(2) 0.0389(18) -0.0126(17) -0.0052(15) -0.0112(17)
 C28 0.040(2) 0.039(2) 0.0378(18) -0.0131(16) -0.0062(15) -0.0174(17)
 C26 0.038(2) 0.037(2) 0.0342(18) -0.0074(16) -0.0057(15) -0.0124(17)
 C1 0.029(2) 0.055(2) 0.0373(18) -0.0147(17) -0.0039(15) -0.0147(18)
 C9 0.049(2) 0.038(2) 0.0426(19) -0.0068(16) -0.0057(17) -0.0224(18)
 C23 0.051(2) 0.0321(19) 0.0416(19) -0.0079(16) -0.0197(17) -0.0120(17)
 C40 0.040(2) 0.059(2) 0.0384(19) -0.0135(17) -0.0026(16) -0.0240(19)
 C10 0.051(2) 0.042(2) 0.0368(18) -0.0067(16) -0.0105(16) -0.0171(19)
 C42 0.041(2) 0.054(2) 0.0437(19) -0.0175(18) -0.0198(17) -0.0081(18)
 C12 0.045(2) 0.040(2) 0.051(2) -0.0160(18) -0.0203(18) -0.0027(18)
 C25 0.047(2) 0.030(2) 0.049(2) -0.0003(17) -0.0097(17) -0.0150(18)
 C19 0.052(2) 0.052(2) 0.0367(18) -0.0147(17) -0.0127(17) -0.020(2)
 C18 0.061(3) 0.050(2) 0.040(2) -0.0230(18) -0.0018(18) -0.018(2)
 C31 0.038(2) 0.060(3) 0.047(2) -0.0286(19) -0.0075(17) -0.013(2)
 C4 0.039(2) 0.049(2) 0.044(2) -0.0129(18) -0.0125(17) -0.0032(19)
 C17 0.039(2) 0.038(2) 0.0423(19) -0.0126(17) 0.0007(16) -0.0102(18)
 C39 0.036(2) 0.068(3) 0.043(2) -0.0227(19) -0.0050(16) -0.020(2)
 C11 0.049(2) 0.042(2) 0.052(2) -0.0158(18) -0.0146(18) -0.0125(19)
 C29 0.051(2) 0.040(2) 0.047(2) -0.0123(17) -0.0063(18) -0.0211(19)
 C33 0.053(2) 0.041(2) 0.049(2) -0.0083(17) -0.0192(18) -0.0192(19)
 C24 0.064(3) 0.032(2) 0.067(3) -0.0091(19) -0.027(2) -0.020(2)
 C38 0.035(2) 0.059(3) 0.044(2) -0.0120(19) -0.0089(17) -0.0101(19)
 C2 0.031(2) 0.071(3) 0.058(2) -0.021(2) -0.0067(18) -0.019(2)
 C36 0.061(3) 0.051(2) 0.057(2) -0.018(2) -0.017(2) -0.020(2)
 C3 0.030(2) 0.068(3) 0.060(2) -0.023(2) -0.0099(18) -0.001(2)
 C46 0.048(2) 0.076(3) 0.060(2) -0.023(2) 0.0020(19) -0.041(2)
 C30 0.048(2) 0.048(2) 0.049(2) -0.0137(19) -0.0144(18) -0.009(2)
 C32 0.059(3) 0.049(2) 0.065(2) -0.019(2) -0.016(2) -0.029(2)
 C45 0.076(3) 0.055(3) 0.043(2) -0.0125(19) -0.020(2) -0.023(2)
 C37 0.073(3) 0.051(3) 0.054(2) -0.001(2) -0.015(2) -0.025(2)
 C41 0.069(3) 0.088(3) 0.044(2) -0.008(2) -0.014(2) -0.031(3)
 C34 0.051(3) 0.090(3) 0.078(3) -0.042(3) -0.020(2) -0.017(2)
 C44 0.102(4) 0.066(3) 0.078(3) -0.004(3) 0.012(3) -0.048(3)
 C43 0.094(5) 0.128(5) 0.206(7) -0.098(5) -0.002(5) -0.066(4)

_geom_special_details
;
 All esds (except the esd in the dihedral angle between two l.s. planes)
 are estimated using the full covariance matrix.  The cell esds are taken
 into account individually in the estimation of esds in distances, angles
 and torsion angles; correlations between esds in cell parameters are only
 used when they are defined by crystal symmetry.  An approximate (isotropic)
 treatment of cell esds is used for estimating esds involving l.s. planes.
;
loop_
  _geom_bond_atom_site_label_1
  _geom_bond_atom_site_label_2
  _geom_bond_distance
  _geom_bond_site_symmetry_2
  _geom_bond_publ_flag
 Br1 C4 1.908(4) . ?
 Br2 C17 1.897(4) . ?
 S1 O2 1.426(2) . ?
 S1 O1 1.428(3) . ?
 S1 N2 1.656(3) . ?
 S1 C28 1.759(3) . ?
 S2 O4 1.427(3) . ?
 S2 N4 1.649(3) . ?
 S2 O3 1.428(3) . ?
 S2 C35 1.762(3) . ?
 O5 C26 1.370(4) . ?
 O5 C45 1.423(4) . ?
 N3 C20 1.367(4) . ?
 N3 C13 1.388(4) . ?
 N3 C42 1.449(4) . ?
 N4 C13 1.413(4) . ?
 N4 C12 1.489(4) . ?
 O6 C25 1.382(4) . ?
 O6 C44 1.401(5) . ?
 N1 C8 1.394(4) . ?
 N1 C1 1.369(4) . ?
 N1 C46 1.454(4) . ?
 N2 C8 1.404(4) . ?
 N2 C9 1.482(4) . ?
 C15 C14 1.446(4) . ?
 C15 C20 1.414(4) . ?
 C15 C16 1.399(4) . ?
 C7 C21 1.516(4) . ?
 C7 C6 1.434(4) . ?
 C7 C8 1.367(4) . ?
 C14 C21 1.518(4) . ?
 C14 C13 1.368(4) . ?
 C21 H21 0.9800 . ?
 C21 C22 1.535(4) . ?
 C22 C27 1.386(4) . ?
 C22 C23 1.379(4) . ?
 C20 C19 1.394(4) . ?
 C27 H27 0.9300 . ?
 C27 C26 1.379(4) . ?
 C6 C5 1.405(5) . ?
 C6 C1 1.412(4) . ?
 C16 H16 0.9300 . ?
 C16 C17 1.371(4) . ?
 C5 H5 0.9300 . ?
 C5 C4 1.367(5) . ?
 O7 C24 1.369(4) . ?
 O7 C43 1.325(6) . ?
 C35 C40 1.377(5) . ?
 C35 C36 1.365(5) . ?
 C28 C29 1.380(5) . ?
 C28 C33 1.369(5) . ?
 C26 C25 1.392(5) . ?
 C1 C2 1.398(5) . ?
 C9 H9A 0.9700 . ?
 C9 H9B 0.9700 . ?
 C9 C10 1.515(5) . ?
 C23 H23 0.9300 . ?
 C23 C24 1.384(5) . ?
 C40 H40 0.9300 . ?
 C40 C39 1.381(5) . ?
 C10 H10A 0.9700 . ?
 C10 H10B 0.9700 . ?
 C10 C11 1.524(5) . ?
 C42 H42A 0.9600 . ?
 C42 H42B 0.9600 . ?
 C42 H42C 0.9600 . ?
 C12 H12A 0.9700 . ?
 C12 H12B 0.9700 . ?
 C12 C11 1.517(5) . ?
 C25 C24 1.383(5) . ?
 C19 H19 0.9300 . ?
 C19 C18 1.373(5) . ?
 C18 H18 0.9300 . ?
 C18 C17 1.394(5) . ?
 C31 C30 1.377(5) . ?
 C31 C32 1.380(5) . ?
 C31 C34 1.505(5) . ?
 C4 C3 1.398(5) . ?
 C39 H39 0.9300 . ?
 C39 C38 1.376(5) . ?
 C11 H11A 0.9700 . ?
 C11 H11B 0.9700 . ?
 C29 H29 0.9300 . ?
 C29 C30 1.381(5) . ?
 C33 H33 0.9300 . ?
 C33 C32 1.380(5) . ?
 C38 C37 1.376(5) . ?
 C38 C41 1.509(5) . ?
 C2 H2 0.9300 . ?
 C2 C3 1.366(5) . ?
 C36 H36 0.9300 . ?
 C36 C37 1.385(5) . ?
 C3 H3 0.9300 . ?
 C46 H46A 0.9600 . ?
 C46 H46B 0.9600 . ?
 C46 H46C 0.9600 . ?
 C30 H30 0.9300 . ?
 C32 H32 0.9300 . ?
 C45 H45A 0.9600 . ?
 C45 H45B 0.9600 . ?
 C45 H45C 0.9600 . ?
 C37 H37 0.9300 . ?
 C41 H41A 0.9600 . ?
 C41 H41B 0.9600 . ?
 C41 H41C 0.9600 . ?
 C34 H34A 0.9600 . ?
 C34 H34B 0.9600 . ?
 C34 H34C 0.9600 . ?
 C44 H44A 0.9600 . ?
 C44 H44B 0.9600 . ?
 C44 H44C 0.9600 . ?
 C43 H43A 0.9600 . ?
 C43 H43B 0.9600 . ?
 C43 H43C 0.9600 . ?

loop_
  _geom_angle_atom_site_label_1
  _geom_angle_atom_site_label_2
  _geom_angle_atom_site_label_3
  _geom_angle
  _geom_angle_site_symmetry_1
  _geom_angle_site_symmetry_3
  _geom_angle_publ_flag
 O2 S1 O1 119.87(17) . . ?
 O2 S1 N2 107.30(14) . . ?
 O2 S1 C28 107.20(15) . . ?
 O1 S1 N2 106.11(15) . . ?
 O1 S1 C28 108.71(16) . . ?
 N2 S1 C28 107.02(15) . . ?
 O4 S2 N4 108.19(15) . . ?
 O4 S2 O3 119.36(18) . . ?
 O4 S2 C35 107.40(17) . . ?
 N4 S2 C35 107.72(14) . . ?
 O3 S2 N4 106.92(16) . . ?
 O3 S2 C35 106.77(16) . . ?
 C26 O5 C45 117.1(3) . . ?
 C20 N3 C13 107.6(2) . . ?
 C20 N3 C42 124.5(3) . . ?
 C13 N3 C42 127.3(3) . . ?
 C13 N4 S2 118.9(2) . . ?
 C13 N4 C12 117.8(3) . . ?
 C12 N4 S2 120.5(2) . . ?
 C25 O6 C44 116.8(3) . . ?
 C8 N1 C46 127.5(3) . . ?
 C1 N1 C8 108.0(3) . . ?
 C1 N1 C46 124.5(3) . . ?
 C8 N2 S1 118.3(2) . . ?
 C8 N2 C9 120.4(3) . . ?
 C9 N2 S1 121.2(2) . . ?
 C20 C15 C14 106.7(3) . . ?
 C16 C15 C14 135.2(3) . . ?
 C16 C15 C20 118.0(3) . . ?
 C6 C7 C21 128.1(3) . . ?
 C8 C7 C21 125.9(3) . . ?
 C8 C7 C6 106.0(3) . . ?
 C15 C14 C21 131.2(3) . . ?
 C13 C14 C15 105.7(3) . . ?
 C13 C14 C21 123.1(3) . . ?
 C7 C21 C14 115.0(2) . . ?
 C7 C21 H21 105.6 . . ?
 C7 C21 C22 110.6(2) . . ?
 C14 C21 H21 105.6 . . ?
 C14 C21 C22 113.5(2) . . ?
 C22 C21 H21 105.6 . . ?
 C27 C22 C21 117.5(3) . . ?
 C23 C22 C21 123.1(3) . . ?
 C23 C22 C27 119.4(3) . . ?
 N3 C20 C15 108.8(3) . . ?
 N3 C20 C19 128.6(3) . . ?
 C19 C20 C15 122.6(3) . . ?
 N3 C13 N4 119.0(3) . . ?
 C14 C13 N3 111.1(3) . . ?
 C14 C13 N4 129.3(3) . . ?
 C22 C27 H27 119.5 . . ?
 C26 C27 C22 120.9(3) . . ?
 C26 C27 H27 119.5 . . ?
 C5 C6 C7 133.6(3) . . ?
 C5 C6 C1 118.9(3) . . ?
 C1 C6 C7 107.5(3) . . ?
 N1 C8 N2 119.8(3) . . ?
 C7 C8 N1 110.4(3) . . ?
 C7 C8 N2 129.7(3) . . ?
 C15 C16 H16 120.6 . . ?
 C17 C16 C15 118.8(3) . . ?
 C17 C16 H16 120.6 . . ?
 C6 C5 H5 120.9 . . ?
 C4 C5 C6 118.3(3) . . ?
 C4 C5 H5 120.9 . . ?
 C43 O7 C24 119.5(4) . . ?
 C40 C35 S2 121.2(3) . . ?
 C36 C35 S2 118.1(3) . . ?
 C36 C35 C40 120.3(3) . . ?
 C29 C28 S1 119.8(3) . . ?
 C33 C28 S1 119.1(3) . . ?
 C33 C28 C29 121.1(3) . . ?
 O5 C26 C27 124.0(3) . . ?
 O5 C26 C25 116.1(3) . . ?
 C27 C26 C25 119.9(3) . . ?
 N1 C1 C6 108.1(3) . . ?
 N1 C1 C2 130.2(3) . . ?
 C2 C1 C6 121.8(4) . . ?
 N2 C9 H9A 109.3 . . ?
 N2 C9 H9B 109.3 . . ?
 N2 C9 C10 111.6(3) . . ?
 H9A C9 H9B 108.0 . . ?
 C10 C9 H9A 109.3 . . ?
 C10 C9 H9B 109.3 . . ?
 C22 C23 H23 120.1 . . ?
 C22 C23 C24 119.8(3) . . ?
 C24 C23 H23 120.1 . . ?
 C35 C40 H40 120.3 . . ?
 C35 C40 C39 119.4(3) . . ?
 C39 C40 H40 120.3 . . ?
 C9 C10 H10A 108.9 . . ?
 C9 C10 H10B 108.9 . . ?
 C9 C10 C11 113.6(3) . . ?
 H10A C10 H10B 107.7 . . ?
 C11 C10 H10A 108.9 . . ?
 C11 C10 H10B 108.9 . . ?
 N3 C42 H42A 109.5 . . ?
 N3 C42 H42B 109.5 . . ?
 N3 C42 H42C 109.5 . . ?
 H42A C42 H42B 109.5 . . ?
 H42A C42 H42C 109.5 . . ?
 H42B C42 H42C 109.5 . . ?
 N4 C12 H12A 108.6 . . ?
 N4 C12 H12B 108.6 . . ?
 N4 C12 C11 114.7(3) . . ?
 H12A C12 H12B 107.6 . . ?
 C11 C12 H12A 108.6 . . ?
 C11 C12 H12B 108.6 . . ?
 O6 C25 C26 121.5(3) . . ?
 O6 C25 C24 119.6(3) . . ?
 C24 C25 C26 118.8(3) . . ?
 C20 C19 H19 121.2 . . ?
 C18 C19 C20 117.7(3) . . ?
 C18 C19 H19 121.2 . . ?
 C19 C18 H18 119.8 . . ?
 C19 C18 C17 120.3(3) . . ?
 C17 C18 H18 119.8 . . ?
 C30 C31 C32 118.4(3) . . ?
 C30 C31 C34 121.2(4) . . ?
 C32 C31 C34 120.4(4) . . ?
 C5 C4 Br1 118.5(3) . . ?
 C5 C4 C3 122.3(4) . . ?
 C3 C4 Br1 119.2(3) . . ?
 C16 C17 Br2 118.4(3) . . ?
 C16 C17 C18 122.5(3) . . ?
 C18 C17 Br2 119.1(3) . . ?
 C40 C39 H39 119.2 . . ?
 C38 C39 C40 121.5(3) . . ?
 C38 C39 H39 119.2 . . ?
 C10 C11 H11A 108.2 . . ?
 C10 C11 H11B 108.2 . . ?
 C12 C11 C10 116.5(3) . . ?
 C12 C11 H11A 108.2 . . ?
 C12 C11 H11B 108.2 . . ?
 H11A C11 H11B 107.3 . . ?
 C28 C29 H29 120.6 . . ?
 C28 C29 C30 118.7(3) . . ?
 C30 C29 H29 120.6 . . ?
 C28 C33 H33 120.5 . . ?
 C28 C33 C32 119.1(3) . . ?
 C32 C33 H33 120.5 . . ?
 O7 C24 C23 119.8(3) . . ?
 O7 C24 C25 118.9(3) . . ?
 C25 C24 C23 121.2(3) . . ?
 C39 C38 C37 117.7(3) . . ?
 C39 C38 C41 121.4(4) . . ?
 C37 C38 C41 120.9(4) . . ?
 C1 C2 H2 121.0 . . ?
 C3 C2 C1 117.9(4) . . ?
 C3 C2 H2 121.0 . . ?
 C35 C36 H36 120.3 . . ?
 C35 C36 C37 119.3(4) . . ?
 C37 C36 H36 120.3 . . ?
 C4 C3 H3 119.6 . . ?
 C2 C3 C4 120.8(4) . . ?
 C2 C3 H3 119.6 . . ?
 N1 C46 H46A 109.5 . . ?
 N1 C46 H46B 109.5 . . ?
 N1 C46 H46C 109.5 . . ?
 H46A C46 H46B 109.5 . . ?
 H46A C46 H46C 109.5 . . ?
 H46B C46 H46C 109.5 . . ?
 C31 C30 C29 121.4(3) . . ?
 C31 C30 H30 119.3 . . ?
 C29 C30 H30 119.3 . . ?
 C31 C32 C33 121.3(3) . . ?
 C31 C32 H32 119.3 . . ?
 C33 C32 H32 119.3 . . ?
 O5 C45 H45A 109.5 . . ?
 O5 C45 H45B 109.5 . . ?
 O5 C45 H45C 109.5 . . ?
 H45A C45 H45B 109.5 . . ?
 H45A C45 H45C 109.5 . . ?
 H45B C45 H45C 109.5 . . ?
 C38 C37 C36 121.7(4) . . ?
 C38 C37 H37 119.2 . . ?
 C36 C37 H37 119.2 . . ?
 C38 C41 H41A 109.5 . . ?
 C38 C41 H41B 109.5 . . ?
 C38 C41 H41C 109.5 . . ?
 H41A C41 H41B 109.5 . . ?
 H41A C41 H41C 109.5 . . ?
 H41B C41 H41C 109.5 . . ?
 C31 C34 H34A 109.5 . . ?
 C31 C34 H34B 109.5 . . ?
 C31 C34 H34C 109.5 . . ?
 H34A C34 H34B 109.5 . . ?
 H34A C34 H34C 109.5 . . ?
 H34B C34 H34C 109.5 . . ?
 O6 C44 H44A 109.5 . . ?
 O6 C44 H44B 109.5 . . ?
 O6 C44 H44C 109.5 . . ?
 H44A C44 H44B 109.5 . . ?
 H44A C44 H44C 109.5 . . ?
 H44B C44 H44C 109.5 . . ?
 O7 C43 H43A 109.5 . . ?
 O7 C43 H43B 109.5 . . ?
 O7 C43 H43C 109.5 . . ?
 H43A C43 H43B 109.5 . . ?
 H43A C43 H43C 109.5 . . ?
 H43B C43 H43C 109.5 . . ?

_shelx_res_file
;
TITL exter260_a.res in P-1
    exter260.res
    created by SHELXL-2018/3 at 16:17:18 on 23-Jul-2025
REM Old TITL EXTER260 in P-1
REM SHELXT solution in P-1
REM R1 0.257, Rweak 0.050, Alpha 0.068, Orientation as input
REM Formula found by SHELXT: C47 N8 O3 S Br2
CELL 0.71073 12.5902 12.695 16.7072 69.512 69.456 63.203
ZERR 2 0.0003 0.0003 0.0003 0.002 0.002 0.002
LATT 1
SFAC C H Br N O S
UNIT 92 92 4 8 14 4

L.S. 4 0 0
PLAN  20
SIZE 0.12 0.14 0.17
TEMP 24.9
BOND $H
list 4
fmap 2 53
acta
SHEL 999 0.85
OMIT 0 1 1
REM <olex2.extras>
REM <HklSrc "%.\\EXTER260.hkl">
REM </olex2.extras>

WGHT    0.029700    2.923200
FVAR       0.39549
BR1   3    0.837514    0.308082    0.714393    11.00000    0.05898    0.04989 =
         0.07100   -0.01832   -0.02149    0.00618
BR2   3    0.779460    0.492140    0.435005    11.00000    0.04905    0.07843 =
         0.06980   -0.03309    0.00258    0.00317
S1    6    0.369617    1.024726    0.795080    11.00000    0.03917    0.05071 =
         0.04361   -0.02324   -0.00255   -0.02124
S2    6    0.031531    0.893353    0.706813    11.00000    0.02883    0.06502 =
         0.04097   -0.01976   -0.00858   -0.01504
O2    5    0.331254    0.928088    0.851579    11.00000    0.06320    0.07565 =
         0.04385   -0.02810    0.01028   -0.04932
O5    5    0.355986    0.551891    1.023839    11.00000    0.07550    0.05269 =
         0.03379   -0.00238   -0.01252   -0.03097
O1    5    0.281018    1.144968    0.777810    11.00000    0.04393    0.06029 =
         0.07500   -0.04014   -0.01899   -0.00321
N3    4    0.256823    0.820339    0.525051    11.00000    0.03283    0.04054 =
         0.03341   -0.01277   -0.01151   -0.00916
O4    5    0.036311    0.790656    0.686809    11.00000    0.06710    0.09518 =
         0.05543   -0.03308   -0.00096   -0.05281
N4    4    0.149720    0.928219    0.641314    11.00000    0.02726    0.03867 =
         0.03711   -0.01631   -0.00725   -0.00624
O3    5   -0.074401    1.002600    0.701079    11.00000    0.02752    0.09140 =
         0.05383   -0.01775   -0.01415    0.00111
O6    5    0.309302    0.378112    0.998372    11.00000    0.08141    0.03845 =
         0.05957    0.00334   -0.01015   -0.02816
N1    4    0.649255    0.841793    0.688608    11.00000    0.03036    0.05209 =
         0.04396   -0.01789   -0.00298   -0.02062
N2    4    0.441846    0.989649    0.698393    11.00000    0.04080    0.03628 =
         0.03576   -0.01217   -0.00649   -0.01547
C15   1    0.442119    0.707975    0.557419    11.00000    0.03251    0.02962 =
         0.02658   -0.00753   -0.00332   -0.01275
C7    1    0.506111    0.769539    0.704564    11.00000    0.02787    0.03771 =
         0.02469   -0.00823   -0.00539   -0.01218
C14   1    0.362950    0.770263    0.627017    11.00000    0.02840    0.03005 =
         0.03030   -0.00626   -0.00738   -0.01299
C21   1    0.384383    0.765356    0.712373    11.00000    0.02603    0.03176 =
         0.02934   -0.01173   -0.00628   -0.00830
AFIX  13
H21   2    0.322013    0.839374    0.730677    11.00000   -1.20000
AFIX   0
C22   1    0.362301    0.659985    0.787508    11.00000    0.02595    0.02946 =
         0.03336   -0.00941   -0.00641   -0.00764
C20   1    0.371470    0.740798    0.496634    11.00000    0.03997    0.03515 =
         0.03102   -0.00911   -0.00749   -0.01743
C13   1    0.253326    0.837819    0.603564    11.00000    0.03275    0.03665 =
         0.02784   -0.01121   -0.00639   -0.01379
C27   1    0.371548    0.653253    0.869531    11.00000    0.03501    0.03710 =
         0.03455   -0.00950   -0.00695   -0.01627
AFIX  43
H27   2    0.392449    0.710437    0.876641    11.00000   -1.20000
AFIX   0
C6    1    0.622069    0.670882    0.706130    11.00000    0.02734    0.04532 =
         0.02950   -0.01091   -0.00566   -0.01250
C8    1    0.525779    0.870583    0.696611    11.00000    0.03413    0.04196 =
         0.02812   -0.01072   -0.00386   -0.01713
C16   1    0.565637    0.633372    0.537421    11.00000    0.03714    0.03616 =
         0.03078   -0.00668   -0.00491   -0.01205
AFIX  43
H16   2    0.615800    0.612035    0.574740    11.00000   -1.20000
AFIX   0
C5    1    0.660824    0.545320    0.716263    11.00000    0.03694    0.04266 =
         0.03709   -0.00724   -0.01183   -0.01207
AFIX  43
H5    2    0.604948    0.509864    0.727711    11.00000   -1.20000
AFIX   0
O7    5    0.284758    0.396626    0.837575    11.00000    0.16046    0.04945 =
         0.14785    0.00298   -0.09488   -0.05314
C35   1    0.048772    0.849060    0.815363    11.00000    0.02758    0.04541 =
         0.03891   -0.01263   -0.00522   -0.01124
C28   1    0.478167    1.026429    0.837673    11.00000    0.03971    0.03884 =
         0.03780   -0.01312   -0.00618   -0.01742
C26   1    0.350186    0.562928    0.940773    11.00000    0.03822    0.03726 =
         0.03420   -0.00741   -0.00566   -0.01236
C1    1    0.709147    0.719822    0.693518    11.00000    0.02871    0.05488 =
         0.03728   -0.01471   -0.00387   -0.01468
C9    1    0.424390    1.082626    0.615422    11.00000    0.04909    0.03795 =
         0.04256   -0.00684   -0.00566   -0.02244
AFIX  23
H9A   2    0.503448    1.075268    0.575269    11.00000   -1.20000
H9B   2    0.386676    1.162679    0.627555    11.00000   -1.20000
AFIX   0
C23   1    0.329414    0.576135    0.777543    11.00000    0.05133    0.03212 =
         0.04162   -0.00790   -0.01974   -0.01200
AFIX  43
H23   2    0.320442    0.581280    0.723208    11.00000   -1.20000
AFIX   0
C40   1    0.078142    0.916931    0.846798    11.00000    0.03955    0.05853 =
         0.03842   -0.01355   -0.00257   -0.02399
AFIX  43
H40   2    0.098293    0.982492    0.809117    11.00000   -1.20000
AFIX   0
C10   1    0.344766    1.069057    0.572471    11.00000    0.05107    0.04185 =
         0.03675   -0.00674   -0.01053   -0.01705
AFIX  23
H10A  2    0.377896    0.985985    0.566782    11.00000   -1.20000
H10B  2    0.348011    1.121036    0.513818    11.00000   -1.20000
AFIX   0
C42   1    0.154853    0.862445    0.485469    11.00000    0.04086    0.05386 =
         0.04365   -0.01750   -0.01976   -0.00814
AFIX 137
H42A  2    0.182823    0.878792    0.422685    11.00000   -1.50000
H42B  2    0.093431    0.935259    0.502764    11.00000   -1.50000
H42C  2    0.120769    0.801170    0.504740    11.00000   -1.50000
AFIX   0
C12   1    0.134948    1.057091    0.599482    11.00000    0.04486    0.03974 =
         0.05062   -0.01599   -0.02027   -0.00269
AFIX  23
H12A  2    0.049521    1.107893    0.616279    11.00000   -1.20000
H12B  2    0.156053    1.067711    0.536234    11.00000   -1.20000
AFIX   0
C25   1    0.320512    0.475946    0.930474    11.00000    0.04739    0.02990 =
         0.04856   -0.00031   -0.00971   -0.01503
C19   1    0.418525    0.696737    0.420686    11.00000    0.05224    0.05235 =
         0.03673   -0.01470   -0.01271   -0.01960
AFIX  43
H19   2    0.369566    0.717190    0.382706    11.00000   -1.20000
AFIX   0
C18   1    0.539626    0.622122    0.403937    11.00000    0.06066    0.05019 =
         0.03954   -0.02302   -0.00175   -0.01777
AFIX  43
H18   2    0.573921    0.591355    0.353759    11.00000   -1.20000
AFIX   0
C31   1    0.652755    1.028787    0.900471    11.00000    0.03833    0.06035 =
         0.04682   -0.02864   -0.00752   -0.01301
C4    1    0.782846    0.476661    0.708849    11.00000    0.03922    0.04884 =
         0.04352   -0.01291   -0.01249   -0.00317
C17   1    0.611452    0.592247    0.461793    11.00000    0.03919    0.03795 =
         0.04227   -0.01262    0.00069   -0.01019
C39   1    0.077418    0.886811    0.934757    11.00000    0.03583    0.06750 =
         0.04308   -0.02275   -0.00499   -0.01985
AFIX  43
H39   2    0.099892    0.931154    0.955446    11.00000   -1.20000
AFIX   0
C11   1    0.211661    1.100764    0.623130    11.00000    0.04919    0.04159 =
         0.05158   -0.01584   -0.01455   -0.01248
AFIX  23
H11A  2    0.210135    1.067421    0.685196    11.00000   -1.20000
H11B  2    0.173033    1.188263    0.614385    11.00000   -1.20000
AFIX   0
C29   1    0.542952    0.922151    0.890290    11.00000    0.05053    0.04044 =
         0.04658   -0.01235   -0.00632   -0.02106
AFIX  43
H29   2    0.528764    0.851245    0.904348    11.00000   -1.20000
AFIX   0
C33   1    0.497863    1.131464    0.817070    11.00000    0.05333    0.04066 =
         0.04935   -0.00826   -0.01916   -0.01916
AFIX  43
H33   2    0.452816    1.201629    0.782374    11.00000   -1.20000
AFIX   0
C24   1    0.309802    0.484298    0.848664    11.00000    0.06397    0.03210 =
         0.06667   -0.00912   -0.02675   -0.02005
C38   1    0.044226    0.792731    0.992503    11.00000    0.03500    0.05857 =
         0.04370   -0.01195   -0.00885   -0.01014
C2    1    0.833168    0.647527    0.687597    11.00000    0.03138    0.07096 =
         0.05842   -0.02149   -0.00671   -0.01859
AFIX  43
H2    2    0.889729    0.680724    0.679364    11.00000   -1.20000
AFIX   0
C36   1    0.019754    0.752465    0.870598    11.00000    0.06099    0.05057 =
         0.05729   -0.01759   -0.01671   -0.02037
AFIX  43
H36   2    0.002211    0.705152    0.849099    11.00000   -1.20000
AFIX   0
C3    1    0.868699    0.526575    0.694283    11.00000    0.02977    0.06845 =
         0.05994   -0.02296   -0.00989   -0.00101
AFIX  43
H3    2    0.950985    0.476845    0.689083    11.00000   -1.20000
AFIX   0
C46   1    0.708609    0.924578    0.673267    11.00000    0.04779    0.07626 =
         0.05983   -0.02270    0.00199   -0.04116
AFIX 137
H46A  2    0.651781    1.006656    0.660763    11.00000   -1.50000
H46B  2    0.777862    0.911531    0.624267    11.00000   -1.50000
H46C  2    0.735376    0.910209    0.724644    11.00000   -1.50000
AFIX   0
C30   1    0.629258    0.925163    0.921657    11.00000    0.04846    0.04804 =
         0.04926   -0.01367   -0.01437   -0.00924
AFIX  43
H30   2    0.672436    0.855662    0.957881    11.00000   -1.20000
AFIX   0
C32   1    0.585496    1.131770    0.848506    11.00000    0.05932    0.04940 =
         0.06510   -0.01862   -0.01582   -0.02903
AFIX  43
H32   2    0.599478    1.202806    0.834376    11.00000   -1.20000
AFIX   0
C45   1    0.373913    0.646348    1.038016    11.00000    0.07638    0.05532 =
         0.04329   -0.01247   -0.01964   -0.02323
AFIX 137
H45A  2    0.453191    0.647260    1.004789    11.00000   -1.50000
H45B  2    0.368512    0.632647    1.099340    11.00000   -1.50000
H45C  2    0.312127    0.722854    1.019484    11.00000   -1.50000
AFIX   0
C37   1    0.016713    0.725669    0.958995    11.00000    0.07272    0.05060 =
         0.05417   -0.00146   -0.01469   -0.02534
AFIX  43
H37   2   -0.004467    0.660686    0.996670    11.00000   -1.20000
AFIX   0
C41   1    0.036090    0.764870    1.089517    11.00000    0.06928    0.08840 =
         0.04397   -0.00813   -0.01417   -0.03089
AFIX 137
H41A  2    0.073887    0.808612    1.099509    11.00000   -1.50000
H41B  2    0.077449    0.679434    1.110194    11.00000   -1.50000
H41C  2   -0.048242    0.788842    1.120562    11.00000   -1.50000
AFIX   0
C34   1    0.747738    1.031227    0.934101    11.00000    0.05120    0.08978 =
         0.07794   -0.04163   -0.02046   -0.01745
AFIX 137
H34A  2    0.708119    1.078960    0.977447    11.00000   -1.50000
H34B  2    0.800435    1.066252    0.886273    11.00000   -1.50000
H34C  2    0.795262    0.950024    0.960039    11.00000   -1.50000
AFIX   0
C44   1    0.212456    0.403520    1.071621    11.00000    0.10151    0.06563 =
         0.07803   -0.00384    0.01176   -0.04848
AFIX 137
H44A  2    0.137311    0.452245    1.052796    11.00000   -1.50000
H44B  2    0.226564    0.446745    1.101415    11.00000   -1.50000
H44C  2    0.207132    0.328982    1.110842    11.00000   -1.50000
AFIX   0
C43   1    0.179630    0.425703    0.818892    11.00000    0.09382    0.12825 =
         0.20641   -0.09813   -0.00227   -0.06605
AFIX 137
H43A  2    0.168746    0.493242    0.769055    11.00000   -1.50000
H43B  2    0.113652    0.447284    0.868455    11.00000   -1.50000
H43C  2    0.180295    0.357658    0.805625    11.00000   -1.50000
AFIX   0
HKLF 4


REM  exter260_a.res in P-1
REM wR2 = 0.0946, GooF = S = 1.022, Restrained GooF = 1.022 for all data
REM R1 = 0.0436 for 5422 Fo > 4sig(Fo) and 0.0613 for all 6882 data
REM 557 parameters refined using 0 restraints

END

WGHT      0.0297      2.9249

REM Highest difference peak  0.558,  deepest hole -0.552,  1-sigma level  0.052
Q1    1   0.7990  0.5607  0.4187  11.00000  0.05    0.56
Q2    1   0.1999  0.4351  0.8772  11.00000  0.05    0.52
Q3    1   0.8786  0.3544  0.7117  11.00000  0.05    0.39
Q4    1   0.2037  0.3653  0.8763  11.00000  0.05    0.35
Q5    1   0.3053  0.3965  0.8154  11.00000  0.05    0.34
Q6    1   0.1925  0.4250  0.7960  11.00000  0.05    0.29
Q7    1   0.8773  0.3415  0.6548  11.00000  0.05    0.29
Q8    1   0.0805  0.8646  0.5249  11.00000  0.05    0.24
Q9    1   0.2601  0.5181  0.8956  11.00000  0.05    0.22
Q10   1   0.1768  0.8003  0.4493  11.00000  0.05    0.21
Q11   1   0.5229  0.8376  0.6660  11.00000  0.05    0.20
Q12   1   0.3772  0.7767  0.6625  11.00000  0.05    0.20
Q13   1   0.0195  0.8580  0.6602  11.00000  0.05    0.20
Q14   1   0.3828  0.9818  0.7344  11.00000  0.05    0.20
Q15   1   0.4388  1.0221  0.8189  11.00000  0.05    0.19
Q16   1   0.4723  0.9228  0.6997  11.00000  0.05    0.18
Q17   1   0.8477  0.3440  0.7660  11.00000  0.05    0.18
Q18   1   0.1447  0.9580  0.4470  11.00000  0.05    0.18
Q19   1   0.4463  0.7650  0.7152  11.00000  0.05    0.18
Q20   1   0.7860  0.4875  0.3835  11.00000  0.05    0.18
;
_shelx_res_checksum                74930
_shelx_hkl_file
;
  -1  -1   0  880.50    3.46
   1   1   0  874.40    3.53
   1   1   0  867.94    3.46
   1   1   0  873.91    3.43
  -2  -2   0  331.09   10.37
   2   2   0  347.95   10.42
   2   2   0  352.01   10.39
  -2  -2   0  336.53   10.40
  -2  -2   0  338.15   10.44
   2   2   0  352.94   10.42
  -2  -2   0  343.40   10.41
  -3  -3   0  383.27   11.77
  -3  -3   0  378.16   11.69
   3   3   0  391.75   11.77
  -3  -3   0  377.88   11.80
   3   3   0  389.23   11.74
   3   3   0  364.12   11.77
  -3  -3   0  382.49   11.74
  -4  -4   0   88.64    3.81
  -4  -4   0   96.01    3.82
   4   4   0   99.81    3.81
  -4  -4   0   97.50    3.73
   4   4   0   94.89    3.81
  -4  -4   0   96.04    3.60
  -4  -4   0  100.04    3.14
  -4  -4   0  102.31    3.93
   4   4   0  100.00    3.87
   4   4   0  104.02    3.90
  -5  -5   0   87.16    3.91
   5   5   0   91.79    3.92
   5   5   0   92.07    3.79
  -5  -5   0   84.14    3.80
   5   5   0   94.09    3.91
  -5  -5   0   96.67    4.09
  -5  -5   0   84.52    3.69
  -5  -5   0   91.98    3.56
  -6  -6   0  116.59    4.94
  -6  -6   0  107.97    4.92
   6   6   0  117.89    4.93
   7   7   0   45.32    3.27
  -7  -7   0   49.98    3.43
  -7  -7   0   50.67    2.79
  -7  -7   0   49.62    3.49
  -8  -8   0   21.02    3.20
  -8  -8   0   18.17    3.02
  -9  -9   0   55.01    4.41
  -9  -9   0   62.57    4.54
 -10 -10   0   58.61    5.06
 -10 -10   0   61.50    4.97
 -11 -11   0    3.37    4.00
 -11 -11   0    0.75    3.86
 -12 -12   0   10.66    4.41
 -12 -12   0    7.81    4.69
 -11 -12   0   15.16    4.35
 -11 -12   0   11.11    4.56
 -10 -11   0    5.75    3.87
 -10 -11   0    1.42    3.62
  -9 -10   0    4.14    3.17
  -9 -10   0    6.72    3.62
  -8  -9   0    2.55    2.79
  -8  -9   0    2.81    2.93
  -7  -8   0   14.83    2.74
  -7  -8   0   14.56    2.21
  -7  -8   0   19.96    2.79
   6   7   0   35.90    3.00
  -6  -7   0   38.99    3.11
   6   7   0   31.51    2.71
  -6  -7   0   38.85    3.08
  -5  -6   0  129.50    5.17
   5   6   0  134.43    5.15
   5   6   0  127.74    4.99
   5   6   0  121.84    4.94
  -5  -6   0  124.30    5.15
  -5  -6   0  125.45    4.82
  -4  -5   0   24.85    1.30
   4   5   0   24.67    1.82
   4   5   0   28.63    1.45
   4   5   0   28.89    2.00
   4   5   0   27.25    1.86
  -4  -5   0   27.60    1.96
  -4  -5   0   23.88    1.85
  -4  -5   0   24.97    1.81
   4   5   0   23.93    1.76
  -4  -5   0   24.92    1.96
   3   4   0   40.78    1.98
  -3  -4   0   39.88    2.10
  -3  -4   0   39.86    2.09
  -3  -4   0   40.13    1.99
   3   4   0   46.06    1.79
  -3  -4   0   42.03    2.10
   3   4   0   45.81    2.19
  -3  -4   0   42.49    1.65
   3   4   0   41.20    2.05
   3   4   0   35.84    1.94
   2   3   0 1218.25   35.71
  -2  -3   0 1210.73   35.75
   2   3   0 1215.51   35.64
  -2  -3   0 1204.70   35.70
   2   3   0 1215.44   35.74
  -2  -3   0 1217.28   35.48
  -2  -3   0 1207.90   35.75
   2   3   0 1231.24   35.55
  -2  -3   0 1185.58   35.75
   2   3   0 1228.92   35.77
   1   2   0  373.59   10.96
   1   2   0  376.94   11.05
  -1  -2   0  368.52   11.08
  -1  -2   0  372.38   11.02
  -1  -2   0  360.69   11.03
  -1  -2   0  371.94   11.04
   1   2   0  373.19   11.00
   1   2   0  371.43   11.05
  -1  -2   0  371.41   10.95
  -1  -2   0  364.84   10.96
  -1  -2   0  367.50   11.06
   1   2   0  372.69   11.04
   1   2   0  375.24   11.10
  -1  -2   0  359.58   11.06
  -1  -2   0  363.87   11.06
   2   1   0 6997.24  202.89
   2   1   0 6961.43  202.89
   2   1   0 6936.04  202.82
  -2  -1   0 7079.76  202.90
  -2  -1   0 6967.96  202.83
  -2  -1   0 7014.93  202.81
  -2  -1   0 7056.01  202.88
   3   2   0    1.99    0.71
  -3  -2   0    1.36    0.62
  -3  -2   0    2.13    0.89
  -3  -2   0    2.16    0.72
  -3  -2   0    2.45    0.83
  -3  -2   0    2.57    0.69
  -4  -3   0  657.04   19.93
  -4  -3   0  655.98   19.76
  -4  -3   0  648.89   19.83
   4   3   0  656.87   19.81
  -4  -3   0  644.45   19.73
   4   3   0  672.48   19.88
  -4  -3   0  662.08   19.86
  -5  -4   0   16.76    1.74
  -5  -4   0   16.56    1.73
  -5  -4   0   20.99    1.94
   5   4   0   22.55    1.86
  -5  -4   0   20.64    1.66
  -5  -4   0   20.06    1.53
   5   4   0   24.33    1.83
   6   5   0   11.20    1.96
  -6  -5   0   15.69    1.66
  -6  -5   0   18.75    2.08
  -6  -5   0   15.18    2.02
  -7  -6   0  136.53    5.95
   7   6   0  137.73    5.78
  -7  -6   0  137.43    5.75
   8   7   0    3.19    2.32
  -8  -7   0    9.71    2.74
  -8  -7   0    3.82    2.28
   9   8   0   26.87    3.41
  -9  -8   0   40.48    3.93
  -9  -8   0   36.62    3.73
 -10  -9   0   -6.28    3.66
 -10  -9   0    2.29    3.18
 -11 -10   0   37.86    4.67
 -11 -10   0   40.84    4.60
 -12 -11   0    2.33    4.27
 -12 -11   0    5.56    4.16
 -11 -13   0    6.29    4.64
 -11 -13   0   11.16    4.51
 -10 -12   0    5.71    3.85
 -10 -12   0    8.07    4.13
  -9 -11   0    7.95    3.46
  -9 -11   0    6.18    3.81
  -8 -10   0   10.61    3.25
  -8 -10   0   12.13    3.28
  -7  -9   0  348.32   12.38
  -7  -9   0  350.49   12.35
   7   9   0  351.50   12.22
  -7  -9   0  347.49   11.86
  -6  -8   0  632.15   20.22
   6   8   0  677.03   20.55
  -6  -8   0  666.65   20.70
  -6  -8   0  620.40   20.55
   5   7   0    5.37    1.99
   5   7   0    9.90    1.67
  -5  -7   0    5.60    1.97
  -5  -7   0    8.88    1.83
  -5  -7   0    8.19    2.09
   4   6   0  376.06   12.15
   4   6   0  380.77   11.74
  -4  -6   0  367.19   12.26
  -4  -6   0  392.10   12.16
   4   6   0  369.71   12.10
  -4  -6   0  384.18   12.23
  -4  -6   0  379.92   12.32
  -4  -6   0  377.25   11.70
   4   6   0  384.47   12.28
   4   6   0  389.55   12.02
  -4  -6   0  379.36   12.11
   3   5   0  551.77   16.64
  -3  -5   0  556.44   16.86
   3   5   0  535.37   16.76
  -3  -5   0  543.71   16.88
   3   5   0  557.51   16.55
  -3  -5   0  547.41   16.50
   3   5   0  539.95   16.79
  -3  -5   0  550.55   16.79
   3   5   0  560.82   16.94
  -3  -5   0  553.83   16.92
  -3  -5   0  539.08   16.80
  -2  -4   0  146.84    5.03
   2   4   0  152.84    4.91
  -2  -4   0  141.90    4.99
  -2  -4   0  146.59    5.07
   2   4   0  149.89    5.02
  -2  -4   0  152.87    5.04
   2   4   0  148.58    5.15
  -2  -4   0  143.80    5.07
   2   4   0  153.86    4.86
  -2  -4   0  144.93    4.87
   2   4   0  154.94    5.00
  -2  -4   0  154.42    5.11
   1   3   0 3161.46   92.86
  -1  -3   0 3179.90   92.75
  -1  -3   0 3205.25   92.83
  -1  -3   0 3158.71   92.77
  -1  -3   0 3198.72   92.75
   1   3   0 3216.99   92.55
  -1  -3   0 3177.58   92.57
  -1  -3   0 3242.79   92.73
  -1  -3   0 3222.43   92.83
  -1  -3   0 3172.75   92.74
  -1  -3   0 3113.74   92.86
   1   3   0 3200.60   92.74
   0  -2   0 1380.94   40.92
   0  -2   0 1382.53   40.81
   0   2   0 1414.14   40.82
   0   2   0 1424.92   40.82
   0  -2   0 1409.76   40.84
   0   2   0 1411.73   40.99
   0  -2   0 1399.38   41.03
   0  -2   0 1378.28   40.82
   0   2   0 1403.54   40.77
   0  -2   0 1417.94   41.00
   0   2   0 1385.95   40.98
   0  -2   0 1417.70   40.79
  -1   1   0  632.96   18.50
   1  -1   0  642.14   18.49
   1  -1   0  604.93   18.44
   1  -1   0  626.73   18.51
  -1   1   0  629.57   18.47
  -1   1   0  626.09   18.41
  -2   0   0  901.45   26.14
  -2   0   0  880.21   26.22
   2   0   0  904.23   26.24
   2   0   0  905.07   26.18
   2   0   0  891.18   26.25
  -2   0   0  890.18   26.15
   2   0   0  893.27   26.15
  -2   0   0  895.52   26.25
  -2   0   0  901.33   26.16
  -3  -1   0 2673.93   78.07
  -3  -1   0 2689.01   78.18
  -3  -1   0 2694.80   77.83
   3   1   0 2668.87   78.06
  -3  -1   0 2682.43   78.03
   3   1   0 2639.13   78.16
   3   1   0 2721.55   78.25
   4   2   0  388.08   12.10
  -4  -2   0  405.92   12.24
   4   2   0  392.85   12.20
   4   2   0  395.05   12.21
  -4  -2   0  387.94   12.26
  -4  -2   0  396.34   12.07
  -4  -2   0  394.28   12.13
  -5  -3   0   25.97    1.88
  -5  -3   0   28.74    1.86
  -5  -3   0   26.61    2.01
  -5  -3   0   30.50    1.77
  -5  -3   0   26.83    1.79
   5   3   0   30.09    1.86
   5   3   0   29.36    1.89
  -6  -4   0  179.49    6.49
  -6  -4   0  184.72    6.73
  -6  -4   0  184.47    6.33
   6   4   0  176.65    6.43
  -6  -4   0  182.44    6.41
  -7  -5   0    2.02    1.83
  -7  -5   0   -0.15    1.54
  -7  -5   0    1.44    1.98
   8   6   0    0.50    2.43
  -8  -6   0    2.62    2.18
  -8  -6   0   -0.96    2.35
  -9  -7   0  135.17    6.19
  -9  -7   0  134.93    6.36
   9   7   0  133.69    6.34
 -10  -8   0  158.61    7.17
  10   8   0  141.21    7.08
 -10  -8   0  159.86    7.33
 -11  -9   0   37.80    4.45
 -11  -9   0   42.47    4.51
 -12 -10   0   -1.93    3.95
 -12 -10   0    6.59    3.94
 -13 -11   0    5.01    4.55
 -13 -11   0   -4.83    4.59
 -10 -13   0   -6.04    4.20
  -9 -12   0    0.34    3.59
  -9 -12   0    3.65    3.87
   8  11   0    6.54    3.26
  -8 -11   0   -2.77    3.25
  -8 -11   0    0.65    3.52
  -7 -10   0  191.99    7.58
  -7 -10   0  184.51    7.82
  -7 -10   0  188.34    8.03
   7  10   0  185.18    7.76
  -6  -9   0  220.32    8.34
  -6  -9   0  203.63    7.94
   6   9   0  213.85    8.10
  -6  -9   0  200.20    8.11
   5   8   0    9.83    2.29
  -5  -8   0    6.11    2.24
  -5  -8   0   13.20    2.32
  -5  -8   0    6.97    2.14
   4   7   0  485.08   15.43
  -4  -7   0  502.84   15.69
  -4  -7   0  489.96   15.67
  -4  -7   0  500.24   15.79
   4   7   0  492.14   15.73
   3   6   0  782.73   23.58
  -3  -6   0  777.36   23.73
   3   6   0  766.35   23.65
  -3  -6   0  790.60   23.77
   3   6   0  798.00   23.89
  -3  -6   0  777.11   23.84
   3   6   0  773.32   23.37
  -3  -6   0  780.73   23.49
  -3  -6   0  799.25   23.68
  -3  -6   0  787.97   23.84
   2   5   0   52.09    2.08
  -2  -5   0   52.67    2.41
  -2  -5   0   48.82    2.41
  -2  -5   0   52.39    2.44
  -2  -5   0   52.26    2.08
  -2  -5   0   54.63    2.43
  -2  -5   0   51.88    2.57
  -2  -5   0   50.67    2.43
   2   5   0   53.50    1.75
  -2  -5   0   55.29    2.40
   2   5   0   47.66    2.53
   2   5   0   55.65    2.39
  -2  -5   0   50.81    2.34
  -1  -4   0  310.54    9.87
   1   4   0  302.41    9.33
  -1  -4   0  313.09    9.73
   1   4   0  310.83    9.83
  -1  -4   0  321.04    9.77
   1   4   0  325.07    9.23
  -1  -4   0  305.10    9.65
  -1  -4   0  311.84    9.61
   1   4   0  311.50    9.47
  -1  -4   0  301.87    9.59
  -1  -4   0  311.47    9.57
   1   4   0  320.40    9.62
  -1  -4   0  312.54    9.85
  -1  -4   0  301.65    9.37
   0  -3   0    1.05    0.32
   0   3   0    1.14    0.68
   0   3   0    2.12    0.50
   0   3   0    1.23    0.37
   0  -3   0    1.11    0.64
   0   3   0    1.26    0.46
   0  -3   0    1.57    0.45
   0  -3   0    1.32    0.49
   0  -3   0    0.81    0.38
   0  -3   0    0.83    0.76
   0  -3   0    0.58    0.44
   0  -3   0    0.91    0.67
   1  -2   0  362.62   10.90
   1  -2   0  359.33   10.92
   1  -2   0  356.59   10.57
  -1   2   0  360.07   10.81
  -1   2   0  349.03   10.89
  -1   2   0  363.70   10.89
   1  -2   0  351.19   10.88
  -2   1   0  964.27   28.03
  -2   1   0  958.55   28.27
  -2   1   0  959.03   28.14
  -2   1   0  952.34   27.92
   2  -1   0  957.35   27.92
   2  -1   0  965.89   28.18
   2  -1   0  936.59   28.08
  -3   0   0  658.68   19.31
   3   0   0  646.50   19.28
  -3   0   0  646.21   19.14
   3   0   0  641.74   19.17
  -3   0   0  659.05   19.13
   3   0   0  635.62   19.30
  -3   0   0  662.04   19.25
  -3   0   0  649.72   19.16
  -4  -1   0   23.58    1.11
   4   1   0   26.74    1.62
  -4  -1   0   22.75    1.29
  -4  -1   0   23.90    1.50
   4   1   0   24.30    1.34
  -4  -1   0   23.00    1.24
   4   1   0   25.30    1.46
   5   2   0  472.97   13.90
   5   2   0  469.26   14.74
   5   2   0  480.67   14.56
   5   2   0  463.91   14.63
  -5  -2   0  475.85   14.75
  -5  -2   0  473.21   13.99
  -5  -2   0  484.87   14.55
  -5  -2   0  469.98   14.44
  -6  -3   0  196.38    6.75
   6   3   0  187.84    6.70
   6   3   0  197.31    6.83
  -6  -3   0  203.63    7.01
   6   3   0  191.21    6.80
  -6  -3   0  192.79    6.59
  -7  -4   0    8.45    1.99
  -7  -4   0    7.24    1.71
  -8  -5   0   -0.40    1.91
  -8  -5   0    0.45    2.32
  -9  -6   0    5.38    2.62
  -9  -6   0    2.36    2.65
   9   6   0    0.85    2.68
 -10  -7   0    4.86    2.97
  10   7   0    4.45    3.07
 -10  -7   0    1.19    2.91
 -11  -8   0  144.86    6.80
  11   8   0  125.55    6.84
 -11  -8   0  129.89    6.96
 -12  -9   0    1.72    3.65
 -12  -9   0   -2.23    4.02
 -13 -10   0   -1.14    4.22
 -13 -10   0    6.88    4.38
  -9 -13   0    4.25    4.35
  -8 -12   0    3.13    3.71
   8  12   0    7.50    3.70
   7  11   0   35.73    3.82
  -7 -11   0   27.00    3.72
  -7 -11   0   23.49    3.60
  -6 -10   0  106.57    5.41
   6  10   0  111.37    5.59
  -6 -10   0  119.86    5.81
  -6 -10   0  115.88    5.66
  -5  -9   0  198.35    7.63
   5   9   0  194.49    7.50
  -5  -9   0  182.67    7.32
  -5  -9   0  190.00    7.51
  -4  -8   0   87.38    4.05
   4   8   0   85.35    4.24
  -4  -8   0   81.44    4.22
  -4  -8   0   86.08    4.18
  -3  -7   0  327.90   10.47
   3   7   0  320.32   10.79
  -3  -7   0  324.62   10.74
  -3  -7   0  316.71   10.58
  -3  -7   0  328.94   10.89
   2   6   0  649.52   19.35
  -2  -6   0  646.33   19.97
   2   6   0  652.82   19.61
  -2  -6   0  651.75   19.61
  -2  -6   0  653.25   19.67
   2   6   0  640.44   19.18
  -2  -6   0  651.44   19.61
  -2  -6   0  638.63   19.84
  -2  -6   0  645.22   19.73
  -2  -6   0  643.88   19.66
   2   6   0  636.91   19.88
  -2  -6   0  632.80   19.72
  -1  -5   0  304.53    9.97
  -1  -5   0  309.35    9.56
  -1  -5   0  297.36    9.87
  -1  -5   0  302.06    9.53
  -1  -5   0  297.87    9.23
  -1  -5   0  304.49    9.49
   1   5   0  301.22    9.37
  -1  -5   0  309.09    9.65
  -1  -5   0  311.18    9.54
   1   5   0  303.03    9.86
   1   5   0  310.94    9.56
   1   5   0  312.08    9.20
  -1  -5   0  306.34    9.76
   0  -4   0   44.87    1.73
   0   4   0   47.12    1.82
   0  -4   0   44.63    1.62
   0  -4   0   42.27    2.14
   0  -4   0   47.43    1.88
   0  -4   0   42.83    1.99
   0  -4   0   42.44    1.82
   0  -4   0   45.25    2.26
   0   4   0   45.19    1.67
   0   4   0   42.77    1.75
   0   4   0   52.94    2.13
   0  -4   0   42.29    2.24
   0   4   0   41.58    2.09
   0  -4   0   43.56    1.79
   1  -3   0  152.27    5.37
   1  -3   0  163.68    4.83
   1  -3   0  155.97    5.10
  -1   3   0  160.76    5.31
  -1   3   0  167.37    5.36
   1  -3   0  153.28    5.37
   1  -3   0  156.51    4.83
   1  -3   0  152.19    4.88
   1  -3   0  160.69    5.31
  -1   3   0  157.99    5.21
  -2   2   0 3464.99   99.32
   2  -2   0 3439.22   99.31
  -2   2   0 3445.49   99.77
   2  -2   0 3302.72   99.73
   2  -2   0 3349.94   99.82
  -2   2   0 3456.34   99.84
   2  -2   0 3390.58   99.86
  -2   2   0 3445.87   99.63
  -3   1   0  206.53    7.04
  -3   1   0  219.79    6.42
  -3   1   0  204.35    6.82
  -3   1   0  211.17    6.64
   3  -1   0  209.94    6.79
   3  -1   0  215.29    6.92
   3  -1   0  216.61    6.66
  -3   1   0  217.33    6.42
  -3   1   0  214.33    6.69
  -4   0   0  312.98    9.60
  -4   0   0  313.66    9.56
  -4   0   0  327.22    9.73
  -4   0   0  315.32    9.60
  -4   0   0  328.02   10.17
   4   0   0  316.86    9.79
   4   0   0  310.33    9.80
  -4   0   0  308.91    9.80
  -5  -1   0  632.92   19.07
  -5  -1   0  635.76   19.01
  -5  -1   0  641.95   19.32
   5   1   0  632.44   19.26
  -5  -1   0  647.31   18.87
   5   1   0  634.04   19.50
  -5  -1   0  622.77   18.82
   6   2   0   54.23    2.90
  -6  -2   0   58.68    2.93
  -6  -2   0   57.25    2.66
   6   2   0   57.37    2.82
  -6  -2   0   56.62    2.55
  -6  -2   0   57.33    2.09
   7   3   0  172.59    6.48
  -7  -3   0  162.04    6.23
  -7  -3   0  180.28    6.15
  -7  -3   0  182.51    6.59
  -8  -4   0  232.91    8.63
  -8  -4   0  239.11    8.40
  -9  -5   0   26.52    2.74
  -9  -5   0   23.84    2.97
 -10  -6   0   12.21    2.74
 -10  -6   0   12.51    3.01
  10   6   0    7.41    3.36
 -11  -7   0    3.85    3.30
  11   7   0    2.84    3.43
 -11  -7   0   -2.00    3.09
 -12  -8   0   55.23    4.59
  12   8   0   43.12    4.87
 -12  -8   0   53.30    4.90
 -13  -9   0   42.73    4.82
 -13  -9   0   37.45    4.93
  -9 -14   0    1.23    4.53
  -8 -13   0   18.10    4.40
   8  13   0   10.76    4.11
  -7 -12   0    6.94    3.62
   7  12   0    6.89    3.41
  -7 -12   0    4.34    3.40
  -6 -11   0    5.26    2.99
  -6 -11   0    0.86    3.12
   6  11   0    6.26    3.20
  -5 -10   0    2.78    2.68
  -5 -10   0    4.96    2.78
   5  10   0    0.24    2.75
  -4  -9   0  115.94    5.30
   4   9   0  116.64    5.41
  -4  -9   0  114.82    5.50
  -3  -8   0    5.22    1.70
  -3  -8   0    6.80    2.07
  -3  -8   0    6.94    1.96
  -3  -8   0    4.04    2.26
  -2  -7   0  178.56    6.77
   2   7   0  171.56    6.56
  -2  -7   0  173.78    6.33
  -2  -7   0  182.23    6.37
  -2  -7   0  185.30    6.22
  -2  -7   0  169.17    6.54
  -2  -7   0  171.15    6.12
  -1  -6   0  313.02   10.06
  -1  -6   0  317.86   10.47
  -1  -6   0  324.73    9.98
  -1  -6   0  307.83    9.86
  -1  -6   0  313.56   10.51
   1   6   0  298.34   10.32
  -1  -6   0  322.85    9.95
  -1  -6   0  317.60   10.27
  -1  -6   0  314.81    9.97
   0  -5   0 1143.07   33.39
   0  -5   0 1113.70   33.63
   0  -5   0 1135.60   33.44
   0   5   0 1172.20   33.70
   0  -5   0 1125.61   33.43
   0   5   0 1120.61   33.21
   0  -5   0 1142.88   33.15
   0   5   0 1130.43   33.31
   0  -5   0 1156.20   34.03
   0  -5   0 1147.41   33.29
   0  -5   0 1121.58   34.01
   0  -5   0 1110.38   33.84
   0  -5   0 1146.28   33.34
   0   5   0 1072.20   33.81
   1  -4   0    8.62    1.39
   1  -4   0    9.64    0.74
  -1   4   0    8.83    1.26
  -1   4   0   10.90    1.15
   1  -4   0    7.36    1.25
   1  -4   0    9.17    0.96
   1  -4   0    9.04    1.42
   1  -4   0    7.18    1.00
   1  -4   0    7.32    0.68
  -2   3   0   12.58    1.32
   2  -3   0   11.98    0.62
  -2   3   0   12.03    1.29
   2  -3   0   10.64    1.35
  -2   3   0   12.38    1.15
   2  -3   0   12.66    1.27
   2  -3   0   10.08    1.32
   3  -2   0    4.06    0.61
   3  -2   0    3.00    0.98
  -3   2   0    3.61    1.16
  -3   2   0    4.14    0.59
  -3   2   0    4.75    1.01
   3  -2   0    0.98    1.04
  -3   2   0    3.37    0.80
  -4   1   0    8.57    1.44
   4  -1   0    9.99    1.21
   4  -1   0   12.17    1.09
  -4   1   0   11.81    0.97
  -4   1   0   12.19    1.03
  -4   1   0   10.10    0.69
  -4   1   0   11.26    1.12
  -4   1   0    9.74    0.71
   4  -1   0   11.17    1.02
  -5   0   0  705.48   20.98
  -5   0   0  710.34   21.30
   5   0   0  697.48   21.25
   5   0   0  701.19   21.72
  -5   0   0  703.25   21.68
  -5   0   0  723.52   21.16
  -5   0   0  710.57   21.02
  -5   0   0  703.82   21.02
   5   0   0  705.18   21.30
  -6  -1   0  361.43   11.18
  -6  -1   0  359.39   11.55
  -6  -1   0  363.11   11.05
  -6  -1   0  353.47   11.78
  -6  -1   0  355.43   11.25
   6   1   0  367.74   11.52
   6   1   0  363.35   11.84
  -7  -2   0  507.80   15.80
  -7  -2   0  491.99   15.33
  -7  -2   0  496.22   15.48
  -8  -3   0   54.59    3.39
  -8  -3   0   54.84    3.11
  -9  -4   0   23.19    2.80
  -9  -4   0   18.81    2.46
 -10  -5   0    4.58    2.51
 -10  -5   0    7.29    2.95
 -11  -6   0    6.34    3.00
  11   6   0    9.38    3.48
 -11  -6   0   12.83    3.37
 -12  -7   0   -0.34    3.48
 -12  -7   0    5.98    3.27
  12   7   0    2.37    3.76
 -13  -8   0   30.35    4.26
  13   8   0   29.91    4.93
 -13  -8   0   24.79    4.38
 -14  -9   0    4.91    4.42
   8  14   0   -0.99    4.09
   7  13   0   14.03    3.94
  -7 -13   0   15.32    4.04
  -7 -13   0   23.21    4.29
   6  12   0   30.82    4.00
  -6 -12   0   30.36    4.10
  -6 -12   0   31.04    4.26
  -5 -11   0   18.14    3.49
  -5 -11   0   16.17    3.15
   5  11   0   16.31    3.26
  -4 -10   0  148.62    6.78
   4  10   0  144.08    6.52
  -4 -10   0  154.14    6.45
  -3  -9   0   -0.99    2.02
  -3  -9   0    1.74    2.54
   3   9   0    1.95    2.22
   2   8   0  122.64    5.26
  -2  -8   0  123.47    4.95
  -2  -8   0  119.13    5.31
  -2  -8   0  117.92    5.47
   1   7   0  175.15    6.54
  -1  -7   0  184.05    6.73
  -1  -7   0  181.09    6.15
   0  -6   0  192.00    6.25
   0  -6   0  200.68    6.76
   0  -6   0  204.69    6.39
   0  -6   0  194.62    6.48
   0  -6   0  191.44    6.48
   0  -6   0  199.99    7.25
   0  -6   0  201.93    7.24
   0   6   0  186.78    6.94
   1  -5   0  408.29   13.33
   1  -5   0  423.04   12.91
   1  -5   0  399.62   13.39
   1  -5   0  407.46   13.14
  -1   5   0  438.25   13.08
   1  -5   0  404.94   12.54
   1  -5   0  411.75   12.81
   1  -5   0  421.24   12.62
   1  -5   0  437.01   12.61
   2  -4   0  849.60   24.36
   2  -4   0  795.09   25.31
   2  -4   0  846.60   24.37
   2  -4   0  801.96   25.33
   2  -4   0  838.17   24.37
  -2   4   0  831.98   25.23
  -2   4   0  829.32   25.02
   2  -4   0  825.93   24.62
   2  -4   0  792.43   25.23
   2  -4   0  829.08   25.00
  -3   3   0   -0.13    1.34
   3  -3   0    1.08    1.26
   3  -3   0    1.11    1.21
  -3   3   0    1.93    0.59
   3  -3   0    1.86    0.55
   3  -3   0    3.09    1.31
  -3   3   0    0.36    0.99
  -3   3   0    4.06    1.21
   4  -2   0  245.40    7.71
  -4   2   0  260.49    8.47
  -4   2   0  254.10    7.88
  -4   2   0  244.82    8.11
  -4   2   0  234.01    7.69
   4  -2   0  240.94    8.24
   4  -2   0  252.50    7.38
   4  -2   0  249.80    7.38
   4  -2   0  236.96    8.06
  -5   1   0  224.01    6.96
   5  -1   0  220.30    7.33
  -5   1   0  214.34    7.19
   5  -1   0  220.51    7.07
  -5   1   0  215.41    6.70
   5  -1   0  223.49    7.15
  -5   1   0  217.09    7.03
  -6   0   0  474.45   15.07
  -6   0   0  458.10   14.56
  -6   0   0  474.63   14.38
  -6   0   0  469.13   14.23
   6   0   0  466.40   14.57
  -7  -1   0  121.74    4.63
   7   1   0  127.90    4.94
  -7  -1   0  133.43    5.05
  -7  -1   0  125.45    5.33
  -8  -2   0   90.06    3.98
  -8  -2   0   90.85    4.28
  -8  -2   0   98.66    4.63
  -9  -3   0  230.83    8.60
  -9  -3   0  242.84    8.29
  -9  -3   0  220.40    8.56
 -10  -4   0   10.43    2.82
 -10  -4   0   -1.87    2.74
 -11  -5   0   37.63    3.89
 -12  -6   0    9.11    3.51
  12   6   0   -2.41    3.71
  13   7   0    1.74    4.28
 -13  -7   0    4.69    3.68
  14   8   0    3.73    4.83
 -14  -8   0    7.09    4.01
  -7 -14   0   15.54    4.66
  -6 -13   0   -6.18    4.22
   6  13   0    0.30    3.44
   5  12   0   26.86    3.90
  -5 -12   0   27.66    4.21
  -4 -11   0   53.31    4.52
   4  11   0   47.56    4.14
   3  10   0   19.50    2.98
  -3 -10   0   15.73    3.40
   2   9   0   83.68    4.60
  -2  -9   0   91.65    5.00
  -2  -9   0   92.08    4.76
   1   8   0  113.79    4.98
  -1  -8   0  102.49    5.32
  -1  -8   0  111.25    5.19
   0  -7   0   14.77    2.41
   0  -7   0   16.50    2.37
   0   7   0   16.56    2.21
   1  -6   0  286.45   10.09
   1  -6   0  286.35    9.39
   1  -6   0  316.50   10.29
   1  -6   0  287.22    9.69
   2  -5   0  467.52   15.15
   2  -5   0  461.66   14.95
   2  -5   0  470.19   14.65
  -2   5   0  473.98   14.68
   2  -5   0  480.57   14.65
  -2   5   0  479.66   14.94
  -3   4   0   90.33    3.84
   3  -4   0   82.04    3.72
  -3   4   0   83.14    3.36
   4  -3   0 2786.96   84.32
  -4   3   0 2945.51   84.41
   4  -3   0 2761.30   84.15
  -4   3   0 2960.87   83.88
  -5   2   0  537.15   17.04
   5  -2   0  555.38   16.90
  -5   2   0  534.79   16.26
  -5   2   0  541.60   16.36
   5  -2   0  527.68   16.60
   6  -1   0  586.89   18.16
  -6   1   0  575.84   17.90
  -6   1   0  606.39   18.62
  -7   0   0  273.43    9.19
  -7   0   0  281.41    9.78
  -8  -1   0  379.83   12.67
  -8  -1   0  398.42   13.17
  -9  -2   0  348.03   11.86
  -9  -2   0  348.92   12.13
 -10  -3   0    7.69    2.53
 -10  -3   0    2.22    2.70
 -11  -4   0   51.69    4.10
 -12  -5   0    2.17    3.41
  13   6   0   10.63    4.40
 -13  -6   0   21.77    4.35
 -14  -7   0    9.44    4.13
  14   7   0    6.65    4.66
  -6 -14   0    9.31    4.39
  -5 -13   0   12.14    4.36
  -4 -12   0   73.03    5.57
   4  12   0   70.94    5.08
  -3 -11   0   51.02    4.72
   3  11   0   49.18    4.07
  -2 -10   0   33.48    3.86
   2  10   0   41.84    3.55
  -2 -10   0   42.03    3.82
   1   9   0   26.89    3.03
  -1  -9   0   26.67    3.26
  -1  -9   0   26.83    3.13
   0  -8   0   15.58    2.66
   0   8   0    7.87    2.32
   0  -8   0   14.75    2.74
   1  -7   0  238.29    9.04
  -1   7   0  234.10    8.68
   2  -6   0  104.00    4.84
   2  -6   0   97.85    4.07
   3  -5   0  703.90   20.55
  -3   5   0  693.79   20.83
   3  -5   0  644.61   20.88
   3  -5   0  632.65   20.43
   4  -4   0  157.57    6.16
  -4   4   0  168.45    6.34
  -4   4   0  163.29    5.75
   5  -3   0   20.21    2.04
  -5   3   0   22.01    2.45
  -6   2   0  142.84    6.00
  -7   1   0    6.68    2.37
  -8   0   0   19.55    2.79
  -9  -1   0    0.49    2.65
  -9  -1   0    3.07    2.07
 -10  -2   0   86.13    4.55
 -10  -2   0   87.53    5.01
 -11  -3   0  153.90    6.94
 -11  -3   0  145.78    6.62
 -12  -4   0   20.95    3.63
  13   5   0    3.16    4.26
 -13  -5   0    8.88    3.52
 -14  -6   0    5.79    3.97
  14   6   0    6.78    4.75
  -6 -15   0   15.55    5.23
  -5 -14   0    9.68    4.64
  -4 -13   0   14.63    4.43
  -3 -12   0    8.50    3.97
   2  11   0  163.34    7.50
  -2 -11   0  190.37    8.32
   1  10   0  143.92    6.67
  -1 -10   0  164.69    7.36
  -1 -10   0  152.96    7.17
   0   9   0    0.23    2.58
   0  -9   0    6.76    2.87
   0  -9   0    1.19    2.73
   1  -8   0    0.81    2.50
   1  -8   0    0.57    2.51
  -1   8   0    0.66    2.36
   2  -7   0    7.73    2.41
   2  -7   0   15.77    2.79
   3  -6   0   53.91    3.69
  -3   6   0   69.27    3.68
   4  -5   0   20.81    2.46
  -4   5   0   18.32    2.49
   5  -4   0  573.62   18.55
  -5   4   0  607.06   18.85
  -6   3   0  102.30    4.95
  -7   2   0  500.16   16.45
  -8   1   0  103.18    5.22
  -9   0   0   24.50    3.40
 -10  -1   0   33.20    3.72
 -11  -2   0   18.51    3.60
  14   5   0    0.50    5.03
  -4 -14   0    7.83    4.70
  -3 -13   0   44.28    5.36
  -2 -12   0  110.20    6.79
  -1 -11   0    5.39    3.71
  -1 -11   0   10.19    3.63
   0  10   0   54.83    4.21
   0 -10   0   55.11    4.77
   0 -10   0   65.22    4.92
  -1   9   0   39.83    3.53
   1  -9   0   35.23    3.88
   1  -9   0   43.25    4.10
   2  -8   0    3.43    2.92
   2  -8   0    3.74    2.81
   3  -7   0   96.79    5.22
  -4   6   0  157.85    6.31
   4  -6   0  136.21    6.31
   5  -5   0  272.05   10.17
  -5   5   0  310.39   10.46
  -6   4   0   16.15    2.78
  -7   3   0  249.26    9.39
  -8   2   0   52.94    4.11
  -9   1   0  484.98   16.40
 -10   0   0  188.32    8.04
 -11  -1   0   -2.69    3.41
 -12  -2   0   24.24    4.13
  14   4   0   27.28    5.62
  -3 -14   0    0.90    4.83
  -2 -13   0    9.36    4.48
  -1 -12   0   17.18    4.42
   0 -11   0   34.13    4.56
   0 -11   0   35.36    4.47
   1 -10   0   12.15    3.84
   1 -10   0   16.12    4.10
   2  -9   0  290.75   11.19
   2  -9   0  265.53   10.80
   3  -8   0   45.20    4.53
   3  -8   0   43.88    4.15
   4  -7   0   69.71    4.67
  -4   7   0   83.87    4.56
   5  -6   0   10.89    2.70
  -5   6   0   10.89    2.79
  -6   5   0   93.62    5.12
  -7   4   0  466.05   15.77
  -8   3   0    0.82    3.01
  -9   2   0  400.53   14.09
 -10   1   0   36.60    3.95
 -11   0   0   -4.97    3.49
 -12  -1   0    3.21    3.63
 -13  -2   0   49.74    5.04
  -2 -14   0    7.49    4.82
  -1 -13   0    2.21    4.55
   0 -12   0    6.26    4.49
   0 -12   0    5.10    3.95
   1 -11   0    3.70    4.04
   1 -11   0    7.06    4.00
   2 -10   0    3.67    3.83
   2 -10   0    9.22    4.06
   3  -9   0   33.75    4.20
   3  -9   0   45.02    4.68
   4  -8   0  266.17   10.87
   4  -8   0  310.45   11.69
  -5   7   0   23.88    3.45
  -6   6   0    1.88    3.06
  -7   5   0   14.45    3.52
  -8   4   0   30.08    3.93
  -9   3   0  119.08    6.45
 -10   2   0   16.91    3.86
 -11   1   0  153.38    7.50
 -12   0   0   27.56    4.45
 -13  -1   0   11.76    4.32
  -1 -14   0    8.20    5.05
   0 -13   0   34.82    5.46
   1 -12   0    6.48    4.46
   1 -12   0   14.59    4.65
   2 -11   0   11.34    4.28
   2 -11   0   20.39    4.78
   3 -10   0  157.94    8.06
   3 -10   0  161.69    8.44
   4  -9   0   57.86    5.03
   4  -9   0   55.81    5.49
   5  -8   0   -0.41    4.05
  -6   7   0   64.86    4.86
  -7   6   0    1.48    3.25
  -8   5   0   69.22    5.00
  -9   4   0   57.21    4.89
 -10   3   0   90.78    5.89
 -11   2   0   36.49    4.86
 -12   1   0    6.67    4.21
 -13   0   0   10.48    4.53
 -14  -1   0    2.59    4.38
   1 -13   0   -6.08    5.04
   1 -13   0    5.98    4.90
   2 -12   0    4.88    4.63
   2 -12   0   18.03    5.18
   3 -11   0   50.61    5.85
   3 -11   0   47.88    5.44
   4 -10   0   -0.47    4.45
   4 -10   0   -2.73    3.92
   5  -9   0   33.55    4.97
   6  -8   0   -1.76    4.30
  -7   7   0   26.08    4.14
  -8   6   0   22.87    4.08
  -9   5   0   -2.33    3.75
 -10   4   0   20.92    4.49
 -11   3   0  121.79    6.99
 -12   2   0   11.28    4.16
 -13   1   0   38.99    5.26
   2 -13   0    6.91    5.27
   3 -12   0    5.20    5.06
   3 -12   0    2.26    4.68
   4 -11   0   47.61    6.02
   5 -10   0   88.11    7.24
   6  -9   0    2.44    4.82
   7  -8   0  128.03    8.00
  -8   7   0   13.27    4.06
  -9   6   0    3.47    3.89
 -10   5   0    0.36    4.29
 -11   4   0    9.93    4.36
 -12   3   0   15.50    4.78
   6 -10   0   12.83    5.73
   7  -9   0   33.80    5.66
   8  -8   0    6.07    4.99
   9  -7   0   22.73    5.37
  -9   7   0   13.53    4.60
 -10   6   0   10.43    4.55
 -10   6   1    5.28    4.56
   7  -9  -1   59.81    6.43
   6 -10  -1    8.41    5.42
 -12   3   1   82.01    6.37
 -11   4   1    0.74    4.22
 -10   5   1   13.35    4.47
  -9   6   1    4.23    4.03
  -8   7   1    1.73    3.87
   6  -9  -1   51.15    6.18
   5 -10  -1  132.94    8.20
   4 -11  -1   -2.02    5.05
   3 -12  -1   12.33    5.18
   3 -12  -1    6.03    4.60
   2 -13  -1    5.53    4.97
   2 -13  -1   -1.56    5.13
 -13   1   1   39.39    5.29
 -12   2   1   34.83    5.02
 -11   3   1    2.48    3.93
 -10   4   1   72.98    5.62
  -9   5   1    3.34    3.84
  -8   6   1   72.72    5.39
  -7   7   1    8.35    3.83
   5  -9  -1    6.28    4.28
   4 -10  -1   68.65    6.21
   3 -11  -1   22.10    5.06
   3 -11  -1   11.17    4.37
   2 -12  -1   23.85    4.83
   2 -12  -1   40.67    5.63
   1 -13  -1   47.43    5.66
   1 -13  -1   43.35    5.91
 -13   0   1    1.07    4.28
 -12   1   1   -2.78    4.14
 -11   2   1  128.16    6.99
 -10   3   1   61.87    5.06
  -9   4   1   43.80    4.64
  -8   5   1   77.79    5.48
  -7   6   1    6.59    3.55
   4  -9  -1   26.92    4.66
   3 -10  -1    1.81    3.71
   3 -10  -1    4.25    4.47
   2 -11  -1  133.31    7.57
   2 -11  -1  151.88    8.21
   1 -12  -1  151.27    8.25
   1 -12  -1  159.73    8.48
   0 -13  -1    9.23    4.77
  -1 -14  -1   16.36    5.11
 -13  -1   1    0.34    4.01
 -12   0   1   -2.34    3.92
 -11   1   1   19.14    4.30
 -10   2   1   -0.63    3.54
  -9   3   1   24.03    3.84
  -8   4   1   98.71    5.62
  -7   5   1  216.19    8.84
  -6   6   1    7.11    3.24
   4  -8  -1   11.66    3.18
   3  -9  -1    9.51    3.75
   3  -9  -1    1.30    3.39
   2 -10  -1   26.95    4.46
   2 -10  -1   14.67    3.91
   1 -11  -1    4.44    4.00
   1 -11  -1    3.36    3.71
   0 -12  -1   27.19    4.67
   0 -12  -1   39.51    4.88
  -1 -13  -1   54.53    5.66
  -2 -14  -1    5.90    4.56
 -12  -1   1  123.32    6.73
 -11   0   1    5.53    3.51
 -10   1   1    4.15    3.37
  -9   2   1    1.14    3.07
  -8   3   1  708.63   22.89
  -7   4   1  406.30   14.10
  -6   5   1   95.97    5.19
  -5   6   1  368.61   12.86
   4  -7  -1   62.89    4.25
   3  -8  -1   44.44    3.94
   2  -9  -1    4.02    3.28
   2  -9  -1    2.08    3.33
   1 -10  -1    5.01    3.35
   1 -10  -1    3.61    3.53
   0 -11  -1  164.63    8.02
   0 -11  -1  169.29    8.15
  -1 -12  -1   32.04    4.67
  -2 -13  -1   12.82    4.39
  -3 -14  -1    9.70    4.52
 -11  -1   1    0.58    3.30
 -10   0   1   48.61    4.23
  -9   1   1   23.03    3.47
  -8   2   1   43.98    3.75
  -7   3   1   31.81    3.44
  -6   4   1  233.15    8.87
  -5   5   1 1004.26   30.98
  -4   6   1    1.79    2.49
   4  -6  -1   -0.90    2.34
   3  -7  -1  125.33    5.86
   2  -8  -1    2.99    2.75
   1  -9  -1   11.21    3.21
   1  -9  -1   12.97    3.29
   0 -10  -1    0.33    3.18
   0 -10  -1    4.17    3.11
  -1 -11  -1   89.23    5.52
  -1 -11  -1   75.87    5.46
  -2 -12  -1   36.13    4.54
  -3 -13  -1    6.80    4.15
  -4 -14  -1   13.70    4.84
  -5 -15  -1   11.33    4.94
 -11  -2   1   39.83    4.08
 -10  -1   1   15.13    3.14
  -9   0   1  142.32    6.47
  -8   1   1  175.71    7.28
  -7   2   1  112.54    5.35
  -6   3   1   96.16    4.79
  -5   4   1    1.25    2.14
   4  -5  -1   78.49    4.05
  -4   5   1   80.42    4.16
   3  -6  -1  976.93   30.09
   2  -7  -1   40.32    3.35
  -1   8   1   84.09    4.44
   1  -8  -1   84.67    4.85
   0   9   1   23.34    2.94
   0  -9  -1   26.09    3.40
  -1 -10  -1   31.35    3.50
  -1 -10  -1   21.66    3.49
  -2 -11  -1    0.66    3.68
  -3 -12  -1   -0.36    4.14
  -4 -13  -1    0.39    4.29
  -5 -14  -1   11.57    4.57
  -6 -15  -1   31.63    5.23
 -14  -6   1    3.36    4.24
  14   6  -1   -3.44    4.60
 -13  -5   1   28.86    4.50
 -12  -4   1    1.53    3.24
 -11  -3   1  145.55    6.70
 -10  -2   1   18.93    3.14
 -10  -2   1   21.16    2.90
  -9  -1   1    2.15    2.66
  -9  -1   1    4.31    2.20
  -8   0   1   15.37    2.76
  -8   0   1   18.76    2.25
  -7   1   1   44.40    3.35
  -6   2   1    1.61    2.01
  -5   3   1  416.63   13.59
   5  -3  -1  409.49   13.10
  -4   4   1   26.85    2.48
  -4   4   1   30.69    1.84
   3  -5  -1    9.75    1.97
  -3   5   1    9.08    1.97
   2  -6  -1  730.16   22.79
   1  -7  -1  567.87   18.30
   0  -8  -1  211.25    7.89
   0   8   1  187.17    7.26
   0  -8  -1  190.18    7.74
  -1  -9  -1  207.27    8.31
  -1  -9  -1  222.60    8.28
  -2 -10  -1   94.59    5.38
   2  10   1   95.58    4.95
  -2 -10  -1  100.77    5.23
   3  11   1   27.24    3.36
  -3 -11  -1   21.19    3.68
  -4 -12  -1   12.71    4.02
  -5 -13  -1   -3.71    4.03
  -6 -14  -1    0.40    4.23
  -7 -15  -1    2.11    4.83
  14   7  -1   12.99    5.10
 -14  -7   1   13.55    4.41
 -13  -6   1   30.82    4.44
  13   6  -1   19.33    4.86
 -12  -5   1   -0.32    3.44
 -11  -4   1    2.86    3.00
 -10  -3   1   70.25    4.26
 -10  -3   1   64.68    4.25
  -9  -2   1  547.50   17.86
  -9  -2   1  561.48   18.01
  -8  -1   1   58.21    3.72
  -8  -1   1   55.68    3.32
  -7   0   1    4.75    2.04
  -7   0   1    5.55    1.65
  -6   1   1  313.80   10.42
   6  -1  -1  337.42   10.49
  -6   1   1  322.05   10.97
  -5   2   1   17.99    2.17
   5  -2  -1   17.56    1.58
   5  -2  -1   14.66    1.74
  -5   2   1   15.83    1.46
  -4   3   1  568.56   16.53
  -4   3   1  554.83   17.16
   4  -3  -1  537.59   17.00
   4  -3  -1  508.49   16.77
  -3   4   1   51.31    2.95
  -3   4   1   52.47    2.42
   3  -4  -1   52.77    2.89
   3  -4  -1   45.19    2.70
   2  -5  -1  315.58   10.24
   2  -5  -1  307.88   10.70
   2  -5  -1  309.66   10.66
  -2   5   1  342.17   10.36
   2  -5  -1  332.92   10.08
   1  -6  -1   85.63    4.10
   1  -6  -1   82.25    3.75
   1  -6  -1   82.71    3.26
   0   7   1  525.59   16.68
   0  -7  -1  526.29   16.53
   0  -7  -1  533.23   17.02
   1   8   1  100.13    4.66
  -1  -8  -1  105.68    4.87
  -1  -8  -1   98.14    4.99
   2   9   1   11.62    2.47
  -2  -9  -1   15.89    3.05
  -2  -9  -1   10.25    2.43
  -3 -10  -1   87.78    5.00
   3  10   1   78.56    4.50
   4  11   1  350.55   12.87
  -4 -11  -1  396.30   13.53
  -5 -12  -1    8.27    3.66
   5  12   1    6.60    3.24
  -6 -13  -1   13.56    4.25
  -7 -14  -1   11.48    4.30
 -14  -8   1   22.12    4.69
  14   8  -1   18.36    4.95
  13   7  -1    6.62    4.43
 -13  -7   1    7.04    4.19
 -12  -6   1   16.47    3.80
 -11  -5   1  126.20    6.43
 -10  -4   1   40.90    3.65
  -9  -3   1    5.93    2.26
  -9  -3   1    8.54    2.56
  -8  -2   1   87.31    3.85
  -8  -2   1   85.59    4.21
  -8  -2   1   83.06    4.27
  -7  -1   1  737.23   22.74
  -7  -1   1  759.37   22.98
  -7  -1   1  726.43   22.37
  -6   0   1   34.21    1.84
  -6   0   1   30.88    2.20
  -6   0   1   29.81    2.42
   6   0  -1   33.88    2.14
   5  -1  -1  495.82   15.12
  -5   1   1  485.30   14.75
   5  -1  -1  484.03   15.20
  -5   1   1  506.65   14.77
  -5   1   1  484.37   15.10
   5  -1  -1  495.55   14.79
   5  -1  -1  478.51   14.92
  -5   1   1  502.37   15.58
   4  -2  -1  119.42    4.36
   4  -2  -1  121.05    4.60
  -4   2   1  124.79    4.89
   4  -2  -1  123.45    4.27
  -4   2   1  121.57    3.87
  -4   2   1  118.55    4.25
  -4   2   1  124.09    4.20
   4  -2  -1  128.13    3.89
   4  -2  -1  123.50    3.88
   3  -3  -1  618.67   19.32
  -3   3   1  636.95   18.93
  -3   3   1  645.69   19.59
   3  -3  -1  621.90   19.48
  -3   3   1  675.36   19.14
   3  -3  -1  607.12   19.55
   3  -3  -1  633.29   18.90
   2  -4  -1  536.65   15.52
   2  -4  -1  495.05   16.24
   2  -4  -1  500.97   16.19
   2  -4  -1  514.25   15.74
   2  -4  -1  498.34   16.22
  -2   4   1  553.42   15.97
  -2   4   1  535.60   16.29
   1  -5  -1  144.63    5.49
  -1   5   1  142.05    4.72
   1  -5  -1  149.65    5.44
   1  -5  -1  150.57    4.92
   1  -5  -1  150.51    5.02
   1  -5  -1  152.28    4.79
   1  -5  -1  144.19    5.57
  -1   5   1  153.46    5.28
   1  -5  -1  148.67    4.97
   1  -5  -1  153.88    4.77
   0  -6  -1  325.27   10.84
   0  -6  -1  325.10   10.48
   0  -6  -1  323.62   10.11
   0  -6  -1  328.39   10.04
   0   6   1  318.05   10.54
  -1  -7  -1   10.69    1.52
  -1  -7  -1   12.17    2.29
  -1  -7  -1    6.70    1.40
  -1  -7  -1   13.67    1.48
   1   7   1    6.74    1.77
  -1  -7  -1    9.78    1.96
  -2  -8  -1  107.03    4.60
  -2  -8  -1  103.94    4.18
   2   8   1   87.05    4.31
  -2  -8  -1   87.87    4.65
  -3  -9  -1  382.98   12.86
  -3  -9  -1  401.87   13.38
   3   9   1  384.37   12.98
  -4 -10  -1   -0.80    2.87
  -4 -10  -1    4.49    2.41
   4  10   1   -3.82    2.82
   5  11   1   20.23    3.22
  -5 -11  -1   20.45    3.16
  -5 -11  -1   27.94    3.70
  -6 -12  -1    2.24    3.52
  -6 -12  -1   -0.60    3.09
   6  12   1   -2.14    3.19
   7  13   1   23.74    4.02
  -7 -13  -1   13.31    3.89
  -7 -13  -1   11.04    4.03
 -13  -8   1   10.38    4.11
  13   8  -1    0.87    4.28
 -13  -8   1    1.16    4.01
 -12  -7   1    3.51    3.66
  12   7  -1    3.20    3.88
 -12  -7   1    5.60    3.37
 -11  -6   1   50.41    4.23
 -11  -6   1   57.36    4.72
 -10  -5   1  348.08   12.57
 -10  -5   1  356.07   12.29
  -9  -4   1   49.47    3.70
  -9  -4   1   50.41    3.38
  -8  -3   1  173.30    6.50
  -8  -3   1  183.00    6.91
  -8  -3   1  164.37    6.62
  -7  -2   1   38.86    2.24
  -7  -2   1   34.51    2.31
   7   2  -1   38.09    2.43
  -7  -2   1   43.29    2.76
  -7  -2   1   39.99    2.75
  -6  -1   1  211.64    7.29
   6   1  -1  219.39    7.02
   6   1  -1  208.37    7.22
  -6  -1   1  214.82    7.44
  -6  -1   1  201.74    6.97
  -6  -1   1  213.55    6.90
   6   1  -1  195.28    7.35
   5   0  -1 1965.27   55.49
  -5   0   1 1889.39   55.22
   5   0  -1 1864.74   55.73
   5   0  -1 1852.71   55.54
  -5   0   1 1868.75   55.75
  -5   0   1 1888.79   56.02
  -5   0   1 1902.22   55.42
  -5   0   1 1908.72   55.48
   4  -1  -1    2.56    0.95
  -4   1   1    3.83    0.67
  -4   1   1    2.15    0.62
  -4   1   1    2.58    1.32
  -4   1   1    4.22    0.91
   4  -1  -1    1.99    0.71
   4  -1  -1    2.78    0.87
  -4   1   1    1.53    0.57
   4  -1  -1    1.56    0.67
   4  -1  -1    1.70    0.64
   3  -2  -1  966.06   28.20
  -3   2   1  972.64   28.21
   3  -2  -1  982.68   28.20
   3  -2  -1  951.04   28.22
  -3   2   1  971.74   28.56
   3  -2  -1  941.83   28.68
  -3   2   1 1007.33   28.58
   3  -2  -1  953.26   28.87
   3  -2  -1  946.48   29.04
   3  -2  -1  981.66   28.55
  -3   2   1  945.66   29.01
   2  -3  -1  612.14   17.92
   2  -3  -1  593.75   18.36
   2  -3  -1  586.75   18.49
  -2   3   1  628.81   18.19
   2  -3  -1  582.63   18.43
  -2   3   1  618.73   18.53
  -1   4   1    2.70    0.54
   1  -4  -1    4.07    1.20
   1  -4  -1    4.09    0.74
   1  -4  -1    3.67    0.57
  -1   4   1    6.75    1.01
   1  -4  -1    4.10    1.16
   1  -4  -1    3.01    1.14
   1  -4  -1    4.25    0.53
   1  -4  -1    4.61    0.82
  -1   4   1    4.03    0.56
   0  -5  -1  388.03   12.27
   0  -5  -1  406.44   12.26
   0   5   1  414.36   12.32
   0  -5  -1  402.49   12.37
   0  -5  -1  425.14   12.72
   0  -5  -1  418.86   12.96
   0  -5  -1  417.92   12.84
   0   5   1  395.54   12.68
   0  -5  -1  406.05   12.32
   0  -5  -1  413.15   12.31
  -1  -6  -1  394.37   11.86
   1   6   1  375.26   11.71
  -1  -6  -1  394.73   11.96
  -1  -6  -1  375.68   11.96
   1   6   1  360.20   12.11
  -1  -6  -1  387.00   11.65
  -1  -6  -1  385.08   12.40
  -1  -6  -1  391.48   12.32
  -1  -6  -1  371.22   12.13
  -1  -6  -1  381.95   11.93
   1   6   1  383.29   11.59
  -2  -7  -1  260.61    8.92
  -2  -7  -1  256.17    8.73
  -2  -7  -1  258.54    8.71
  -2  -7  -1  274.96    9.18
   2   7   1  243.39    8.83
  -2  -7  -1  268.60    8.74
  -2  -7  -1  269.48    8.59
  -3  -8  -1    3.66    1.62
  -3  -8  -1    5.04    1.77
   3   8   1    3.72    1.89
  -3  -8  -1    4.46    1.55
  -3  -8  -1    4.25    2.06
  -3  -8  -1    1.51    1.69
  -4  -9  -1    4.28    2.06
   4   9   1    4.21    2.35
  -4  -9  -1    4.13    1.95
  -4  -9  -1    2.73    2.57
  -5 -10  -1   21.58    3.16
  -5 -10  -1   18.35    2.85
   5  10   1   14.88    2.76
  -6 -11  -1   56.24    4.33
   6  11   1   64.56    4.40
  -6 -11  -1   63.81    4.61
   7  12   1   16.25    3.58
  -7 -12  -1   14.49    3.81
  -7 -12  -1   15.63    3.77
  -8 -13  -1    4.67    3.89
   8  13   1    4.29    3.70
  -9 -14  -1   28.59    5.12
 -13  -9   1   14.38    4.59
 -13  -9   1    1.11    4.14
 -12  -8   1    5.34    3.84
 -12  -8   1   16.81    4.22
  12   8  -1    8.66    3.98
  11   7  -1   35.79    4.42
 -11  -7   1   29.98    4.15
 -11  -7   1   26.11    3.78
 -10  -6   1   92.85    5.34
 -10  -6   1   95.97    5.13
  -9  -5   1    6.17    2.64
  -9  -5   1    2.71    2.41
  -8  -4   1    8.43    2.11
  -8  -4   1    4.90    2.22
  -7  -3   1   96.30    4.17
  -7  -3   1   97.09    4.20
  -7  -3   1   94.64    4.36
   6   2  -1  330.25   10.14
   6   2  -1  297.97   10.30
  -6  -2   1  318.23   10.40
   6   2  -1  312.22   10.28
  -6  -2   1  312.74   10.01
  -6  -2   1  311.66   10.30
  -6  -2   1  315.29   10.17
  -5  -1   1  483.69   14.77
   5   1  -1  497.15   14.84
  -5  -1   1  479.73   14.39
   5   1  -1  474.12   15.15
   5   1  -1  490.44   14.57
  -5  -1   1  476.92   15.14
   5   1  -1  508.81   14.93
  -5  -1   1  495.52   15.10
   5   1  -1  470.14   15.01
  -5  -1   1  485.05   14.84
   4   0  -1  875.31   26.26
  -4   0   1  870.56   26.24
   4   0  -1  894.05   26.27
  -4   0   1  884.33   26.46
   4   0  -1  901.03   26.47
  -4   0   1  874.70   26.01
  -4   0   1  931.30   26.69
  -4   0   1  883.05   26.20
   4   0  -1  911.07   26.24
  -3   1   1 8694.23  249.28
   3  -1  -1 8545.50  249.28
   3  -1  -1 8683.22  249.27
  -3   1   1 8586.53  249.26
   3  -1  -1 8518.08  249.58
  -3   1   1 8877.91  249.83
  -3   1   1 8752.64  249.32
   3  -1  -1 8329.62  249.39
   3  -1  -1 8383.85  249.80
  -3   1   1 8477.19  249.50
   3  -1  -1 8777.38  249.52
   2  -2  -1  803.04   24.02
   2  -2  -1  786.15   24.24
  -2   2   1  808.43   23.92
   2  -2  -1  787.07   24.13
  -2   2   1  831.84   24.27
  -2   2   1  804.01   23.86
   2  -2  -1  840.18   23.85
  -1   3   1    6.94    0.46
  -1   3   1    6.25    0.77
   1  -3  -1    6.60    0.97
  -1   3   1    6.86    1.05
   1  -3  -1    6.86    0.69
   1  -3  -1    7.32    0.57
   1  -3  -1    6.49    1.05
   1  -3  -1    5.39    0.98
  -1   3   1    7.12    0.45
   0  -4  -1    9.27    1.09
   0   4   1    8.13    0.74
   0  -4  -1    8.43    1.27
   0  -4  -1    9.35    0.75
   0  -4  -1   10.96    1.11
   0  -4  -1    9.05    0.73
   0  -4  -1    9.99    0.82
   1   5   1  717.65   21.14
  -1  -5  -1  695.88   21.63
  -1  -5  -1  726.40   21.52
   1   5   1  704.40   21.35
   1   5   1  693.23   21.64
  -1  -5  -1  704.83   21.82
  -1  -5  -1  735.33   21.45
   1   5   1  718.70   21.26
  -1  -5  -1  732.15   21.00
  -1  -5  -1  715.46   21.29
   2   6   1  127.39    4.68
  -2  -6  -1  120.66    4.52
  -2  -6  -1  118.34    4.47
  -2  -6  -1  121.28    4.18
  -2  -6  -1  116.14    4.56
  -2  -6  -1  121.91    4.47
   2   6   1  114.13    4.09
  -2  -6  -1  128.05    4.42
  -2  -6  -1  124.83    4.56
  -2  -6  -1  117.93    4.74
   3   7   1  221.02    7.64
  -3  -7  -1  204.61    7.39
  -3  -7  -1  217.59    7.49
  -3  -7  -1  217.07    7.69
  -3  -7  -1  211.51    7.28
  -3  -7  -1  215.17    7.44
  -3  -7  -1  218.85    7.60
  -3  -7  -1  229.13    7.43
  -3  -7  -1  215.95    7.58
  -4  -8  -1  132.35    5.59
  -4  -8  -1  130.24    5.54
   4   8   1  137.33    5.57
  -4  -8  -1  146.34    5.58
  -5  -9  -1    4.79    2.27
  -5  -9  -1    2.72    2.08
   5   9   1    4.01    2.30
  -5  -9  -1    4.63    2.34
  -6 -10  -1   17.06    3.06
  -6 -10  -1   17.83    2.78
  -6 -10  -1   21.41    3.06
  -7 -11  -1   69.27    4.70
  -7 -11  -1   75.23    5.02
   7  11   1   85.74    4.97
  -7 -11  -1   73.77    4.76
   8  12   1    6.11    3.49
  -8 -12  -1    2.02    3.54
  -9 -13  -1   15.82    4.34
 -10 -14  -1   15.30    4.86
 -13 -10   1   -1.57    4.40
 -13 -10   1   -2.06    4.24
 -12  -9   1    7.59    4.32
 -12  -9   1    8.91    4.19
 -11  -8   1   27.41    3.99
 -11  -8   1   21.29    4.04
 -10  -7   1    6.14    3.21
 -10  -7   1   11.30    3.30
  10   7  -1   12.90    3.55
  -9  -6   1  148.40    6.77
  -9  -6   1  153.86    6.58
  -8  -5   1   73.08    4.31
  -8  -5   1   79.33    4.16
  -7  -4   1  298.44   10.19
  -7  -4   1  285.75    9.89
  -6  -3   1  122.22    4.75
  -6  -3   1  123.19    4.57
   6   3  -1  118.58    4.70
   6   3  -1  121.61    4.64
  -6  -3   1  120.42    4.98
   5   2  -1   10.97    1.37
  -5  -2   1    9.09    1.48
  -5  -2   1   10.22    1.23
  -5  -2   1    8.92    1.31
   5   2  -1   10.00    1.30
   5   2  -1    8.66    0.66
   5   2  -1    9.35    1.39
   5   2  -1   12.13    1.39
   4   1  -1 1407.83   41.17
  -4  -1   1 1402.76   41.16
  -4  -1   1 1417.06   41.31
  -4  -1   1 1408.69   41.32
   4   1  -1 1396.79   41.35
  -4  -1   1 1416.15   41.10
   4   1  -1 1409.96   41.12
   4   1  -1 1364.00   40.82
   4   1  -1 1406.46   41.28
   3   0  -1 2125.54   61.11
   3   0  -1 2091.47   61.09
  -3   0   1 2096.26   60.89
  -3   0   1 2113.42   61.09
  -3   0   1 2122.91   61.41
   3   0  -1 2082.68   61.13
   3   0  -1 2101.58   61.27
  -3   0   1 2114.07   61.28
  -3   0   1 2045.46   61.11
  -2   1   1  744.78   22.08
   2  -1  -1  732.32   22.12
  -2   1   1  756.69   21.96
   2  -1  -1  750.43   21.90
   2  -1  -1  730.71   21.99
   2  -1  -1  739.04   22.31
   2  -1  -1  761.88   22.07
  -2   1   1  771.06   22.32
   2  -1  -1  757.62   21.89
  -2   1   1  737.94   21.89
   2  -1  -1  755.23   21.90
   1  -2  -1 9388.33  270.83
   1  -2  -1 9232.47  271.15
  -1   2   1 9493.03  270.95
   1  -2  -1 9170.51  271.03
  -1   2   1 9421.67  271.16
   0  -3  -1  318.63    9.57
   0  -3  -1  317.28    9.85
   0  -3  -1  315.63    9.62
   0  -3  -1  323.98    9.48
   0  -3  -1  315.66    9.79
   0   3   1  314.62    9.57
   1   4   1  500.08   14.61
  -1  -4  -1  503.23   14.96
   1   4   1  502.35   14.75
  -1  -4  -1  484.71   14.76
  -1  -4  -1  482.03   15.08
  -1  -4  -1  499.25   14.93
   1   4   1  485.99   15.00
  -2  -5  -1  347.64   10.74
  -2  -5  -1  345.10   10.93
  -2  -5  -1  339.23   11.08
   2   5   1  354.44   11.03
  -2  -5  -1  354.06   10.95
  -2  -5  -1  357.00   10.90
  -2  -5  -1  346.54   10.98
  -2  -5  -1  349.15   11.01
   2   5   1  354.36   10.72
  -3  -6  -1  302.44    9.98
  -3  -6  -1  304.51    9.84
  -3  -6  -1  309.94    9.64
  -3  -6  -1  303.11    9.62
  -3  -6  -1  297.78    9.77
   3   6   1  295.13    9.59
  -3  -6  -1  306.77    9.75
  -3  -6  -1  303.20    9.95
   3   6   1  310.13    9.97
  -3  -6  -1  315.40    9.95
  -3  -6  -1  306.45   10.01
   4   7   1  214.61    7.51
  -4  -7  -1  215.91    7.06
  -4  -7  -1  198.98    7.48
  -4  -7  -1  206.77    7.53
  -4  -7  -1  216.55    7.62
   4   7   1  215.24    7.18
  -5  -8  -1   40.40    2.93
  -5  -8  -1   42.47    2.99
  -5  -8  -1   41.78    2.92
   5   8   1   34.71    2.89
   6   9   1    8.62    2.52
  -6  -9  -1   10.00    2.39
  -6  -9  -1    9.01    2.59
  -6  -9  -1    6.71    2.39
  -7 -10  -1   13.65    2.87
  -7 -10  -1   18.99    3.23
   7  10   1   18.59    3.17
  -7 -10  -1   15.49    2.95
  -8 -11  -1   83.88    5.31
  -8 -11  -1   74.93    4.97
  -9 -12  -1    0.34    3.48
  -9 -12  -1    3.18    3.70
 -10 -13  -1    3.14    4.15
 -12 -10   1   12.89    4.45
 -12 -10   1    3.14    3.97
 -11  -9   1    7.16    3.98
 -11  -9   1   20.35    4.20
 -10  -8   1   77.89    5.23
 -10  -8   1   76.78    5.02
  -9  -7   1  185.01    7.93
   9   7  -1  196.19    8.06
  -9  -7   1  189.90    7.92
  -8  -6   1   40.63    3.47
  -8  -6   1   38.31    3.34
  -7  -5   1   59.78    3.60
  -7  -5   1   53.06    3.32
  -6  -4   1   56.61    3.05
  -6  -4   1   54.64    3.13
   5   3  -1   22.07    1.61
   5   3  -1   25.00    1.32
  -5  -3   1   24.91    1.98
  -5  -3   1   25.67    1.92
   5   3  -1   23.45    1.73
   5   3  -1   23.64    1.77
  -5  -3   1   20.60    1.62
  -5  -3   1   25.26    1.84
   5   3  -1   21.81    1.88
   4   2  -1  169.41    5.47
  -4  -2   1  157.69    5.52
   4   2  -1  156.53    5.48
  -4  -2   1  163.56    5.41
   4   2  -1  159.07    5.42
  -4  -2   1  160.44    5.48
   4   2  -1  163.44    5.07
   4   2  -1  158.53    5.52
  -4  -2   1  159.45    5.58
   3   1  -1  289.97    9.15
  -3  -1   1  299.31    9.05
   3   1  -1  294.61    9.08
  -3  -1   1  286.89    9.09
   3   1  -1  300.21    8.70
   3   1  -1  286.74    8.72
   3   1  -1  297.00    9.04
  -3  -1   1  292.47    9.18
  -3  -1   1  297.91    9.08
  -2   0   1 2542.11   74.03
   2   0  -1 2586.86   73.92
   2   0  -1 2542.33   74.07
  -2   0   1 2600.22   74.08
   2   0  -1 2532.22   73.93
  -2   0   1 2494.53   73.91
  -2   0   1 2516.86   73.92
   2   0  -1 2556.82   74.03
   1  -1  -1   18.53    0.97
  -1   1   1   19.90    0.77
   1  -1  -1   15.78    0.76
  -1   1   1   18.72    0.84
   1  -1  -1   18.52    0.81
  -1   1   1   19.46    0.99
   0  -2  -1  380.20   11.76
   0   2   1  396.98   11.67
   0   2   1  390.38   11.61
   0  -2  -1  393.49   11.66
   0   2   1  397.94   11.61
   0  -2  -1  397.33   11.69
   1   3   1  907.94   26.87
  -1  -3  -1  937.09   26.97
  -1  -3  -1  910.98   27.02
   1   3   1  900.20   26.98
  -1  -3  -1  917.62   26.88
   1   3   1  920.93   26.70
  -2  -4  -1    2.39    0.81
  -2  -4  -1    2.98    0.89
  -2  -4  -1    3.84    0.72
   2   4   1    1.87    0.87
   2   4   1    2.62    0.68
  -2  -4  -1    3.01    0.85
  -2  -4  -1    2.66    0.65
   3   5   1  167.59    5.92
  -3  -5  -1  171.28    5.75
  -3  -5  -1  177.38    5.97
  -3  -5  -1  179.38    5.96
  -3  -5  -1  172.27    6.07
   3   5   1  179.47    6.06
   3   5   1  172.51    5.86
  -3  -5  -1  185.05    6.20
  -3  -5  -1  179.52    5.87
  -4  -6  -1  522.42   15.76
   4   6   1  493.79   15.73
  -4  -6  -1  493.01   15.89
  -4  -6  -1  506.78   15.76
   4   6   1  503.79   15.67
   4   6   1  510.29   15.82
  -4  -6  -1  517.62   15.94
   5   7   1   60.80    3.05
  -5  -7  -1   59.97    3.36
  -5  -7  -1   58.84    3.31
   5   7   1   60.21    3.30
   6   8   1  149.38    5.94
  -6  -8  -1  142.50    5.76
  -6  -8  -1  144.87    6.05
  -6  -8  -1  134.22    5.91
  -7  -9  -1   56.52    3.99
   7   9   1   58.40    4.19
  -7  -9  -1   67.95    3.82
  -7  -9  -1   65.67    4.26
  -8 -10  -1   12.20    3.13
  -8 -10  -1   13.73    3.40
  -9 -11  -1   12.16    3.71
  -9 -11  -1    3.64    3.74
 -10 -12  -1    2.22    4.09
 -10 -12  -1    1.09    3.81
 -11 -13  -1    4.75    4.31
 -11 -13  -1    1.23    4.47
 -12 -11   1    9.66    4.59
 -12 -11   1   10.54    4.28
 -11 -10   1    8.74    4.17
 -11 -10   1   14.82    4.12
 -10  -9   1   25.08    3.91
 -10  -9   1   33.20    4.13
  -9  -8   1    6.28    3.33
  -9  -8   1   -0.87    2.96
   8   7  -1    1.49    2.40
  -8  -7   1    2.36    2.69
  -8  -7   1   -1.76    2.45
  -7  -6   1  441.72   14.29
  -7  -6   1  411.44   14.07
  -6  -5   1   48.39    2.36
  -6  -5   1   47.88    3.06
  -5  -4   1   12.53    1.68
  -5  -4   1    9.75    1.62
   5   4  -1    9.92    1.51
   5   4  -1    9.51    1.71
  -5  -4   1   11.58    1.20
  -5  -4   1   12.69    1.51
   5   4  -1   10.07    1.42
  -5  -4   1   10.66    1.71
  -4  -3   1  130.24    4.72
  -4  -3   1  132.97    4.72
  -4  -3   1  130.61    4.59
   4   3  -1  132.11    4.61
   4   3  -1  122.22    4.65
   4   3  -1  129.53    4.67
  -4  -3   1  123.43    4.75
  -3  -2   1    1.83    0.76
  -3  -2   1    1.46    0.85
   3   2  -1    2.27    0.83
  -3  -2   1    3.01    0.91
   3   2  -1    2.28    0.76
   3   2  -1    2.95    0.89
   3   2  -1    1.45    0.53
   3   2  -1    2.15    0.59
  -3  -2   1    4.47    0.83
   2   1  -1   35.02    1.40
  -2  -1   1   34.41    1.46
  -2  -1   1   32.05    1.40
  -2  -1   1   35.83    1.48
   2   1  -1   31.48    1.45
   2   1  -1   32.44    1.23
   2   1  -1   34.91    1.42
  -2  -1   1   29.21    1.35
   1   0  -1  203.74    5.88
  -1   0   1  196.48    5.92
  -1   0   1  204.25    5.88
  -1   0   1  197.67    5.86
   1   0  -1  206.50    5.88
   1   0  -1  200.28    5.91
   1   0  -1  204.42    5.87
   0  -1  -1   -0.03    0.03
   0  -1  -1   -0.02    0.04
   1   2   1  976.57   27.91
  -1  -2  -1  953.90   27.93
   1   2   1  931.44   27.94
  -1  -2  -1  956.18   27.90
   2   3   1 9762.21  284.34
  -2  -3  -1 9647.78  284.34
   2   3   1 9999.00  284.39
  -2  -3  -1 9658.28  284.45
   2   3   1 9796.22  284.42
  -2  -3  -1 9925.80  284.17
  -2  -3  -1 9804.50  284.49
  -2  -3  -1 9830.50  284.36
  -3  -4  -1  664.30   21.20
   3   4   1  702.81   21.26
  -3  -4  -1  734.37   21.27
  -3  -4  -1  711.12   21.24
  -3  -4  -1  711.36   21.35
   3   4   1  716.90   21.31
   3   4   1  729.48   21.27
  -3  -4  -1  701.09   21.43
   4   5   1    0.24    1.06
   4   5   1    0.43    0.56
   4   5   1    0.82    1.29
   4   5   1   -1.48    1.11
  -4  -5  -1   -0.22    1.11
  -4  -5  -1   -0.68    1.14
  -4  -5  -1    1.30    1.31
  -4  -5  -1    1.08    1.16
   5   6   1   44.43    2.62
   5   6   1   46.19    2.80
   5   6   1   41.41    2.51
  -5  -6  -1   50.86    2.88
  -5  -6  -1   42.54    2.80
  -5  -6  -1   42.27    2.57
  -6  -7  -1   56.20    3.37
   6   7   1   50.63    2.99
  -6  -7  -1   46.18    3.10
  -7  -8  -1  144.69    6.19
  -7  -8  -1  137.50    6.12
  -8  -9  -1  139.87    6.54
  -8  -9  -1  146.35    6.59
  -9 -10  -1   17.97    3.65
  -9 -10  -1   23.78    3.62
 -10 -11  -1   14.57    4.18
 -10 -11  -1   16.80    3.85
 -11 -12  -1   -0.38    4.01
 -11 -12  -1   -1.93    4.06
 -12 -13  -1   22.54    5.09
 -12 -12   1    1.67    4.34
 -11 -11   1    2.71    4.06
 -11 -11   1    0.38    4.03
 -10 -10   1    6.96    3.79
 -10 -10   1    7.32    3.69
  -9  -9   1    3.41    3.34
  -9  -9   1   -5.62    3.21
  -8  -8   1  206.44    8.10
  -8  -8   1  183.75    7.92
   7   7  -1    4.49    2.15
  -7  -7   1    4.00    2.36
  -7  -7   1    5.51    2.55
  -6  -6   1  142.00    5.85
   6   6  -1  130.13    5.64
  -6  -6   1  143.43    5.86
  -6  -6   1  143.65    5.24
  -5  -5   1  276.38    9.01
   5   5  -1  289.02    9.53
  -5  -5   1  282.61    9.60
  -5  -5   1  284.52    8.93
  -5  -5   1  280.25    9.55
  -4  -4   1 1459.93   43.37
  -4  -4   1 1494.97   43.21
   4   4  -1 1481.37   43.31
  -4  -4   1 1436.64   42.90
   4   4  -1 1473.35   43.30
  -4  -4   1 1494.45   43.31
   4   4  -1 1462.12   43.23
  -4  -4   1 1445.75   42.83
   4   4  -1 1417.31   43.17
  -4  -4   1 1457.16   43.33
  -4  -4   1 1462.50   42.53
   3   3  -1    6.69    1.10
  -3  -3   1    9.47    0.55
  -3  -3   1    6.41    1.04
  -3  -3   1    6.18    1.08
  -3  -3   1    7.96    1.10
  -3  -3   1    7.07    0.78
   3   3  -1    5.88    1.07
  -3  -3   1    6.25    0.69
   3   3  -1    8.29    1.05
  -3  -3   1    6.07    1.06
   3   3  -1    6.14    0.98
  -2  -2   1  287.85    8.92
  -2  -2   1  287.28    8.95
   2   2  -1  300.77    8.96
  -2  -2   1  290.25    8.96
  -2  -2   1  287.08    8.63
  -2  -2   1  288.97    8.72
   2   2  -1  299.37    8.91
   2   2  -1  284.36    8.92
  -2  -2   1  287.36    8.96
   2   2  -1  282.39    8.90
  -1  -1   1  988.75   28.21
  -1  -1   1  955.64   28.35
  -1  -1   1  966.01   28.34
  -1  -1   1  971.92   28.35
   1   1  -1  983.10   28.31
   1   1  -1  958.44   28.35
   1   1  -1  966.50   28.33
   1   1  -1  971.47   28.19
  -1  -1   1  943.34   28.36
   1   1  -1  971.29   28.34
   1   1  -1  955.81   28.34
   1   1   1   67.76    1.06
  -1  -1  -1   -0.03    0.04
  -2  -2  -1   39.26    1.54
   2   2   1   35.71    1.59
  -2  -2  -1   41.72    1.69
   2   2   1   36.51    1.59
  -2  -2  -1   41.49    1.63
  -3  -3  -1 1737.66   50.40
   3   3   1 1705.00   50.43
   3   3   1 1729.90   49.88
  -3  -3  -1 1699.82   50.29
   3   3   1 1684.91   50.42
  -4  -4  -1  742.27   22.04
  -4  -4  -1  745.32   22.06
   4   4   1  732.65   22.18
  -4  -4  -1  717.53   22.16
   4   4   1  741.66   21.51
   4   4   1  721.88   22.19
  -4  -4  -1  704.25   22.19
  -5  -5  -1   37.03    2.23
  -5  -5  -1   40.07    2.52
  -5  -5  -1   40.87    2.26
   5   5   1   38.92    1.58
   5   5   1   34.29    2.26
   5   5   1   39.88    2.45
  -5  -5  -1   41.64    2.47
  -6  -6  -1   28.07    2.11
  -6  -6  -1   22.00    2.44
  -6  -6  -1   28.59    2.49
   6   6   1   24.51    2.38
  -7  -7  -1   74.12    4.08
   7   7   1   73.02    3.99
  -7  -7  -1   77.24    4.15
   8   8   1  199.54    7.85
  -8  -8  -1  197.37    8.04
  -8  -8  -1  197.58    7.91
  -9  -9  -1   96.59    5.40
  -9  -9  -1   93.32    5.44
 -10 -10  -1   35.72    4.42
 -10 -10  -1   22.91    4.14
 -11 -11  -1    8.17    4.09
 -11 -11  -1    4.36    4.18
 -12 -12  -1   17.24    4.47
 -12 -12  -1   15.40    4.48
 -11 -12   1    3.55    4.17
 -11 -12   1   18.88    4.89
 -10 -11   1    4.83    4.21
 -10 -11   1    7.57    3.83
  -9 -10   1    1.66    3.69
  -9 -10   1    4.23    3.50
  -8  -9   1   12.35    3.14
  -8  -9   1   10.10    3.15
  -7  -8   1  164.16    7.13
  -7  -8   1  179.33    7.26
   7   8  -1  168.58    6.99
  -6  -7   1   27.87    2.34
   6   7  -1   28.50    2.81
  -6  -7   1   21.89    2.72
   5   6  -1  107.33    4.50
  -5  -6   1  112.75    4.89
  -5  -6   1  111.68    4.82
  -5  -6   1  112.69    4.40
   5   6  -1  116.39    4.78
   4   5  -1 1827.87   53.99
   4   5  -1 1805.08   53.84
  -4  -5   1 1862.69   53.35
  -4  -5   1 1851.52   53.90
   4   5  -1 1922.78   54.04
  -4  -5   1 1852.05   54.09
  -4  -5   1 1806.15   54.01
   4   5  -1 1826.01   53.58
  -4  -5   1 1831.68   54.05
   4   5  -1 1764.27   53.80
   4   5  -1 1768.45   53.90
  -4  -5   1 1782.47   53.71
   3   4  -1   22.34    1.71
   3   4  -1   22.56    1.60
   3   4  -1   21.58    1.50
  -3  -4   1   20.61    1.47
   3   4  -1   24.23    1.74
  -3  -4   1   24.12    1.25
  -3  -4   1   24.01    1.62
  -3  -4   1   24.02    1.73
  -3  -4   1   27.69    1.78
   2   3  -1  515.92   15.90
   2   3  -1  533.10   15.87
   2   3  -1  517.66   15.53
   2   3  -1  523.92   15.81
  -2  -3   1  525.23   15.84
  -2  -3   1  533.95   15.91
   2   3  -1  517.89   15.78
  -2  -3   1  528.04   15.75
  -2  -3   1  539.00   15.59
  -2  -3   1  507.11   15.84
  -2  -3   1  526.11   15.90
  -1  -2   1 1018.82   29.34
  -1  -2   1  977.31   29.31
   1   2  -1 1000.68   29.33
  -1  -2   1 1005.60   29.38
   1   2  -1 1008.09   29.24
   1   2  -1  998.18   29.36
  -1  -2   1  997.92   29.35
   1   2  -1  999.45   29.29
   1   2  -1  996.60   29.29
  -1  -2   1 1018.39   29.42
  -1  -2   1  993.05   29.26
   1   2  -1  977.78   29.42
   0   1  -1  699.59   18.83
   0   1  -1  684.20   18.77
   0   1  -1  679.41   18.88
   0  -1   1  512.93   18.72
   0  -1   1  692.72   18.85
   0  -1   1  514.54   18.72
   0  -1   1  681.25   18.83
   0   1  -1  695.88   18.78
   0   1  -1  681.13   18.82
   0   1  -1  691.69   18.85
   1   0   1  393.38    2.67
   1   0   1  399.33    2.47
   1   0   1  413.06    2.48
  -1   0  -1   81.44    1.05
   1   0   1  401.33    2.35
  -1   0  -1  409.68    2.25
   2   1   1  101.70    3.37
  -2  -1  -1   96.64    3.37
   2   1   1  102.96    3.34
   3   2   1   49.39    2.19
  -3  -2  -1   49.75    2.07
  -3  -2  -1   50.56    2.16
   3   2   1   48.71    2.13
  -3  -2  -1   58.30    2.18
  -4  -3  -1  581.84   17.64
  -4  -3  -1  575.51   17.60
   4   3   1  588.67   17.82
  -4  -3  -1  593.47   17.56
  -4  -3  -1  569.15   17.67
  -4  -3  -1  587.32   17.74
   4   3   1  574.58   17.75
  -5  -4  -1   12.27    1.48
  -5  -4  -1   16.93    1.46
   5   4   1   16.04    1.69
  -5  -4  -1   15.94    1.65
   5   4   1   17.47    1.58
  -5  -4  -1   14.73    1.57
  -5  -4  -1   15.59    1.76
  -6  -5  -1  292.08    9.73
   6   5   1  288.87    9.88
  -6  -5  -1  283.30    9.83
  -6  -5  -1  289.65    9.60
  -7  -6  -1   70.69    3.93
   7   6   1   69.88    3.84
  -7  -6  -1   73.52    3.55
  -7  -6  -1   64.46    3.63
  -8  -7  -1   39.62    3.48
  -8  -7  -1   42.91    3.40
   8   7   1   36.70    3.29
  -9  -8  -1  113.65    5.66
   9   8   1  107.76    5.66
  -9  -8  -1  115.73    5.85
 -10  -9  -1    5.45    3.37
 -10  -9  -1    4.83    3.48
 -11 -10  -1   21.08    4.23
 -11 -10  -1   26.86    4.34
 -12 -11  -1    4.31    4.26
 -12 -11  -1    6.44    4.35
 -10 -12   1    0.79    4.17
 -10 -12   1    6.68    4.02
  -9 -11   1   10.28    3.94
  -9 -11   1   12.81    3.63
  -8 -10   1    7.23    3.30
  -8 -10   1    4.11    3.46
  -7  -9   1   -0.79    2.58
  -7  -9   1    1.66    2.83
   7   9  -1    2.93    2.85
  -6  -8   1   38.28    2.88
   6   8  -1   39.24    3.19
  -6  -8   1   36.17    3.22
  -6  -8   1   37.66    3.25
   5   7  -1  235.83    8.49
  -5  -7   1  236.75    8.49
  -5  -7   1  238.45    8.24
  -5  -7   1  233.36    8.61
   4   6  -1  762.43   23.24
   4   6  -1  761.21   23.51
   4   6  -1  760.48   23.35
  -4  -6   1  769.32   23.70
  -4  -6   1  778.91   23.78
  -4  -6   1  791.33   23.56
   4   6  -1  799.15   23.75
  -3  -5   1 1100.15   33.17
  -3  -5   1 1107.33   33.32
   3   5  -1 1099.13   32.93
   3   5  -1 1141.34   33.35
   3   5  -1 1122.80   33.13
  -3  -5   1 1121.24   33.25
   3   5  -1 1123.94   33.00
   3   5  -1 1115.20   33.13
  -3  -5   1 1118.33   32.88
   3   5  -1 1096.86   33.24
  -3  -5   1 1104.66   33.28
  -3  -5   1 1103.34   33.17
  -2  -4   1 2168.89   63.31
  -2  -4   1 2159.73   63.17
   2   4  -1 2149.66   63.25
   2   4  -1 2175.78   63.28
  -2  -4   1 2200.40   63.43
  -2  -4   1 2188.28   63.38
   2   4  -1 2167.85   63.25
   2   4  -1 2142.60   63.05
   2   4  -1 2151.79   63.33
  -2  -4   1 2146.44   63.32
  -2  -4   1 2142.12   63.41
   2   4  -1 2168.66   63.46
   1   3  -1 4247.42  123.49
  -1  -3   1 4272.06  123.53
   1   3  -1 4235.22  123.41
  -1  -3   1 4186.12  123.64
  -1  -3   1 4163.71  123.46
   1   3  -1 4241.35  123.53
   1   3  -1 4334.80  123.53
   1   3  -1 4338.98  123.43
   1   3  -1 4034.49  123.66
  -1  -3   1 4257.44  123.65
   1   3  -1 4315.85  123.58
   1   3  -1 4275.52  123.49
  -1  -3   1 4186.60  123.57
  -1  -3   1 4282.41  123.24
   1   3  -1 4255.56  123.22
  -1  -3   1 4297.75  123.53
   0  -2   1  841.10   24.11
   0   2  -1  797.40   23.97
   0   2  -1  815.66   23.93
   0  -2   1  833.16   24.12
   0   2  -1  819.72   24.10
   0  -2   1  810.59   24.00
   0   2  -1  819.48   23.81
   0   2  -1  801.87   23.87
   0   2  -1  811.30   24.05
   0  -2   1  820.43   23.82
   0   2  -1  821.05   23.91
   0  -2   1  812.20   23.96
   0   2  -1  801.05   23.90
   0  -2   1  829.92   23.88
   0  -2   1  791.77   24.14
   0   2  -1  828.00   24.08
   0  -2   1  813.78   23.94
   1  -1   1  127.76    4.07
   1  -1   1  124.51    4.01
  -1   1  -1  125.17    4.03
   1  -1   1  122.02    3.99
   1  -1   1  126.53    4.10
   1  -1   1  131.11    4.11
  -1   1  -1  122.87    4.07
  -1   1  -1  127.87    4.00
  -2   0  -1   76.82    2.48
  -2   0  -1   77.78    2.82
   2   0   1   81.75    2.56
   2   0   1   76.97    2.48
  -2   0  -1   80.59    2.65
   2   0   1   75.07    2.80
   2   0   1   81.06    2.55
   2   0   1   84.16    2.69
  -2   0  -1   75.51    2.68
   3   1   1  403.51   12.09
  -3  -1  -1  398.71   11.93
  -3  -1  -1  387.21   11.86
  -3  -1  -1  386.23   12.09
  -4  -2  -1 2183.90   63.85
  -4  -2  -1 2200.28   63.77
  -4  -2  -1 2150.73   63.64
  -5  -3  -1    2.72    1.23
   5   3   1    2.36    1.20
  -5  -3  -1    3.99    1.19
  -5  -3  -1    2.81    0.98
  -5  -3  -1    3.28    1.29
  -6  -4  -1  652.53   19.75
   6   4   1  635.08   19.88
  -6  -4  -1  662.70   19.60
  -6  -4  -1  658.23   19.41
  -6  -4  -1  602.81   19.57
  -6  -4  -1  603.55   19.47
   6   4   1  631.43   19.68
  -7  -5  -1  108.19    4.81
  -7  -5  -1  101.55    4.47
   7   5   1  104.07    4.81
  -7  -5  -1  104.38    4.54
  -8  -6  -1   21.45    2.49
   8   6   1   21.64    2.79
  -8  -6  -1   16.55    2.82
  -9  -7  -1    0.97    2.50
   9   7   1    1.39    2.50
  -9  -7  -1    0.27    2.68
 -10  -8  -1    2.77    3.18
  10   8   1    1.86    3.03
 -10  -8  -1    0.84    3.04
 -11  -9  -1   14.93    3.67
 -11  -9  -1    7.89    3.62
 -12 -10  -1    6.05    3.67
 -12 -10  -1    4.16    3.92
 -13 -11  -1   68.45    5.92
 -13 -11  -1   65.33    5.83
 -10 -13   1   -3.33    4.39
  -9 -12   1   -0.76    3.77
   8  11  -1    6.45    3.72
  -8 -11   1    1.88    3.20
  -8 -11   1   -1.01    3.55
  -7 -10   1    4.15    2.79
   7  10  -1    5.49    3.22
  -7 -10   1    1.80    2.95
   6   9  -1   99.47    5.15
  -6  -9   1   98.91    5.17
  -6  -9   1   87.96    4.84
  -6  -9   1   94.32    4.76
  -5  -8   1   69.07    3.86
  -5  -8   1   75.70    4.15
   5   8  -1   72.52    4.09
  -5  -8   1   64.12    3.77
   4   7  -1  281.45    9.84
  -4  -7   1  287.35    9.77
  -4  -7   1  289.01    9.89
  -4  -7   1  284.10    9.72
  -3  -6   1   28.35    1.80
  -3  -6   1   22.51    2.17
  -3  -6   1   23.75    1.89
   3   6  -1   21.18    1.66
   3   6  -1   24.70    2.23
   3   6  -1   21.25    1.76
  -3  -6   1   24.17    1.92
  -3  -6   1   30.04    2.24
   3   6  -1   22.97    1.71
   2   5  -1   91.90    3.42
  -2  -5   1   89.34    3.50
   2   5  -1   92.01    3.50
  -2  -5   1   91.94    3.55
  -2  -5   1   89.72    3.55
   2   5  -1   93.31    3.52
   2   5  -1   90.54    3.58
  -2  -5   1   92.77    3.67
   2   5  -1   88.87    3.80
  -2  -5   1   90.80    3.69
  -2  -5   1   90.74    3.82
   2   5  -1   93.00    3.16
  -1  -4   1  207.45    7.08
  -1  -4   1  213.18    6.61
   1   4  -1  213.95    6.76
  -1  -4   1  209.70    7.08
   1   4  -1  209.29    6.40
   1   4  -1  215.65    6.55
   1   4  -1  211.13    7.10
   1   4  -1  217.89    6.85
  -1  -4   1  219.13    6.86
   1   4  -1  220.89    6.94
   1   4  -1  204.65    6.86
   1   4  -1  217.56    6.88
   1   4  -1  212.84    6.78
  -1  -4   1  210.72    6.94
  -1  -4   1  209.31    6.74
   1   4  -1  211.07    6.66
  -1  -4   1  217.10    6.94
   0  -3   1  573.50   17.11
   0  -3   1  565.72   16.69
   0   3  -1  554.71   16.72
   0  -3   1  559.84   17.07
   0   3  -1  565.38   16.73
   0   3  -1  554.74   16.66
   0   3  -1  567.81   16.77
   0   3  -1  562.13   16.69
   0   3  -1  579.37   16.96
   0   3  -1  572.72   16.92
   0  -3   1  549.02   16.74
   0  -3   1  573.67   17.01
   0  -3   1  565.74   16.78
   0  -3   1  550.27   16.60
   0  -3   1  569.18   16.76
   0   3  -1  555.13   17.02
   0  -3   1  573.94   16.84
  -1   2  -1  319.54    9.52
   1  -2   1  310.78    9.96
   1  -2   1  316.70    9.76
   1  -2   1  332.95   10.01
   1  -2   1  313.41    9.55
  -1   2  -1  313.90    9.75
  -1   2  -1  324.40    9.52
  -1   2  -1  325.16    9.85
  -1   2  -1  340.75    9.96
  -1   2  -1  329.70    9.81
   1  -2   1  316.18    9.82
   1  -2   1  311.36    9.80
   1  -2   1  338.34    9.98
  -1   2  -1  323.14    9.53
  -1   2  -1  320.48    9.74
   2  -1   1 2065.81   60.06
   2  -1   1 2015.58   60.10
  -2   1  -1 2037.05   60.09
  -2   1  -1 2068.57   59.67
  -2   1  -1 2084.51   59.99
   2  -1   1 2036.01   60.05
  -3   0  -1 3496.52  102.20
   3   0   1 3505.56  102.55
  -3   0  -1 3564.49  102.00
  -3   0  -1 3490.00  102.33
  -3   0  -1 3477.93  102.25
  -4  -1  -1  266.92    8.22
  -4  -1  -1  266.13    8.26
   4   1   1  262.44    8.62
  -4  -1  -1  266.42    8.39
  -5  -2  -1  721.89   21.36
  -5  -2  -1  728.70   21.45
  -5  -2  -1  702.69   21.61
  -5  -2  -1  710.38   21.12
  -5  -2  -1  717.29   21.78
   5   2   1  698.23   21.72
  -6  -3  -1  202.75    7.05
  -6  -3  -1  209.85    6.94
  -6  -3  -1  207.38    7.31
  -6  -3  -1  200.98    7.24
  -6  -3  -1  211.17    6.45
  -7  -4  -1    0.55    1.80
  -7  -4  -1    2.19    1.66
  -7  -4  -1    0.69    1.54
  -8  -5  -1  294.16   10.00
  -8  -5  -1  281.03    9.88
  -8  -5  -1  290.40   10.19
   8   5   1  281.02   10.36
  -9  -6  -1    4.02    2.40
   9   6   1   -0.28    2.81
  -9  -6  -1    3.34    2.67
 -10  -7  -1   17.39    3.19
  10   7   1   10.68    3.10
 -11  -8  -1   65.84    4.90
 -11  -8  -1   58.59    4.66
  11   8   1   65.29    4.89
 -12  -9  -1   20.63    4.04
 -12  -9  -1   25.05    4.16
 -13 -10  -1    9.55    4.51
 -13 -10  -1   15.13    4.33
  -9 -13   1   -1.20    4.40
  -8 -12   1   61.06    5.20
   8  12  -1   62.91    5.20
   7  11  -1   17.93    3.72
  -7 -11   1   31.14    4.06
   6  10  -1    1.52    3.00
  -6 -10   1   -0.85    2.97
  -6 -10   1    1.52    2.75
  -6 -10   1    1.77    2.64
   5   9  -1  143.86    6.32
  -5  -9   1  139.86    6.31
  -5  -9   1  147.51    6.11
  -5  -9   1  142.89    6.20
  -4  -8   1  156.53    6.12
  -4  -8   1  150.44    6.25
   4   8  -1  152.57    6.27
  -4  -8   1  154.91    6.28
   3   7  -1    0.73    1.83
  -3  -7   1    2.39    1.79
  -3  -7   1    0.44    1.43
  -3  -7   1    2.59    1.70
  -2  -6   1  416.44   13.49
  -2  -6   1  408.78   13.29
  -2  -6   1  427.00   13.34
  -2  -6   1  427.34   13.18
  -2  -6   1  422.91   13.11
   2   6  -1  432.56   12.98
   2   6  -1  405.94   13.45
  -2  -6   1  404.61   13.17
   2   6  -1  419.63   13.06
  -1  -5   1   33.60    1.64
   1   5  -1   33.02    1.74
   1   5  -1   31.86    1.90
  -1  -5   1   31.25    2.07
   1   5  -1   31.29    2.11
   1   5  -1   33.19    1.81
  -1  -5   1   32.97    1.66
  -1  -5   1   27.86    1.93
  -1  -5   1   30.60    1.86
   1   5  -1   32.87    1.20
  -1  -5   1   31.73    2.16
   1   5  -1   32.37    1.68
  -1  -5   1   29.87    1.79
   1   5  -1   31.93    1.42
   0   4  -1  796.40   23.78
   0  -4   1  791.09   23.60
   0  -4   1  817.82   24.14
   0   4  -1  794.14   23.71
   0  -4   1  806.59   24.27
   0   4  -1  807.68   24.07
   0  -4   1  798.97   23.59
   0  -4   1  813.48   23.71
   0  -4   1  817.22   23.80
   0  -4   1  798.47   24.25
   0   4  -1  759.74   24.12
   0   4  -1  829.96   24.02
   0   4  -1  795.31   23.74
   0  -4   1  808.41   23.89
   0  -4   1  799.71   23.84
   0   4  -1  809.78   23.67
   0  -4   1  797.65   23.84
   1  -3   1  180.72    5.58
  -1   3  -1  179.32    5.75
  -1   3  -1  180.51    5.93
  -1   3  -1  181.94    5.87
   1  -3   1  187.04    6.19
  -1   3  -1  178.87    5.54
   1  -3   1  173.76    6.07
   1  -3   1  182.26    5.87
   1  -3   1  180.53    5.79
   1  -3   1  185.78    6.13
  -1   3  -1  177.89    6.02
   1  -3   1  178.42    5.90
   1  -3   1  178.87    5.60
  -1   3  -1  180.62    5.52
   2  -2   1   12.53    1.10
   2  -2   1   15.55    1.33
  -2   2  -1   14.42    1.25
  -2   2  -1   14.79    1.27
   3  -1   1  622.29   18.66
  -3   1  -1  646.46   19.04
   3  -1   1  643.71   19.15
  -3   1  -1  646.53   19.18
  -3   1  -1  649.10   18.78
   3  -1   1  630.88   18.66
  -3   1  -1  643.64   19.31
   3  -1   1  652.61   19.23
  -4   0  -1  437.63   12.77
  -4   0  -1  444.83   13.15
  -4   0  -1  429.43   13.11
   4   0   1  417.52   13.51
  -4   0  -1  439.38   13.24
  -4   0  -1  423.23   12.95
  -5  -1  -1  138.07    4.46
  -5  -1  -1  126.63    4.68
  -5  -1  -1  126.99    4.41
  -5  -1  -1  140.61    4.52
  -5  -1  -1  132.36    4.50
   5   1   1  127.72    4.96
   6   2   1   58.53    3.01
  -6  -2  -1   55.65    2.53
  -6  -2  -1   61.17    2.93
  -6  -2  -1   67.21    2.79
  -6  -2  -1   59.00    2.34
  -7  -3  -1 1494.83   44.50
  -7  -3  -1 1517.03   44.78
  -7  -3  -1 1485.89   44.33
   7   3   1 1502.22   44.83
  -8  -4  -1   51.17    3.47
  -8  -4  -1   46.75    2.92
   9   5   1   79.26    4.93
  -9  -5  -1   89.31    4.43
 -10  -6  -1    0.48    2.53
 -10  -6  -1    6.09    2.93
  10   6   1    1.91    3.08
 -11  -7  -1    1.10    2.95
 -11  -7  -1    0.63    3.07
  11   7   1    4.93    3.47
 -12  -8  -1   -1.24    3.36
 -12  -8  -1    4.18    3.48
  12   8   1   -5.00    3.71
  13   9   1    2.47    4.24
 -13  -9  -1    0.77    3.91
 -13  -9  -1    6.59    3.91
 -14 -10  -1   -3.04    4.31
  -9 -14   1    1.26    4.67
  -8 -13   1    4.60    4.08
   8  13  -1    2.28    3.98
  -7 -12   1   66.11    5.32
   7  12  -1   66.01    5.17
   6  11  -1   16.16    3.61
  -6 -11   1    7.00    3.54
  -6 -11   1   13.63    3.37
   5  10  -1  138.67    6.42
  -5 -10   1  145.96    6.57
  -5 -10   1  140.89    6.51
   4   9  -1  136.25    6.09
  -4  -9   1  135.13    6.03
  -4  -9   1  139.05    6.17
  -3  -8   1   11.87    1.89
  -3  -8   1    7.67    2.20
   3   8  -1   14.93    2.52
  -3  -8   1   13.46    2.29
   2   7  -1   69.39    3.09
  -2  -7   1   67.57    3.03
  -2  -7   1   61.12    3.32
  -2  -7   1   72.03    3.84
  -2  -7   1   60.57    3.49
  -2  -7   1   67.60    3.34
   2   7  -1   70.44    3.71
  -2  -7   1   69.15    3.20
   1   6  -1   57.84    3.14
  -1  -6   1   61.10    2.58
  -1  -6   1   55.68    2.94
  -1  -6   1   61.77    2.55
  -1  -6   1   54.36    3.26
   1   6  -1   58.71    2.55
  -1  -6   1   58.37    3.21
  -1  -6   1   47.37    2.67
  -1  -6   1   59.79    2.66
   0  -5   1  656.26   20.35
   0   5  -1  664.50   19.88
   0  -5   1  645.79   20.49
   0  -5   1  672.90   20.00
   0  -5   1  693.62   19.95
   0  -5   1  677.20   20.57
   0  -5   1  663.47   19.69
   0  -5   1  649.28   19.69
   0   5  -1  664.20   20.41
   0   5  -1  659.74   19.86
   0   5  -1  645.57   19.81
   0  -5   1  665.83   20.04
   0  -5   1  652.72   20.00
   0   5  -1  698.84   20.29
   0  -5   1  660.19   19.81
   0   5  -1  677.84   20.17
   1  -4   1  191.88    6.30
  -1   4  -1  186.81    5.89
   1  -4   1  190.02    5.68
  -1   4  -1  181.43    5.90
  -1   4  -1  193.53    6.37
   1  -4   1  190.69    6.60
   1  -4   1  181.59    6.15
   1  -4   1  188.06    6.64
   1  -4   1  191.45    5.98
   1  -4   1  196.75    6.03
  -1   4  -1  184.90    6.29
   1  -4   1  188.77    6.35
   1  -4   1  201.79    6.76
  -1   4  -1  199.55    6.53
   2  -3   1 1825.67   54.67
   2  -3   1 1842.78   54.10
   2  -3   1 1840.68   54.13
  -2   3  -1 1861.48   54.07
   2  -3   1 1857.52   54.93
  -2   3  -1 1907.42   54.67
  -2   3  -1 1921.89   54.78
   2  -3   1 1883.76   54.65
  -2   3  -1 1866.80   54.07
   2  -3   1 1872.67   54.89
  -2   3  -1 1831.76   54.83
  -2   3  -1 1878.05   54.07
  -3   2  -1  165.09    5.85
  -3   2  -1  172.65    5.82
  -3   2  -1  164.41    5.10
  -3   2  -1  174.00    5.61
   3  -2   1  170.08    5.78
   3  -2   1  169.28    5.85
  -4   1  -1   43.31    1.54
  -4   1  -1   41.74    2.17
   4  -1   1   42.94    1.64
  -4   1  -1   40.79    1.75
  -4   1  -1   42.21    1.55
  -4   1  -1   41.30    1.93
   4  -1   1   41.83    2.10
   4  -1   1   45.13    2.24
   4  -1   1   44.96    1.66
  -4   1  -1   42.14    2.42
  -5   0  -1    0.45    0.63
   5   0   1    0.45    1.34
  -5   0  -1    1.10    0.72
  -5   0  -1    0.64    0.96
  -5   0  -1    0.16    0.82
  -5   0  -1    0.87    0.40
  -5   0  -1    2.21    1.00
  -6  -1  -1    0.72    0.89
  -6  -1  -1    0.18    0.96
  -6  -1  -1    2.38    1.06
  -6  -1  -1    0.97    0.95
  -6  -1  -1    0.62    1.22
  -7  -2  -1  158.79    6.13
  -7  -2  -1  168.55    5.76
  -7  -2  -1  172.17    5.90
  -8  -3  -1    2.49    1.97
  -8  -3  -1    1.52    1.59
  -9  -4  -1   73.72    4.10
  -9  -4  -1   61.99    3.66
  10   5   1  161.83    7.53
 -10  -5  -1  166.43    6.72
 -10  -5  -1  167.66    7.13
 -11  -6  -1   21.97    3.56
  11   6   1   16.40    3.83
 -11  -6  -1   25.06    3.23
  12   7   1    1.56    3.66
 -12  -7  -1    6.34    3.22
 -12  -7  -1   10.64    3.74
 -13  -8  -1    0.73    3.85
  13   8   1   -2.95    3.90
 -13  -8  -1    0.65    3.58
 -14  -9  -1   21.05    4.41
 -14  -9  -1   14.79    4.49
  14   9   1   16.09    4.88
   8  14  -1    8.24    4.20
   7  13  -1    6.99    3.93
  -7 -13   1    4.39    4.01
  -6 -12   1   19.97    3.88
  -6 -12   1   16.13    3.82
   6  12  -1   12.94    3.87
  -5 -11   1   10.36    3.10
  -5 -11   1   10.67    3.43
   5  11  -1    9.61    3.25
   4  10  -1   -3.56    3.00
  -4 -10   1    1.50    2.58
  -4 -10   1    3.65    3.12
  -3  -9   1  244.25    8.71
  -3  -9   1  226.47    9.04
   3   9  -1  232.77    8.82
   2   8  -1    8.63    2.53
  -2  -8   1    9.89    1.95
  -2  -8   1    5.16    2.44
  -2  -8   1    7.84    2.26
   1   7  -1   12.68    2.23
  -1  -7   1    8.73    2.14
  -1  -7   1    5.04    1.87
  -1  -7   1    6.85    1.68
   0  -6   1   90.87    3.48
   0   6  -1   77.07    3.83
   0  -6   1   83.34    4.03
   0  -6   1   75.72    4.00
   0  -6   1   85.24    3.46
   1  -5   1  348.81   10.17
  -1   5  -1  334.44   10.55
   1  -5   1  336.39   10.20
   1  -5   1  318.37   10.54
   1  -5   1  320.63   10.31
   1  -5   1  334.51   11.06
   1  -5   1  327.90   10.49
   1  -5   1  326.92    9.79
   1  -5   1  326.19   10.97
  -1   5  -1  343.05   10.76
   1  -5   1  316.94    9.90
   1  -5   1  330.08   10.84
  -1   5  -1  337.59   10.54
   2  -4   1   24.86    2.05
   2  -4   1   38.62    2.10
  -2   4  -1   30.05    2.06
  -2   4  -1   28.53    1.97
  -2   4  -1   26.40    1.82
   2  -4   1   34.59    2.24
   2  -4   1   25.41    1.18
   2  -4   1   26.68    1.14
   2  -4   1   26.61    1.74
   2  -4   1   26.06    1.75
   3  -3   1   55.08    2.91
   3  -3   1   59.06    2.90
   3  -3   1   61.04    2.73
  -3   3  -1   57.57    2.58
  -3   3  -1   55.19    2.78
  -3   3  -1   61.04    2.81
  -4   2  -1 1474.99   42.74
  -4   2  -1 1449.20   42.32
   4  -2   1 1404.14   42.94
  -4   2  -1 1472.68   43.16
  -4   2  -1 1461.12   42.98
   4  -2   1 1428.62   43.07
   5  -1   1    0.66    0.81
  -5   1  -1    2.58    1.19
  -5   1  -1    1.73    0.87
  -5   1  -1    1.50    0.59
   5  -1   1    1.26    1.12
   5  -1   1    1.03    1.23
   5  -1   1    1.16    1.32
  -5   1  -1    0.80    1.51
   5  -1   1    1.98    0.77
  -5   1  -1    1.37    1.00
  -6   0  -1  988.99   29.84
  -6   0  -1  989.22   29.86
  -6   0  -1 1020.33   29.71
  -6   0  -1 1008.19   29.55
  -6   0  -1  977.86   30.39
  -7  -1  -1   61.36    2.98
  -7  -1  -1   57.14    2.66
  -7  -1  -1   60.53    2.64
  -8  -2  -1   65.77    3.48
  -8  -2  -1   65.44    3.13
  -9  -3  -1   98.12    4.23
  -9  -3  -1   84.15    4.44
 -10  -4  -1  141.31    6.26
  11   5   1   33.59    4.15
 -11  -5  -1   39.11    3.82
 -12  -6  -1  103.72    5.87
  12   6   1   96.55    6.25
 -13  -7  -1   11.58    3.95
  13   7   1    7.75    4.54
  14   8   1    4.61    4.60
 -14  -8  -1   12.32    4.34
   7  14  -1    3.35    4.23
   6  13  -1   -2.19    3.84
  -6 -13   1    4.81    4.02
   5  12  -1    2.66    3.51
  -5 -12   1    5.88    3.59
   4  11  -1   46.43    4.31
  -4 -11   1   61.56    4.76
  -3 -10   1    7.11    3.09
   3  10  -1    0.77    2.81
  -2  -9   1   -1.82    2.39
  -2  -9   1   -0.82    2.64
   2   9  -1    1.66    2.62
  -1  -8   1   78.24    4.41
  -1  -8   1   84.58    4.58
   1   8  -1   73.86    4.23
   0  -7   1   78.07    4.31
   0  -7   1   81.75    4.20
   1  -6   1  272.31    9.11
   1  -6   1  279.81    9.78
   1  -6   1  277.49    9.24
   1  -6   1  282.83    9.88
   2  -5   1  702.41   21.78
   2  -5   1  730.64   22.30
   2  -5   1  710.22   21.65
   2  -5   1  706.02   21.52
   2  -5   1  701.64   22.13
  -2   5  -1  715.27   21.87
  -2   5  -1  710.05   21.73
  -3   4  -1 1449.62   42.19
   3  -4   1 1339.88   42.27
   3  -4   1 1420.34   41.98
   3  -4   1 1389.27   42.01
  -3   4  -1 1440.71   41.91
  -3   4  -1 1433.02   42.16
   4  -3   1  191.77    7.16
  -4   3  -1  202.75    6.76
   4  -3   1  212.38    7.06
  -4   3  -1  200.74    7.08
   4  -3   1  188.74    7.03
  -4   3  -1  205.23    7.22
  -5   2  -1  788.28   23.97
  -5   2  -1  785.79   23.38
   5  -2   1  756.42   23.77
  -5   2  -1  794.04   23.69
   5  -2   1  758.54   23.65
  -6   1  -1  433.60   13.26
   6  -1   1  411.87   13.23
  -6   1  -1  430.67   13.75
  -6   1  -1  406.54   12.91
  -7   0  -1   32.15    2.10
  -7   0  -1   31.49    2.81
  -7   0  -1   30.71    2.03
  -8  -1  -1   16.70    2.61
  -8  -1  -1   18.52    2.12
  -9  -2  -1  166.41    6.50
  -9  -2  -1  161.62    6.89
 -10  -3  -1   18.25    2.90
 -10  -3  -1   27.37    3.26
 -11  -4  -1    7.51    3.07
 -11  -4  -1    2.12    2.72
 -12  -5  -1   39.31    4.01
  12   5   1   35.08    4.68
  13   6   1   51.59    5.56
 -13  -6  -1   60.29    5.00
  14   7   1    0.47    4.44
 -14  -7  -1    0.37    3.88
  -6 -14   1   -2.45    4.25
  -5 -13   1   14.28    4.19
   5  13  -1    5.69    3.89
   4  12  -1   -2.40    3.76
  -4 -12   1    8.33    3.83
   3  11  -1   15.20    3.45
  -3 -11   1   23.30    3.90
   2  10  -1   42.96    3.79
  -2 -10   1   45.13    4.26
   1   9  -1   23.81    3.13
  -1  -9   1   22.03    3.24
  -1  -9   1   17.69    3.02
   0   8  -1  243.12    9.33
   0  -8   1  276.48    9.86
   0  -8   1  255.61    9.75
   1  -7   1   92.69    4.92
  -1   7  -1   93.67    4.60
   1  -7   1  103.69    5.09
   2  -6   1  151.83    6.44
   2  -6   1  156.98    6.68
  -2   6  -1  159.25    5.98
   2  -6   1  162.47    5.89
   3  -5   1   16.09    2.44
  -3   5  -1   18.52    2.13
   3  -5   1   17.98    1.82
  -3   5  -1   17.72    2.18
   3  -5   1   18.78    1.94
  -4   4  -1  130.12    5.35
  -4   4  -1  139.08    5.54
   4  -4   1  138.47    5.60
   4  -4   1  144.86    5.37
  -5   3  -1  244.24    8.08
  -5   3  -1  259.63    8.54
   5  -3   1  226.79    8.37
  -5   3  -1  245.17    8.74
  -6   2  -1  277.79    9.23
   6  -2   1  263.38    9.23
  -6   2  -1  280.41    9.74
  -7   1  -1  487.90   15.91
  -7   1  -1  484.18   15.30
  -8   0  -1   62.58    3.99
  -9  -1  -1  101.58    5.32
 -10  -2  -1   14.13    3.20
 -11  -3  -1    2.75    2.58
 -11  -3  -1    2.25    3.13
 -12  -4  -1   31.55    3.77
 -13  -5  -1   -0.64    3.30
  13   5   1    5.79    4.48
  14   6   1    7.66    4.64
 -14  -6  -1   -8.12    3.92
 -15  -7  -1   51.59    5.28
  -5 -14   1   -1.28    4.33
  -4 -13   1    7.66    4.42
   3  12  -1   35.37    4.11
  -3 -12   1   26.16    4.38
  -2 -11   1    4.25    3.89
   2  11  -1   10.36    3.32
  -1 -10   1   29.43    3.84
  -1 -10   1   23.70    3.65
   0  -9   1  107.28    5.83
   0   9  -1  107.38    5.43
   0  -9   1  100.09    5.74
   1  -8   1  267.92   10.02
   1  -8   1  249.17    9.79
  -1   8  -1  250.12    9.43
   2  -7   1  112.33    5.54
   2  -7   1  107.73    5.57
  -3   6  -1  330.21   10.49
   3  -6   1  286.92   10.77
   3  -6   1  285.37   10.14
   3  -6   1  318.08   11.16
   4  -5   1  177.44    6.74
   4  -5   1  169.53    7.08
  -5   4  -1  396.90   12.59
   5  -4   1  355.49   12.59
  -5   4  -1  386.72   12.75
  -6   3  -1    0.17    1.89
   6  -3   1    1.28    1.84
  -6   3  -1    1.51    2.30
  -7   2  -1  229.45    8.96
  -7   2  -1  252.69    8.54
  -8   1  -1  512.20   16.98
  -9   0  -1    2.63    2.82
 -10  -1  -1    8.90    3.11
 -11  -2  -1   82.17    5.18
 -12  -3  -1    2.76    3.43
  13   4   1   23.13    4.85
  14   5   1    5.37    4.70
  -4 -14   1    8.86    4.65
  -3 -13   1    3.78    4.69
  -2 -12   1    6.32    4.32
  -1 -11   1   -0.37    3.94
   1  11  -1    2.36    3.31
  -1 -11   1    8.02    3.67
   0 -10   1  126.01    6.60
   0 -10   1  110.19    6.39
   0  10  -1  116.62    6.04
  -1   9  -1   11.39    3.11
   1  -9   1   19.17    3.60
   1  -9   1   15.28    3.39
   2  -8   1   10.61    3.22
   2  -8   1   16.84    3.22
   3  -7   1    9.25    3.00
   3  -7   1    8.65    2.92
  -3   7  -1    9.86    2.57
   4  -6   1   31.91    3.61
  -4   6  -1   32.22    3.09
   4  -6   1   32.41    3.34
  -5   5  -1   71.92    4.06
   5  -5   1   60.66    3.63
   5  -5   1   61.67    3.88
   6  -4   1    2.97    2.24
  -6   4  -1   -0.70    2.53
  -7   3  -1  148.96    6.63
  -8   2  -1    1.04    2.74
  -9   1  -1  397.62   13.91
 -10   0  -1  104.93    5.80
 -11  -1  -1   -0.30    3.34
 -12  -2  -1    2.23    3.56
 -13  -3  -1   13.86    4.05
  14   4   1    6.97    4.68
  -3 -14   1    6.01    4.90
  -2 -13   1   20.61    4.89
  -1 -12   1   38.00    5.35
   0 -11   1   46.38    5.04
   0 -11   1   47.38    4.78
   1 -10   1   54.37    5.01
  -1  10  -1   62.68    4.68
   1 -10   1   71.35    5.37
   2  -9   1  133.69    7.15
  -2   9  -1  143.67    6.67
   2  -9   1  139.48    7.09
   3  -8   1    6.67    3.15
   3  -8   1    7.44    3.47
   4  -7   1   55.64    4.42
   4  -7   1   51.91    4.25
  -4   7  -1   53.58    3.86
  -5   6  -1   29.71    3.32
   5  -6   1   31.25    3.93
   5  -6   1   24.36    3.21
   6  -5   1    0.94    2.48
  -6   5  -1    5.92    2.74
  -7   4  -1   88.74    5.12
  -8   3  -1   17.43    3.30
  -9   2  -1    9.72    3.48
 -10   1  -1   -1.51    3.18
 -11   0  -1  176.81    8.04
 -12  -1  -1   46.44    4.82
 -13  -2  -1    2.39    4.05
  14   3   1   -3.05    4.53
  -2 -14   1   -3.84    4.90
  -1 -13   1    8.20    4.92
   0 -12   1   -0.86    4.30
   0 -12   1    9.15    4.54
   1 -11   1   86.04    6.28
   1 -11   1   78.10    6.00
   2 -10   1    3.27    3.97
   2 -10   1    0.38    3.96
   3  -9   1  147.42    7.79
   3  -9   1  141.51    7.44
   4  -8   1   27.65    4.34
   4  -8   1   22.29    3.83
   5  -7   1  134.68    7.11
   5  -7   1  128.70    6.60
  -5   7  -1  140.00    6.31
   6  -6   1   84.50    5.53
  -6   6  -1   75.30    4.92
  -7   5  -1    8.80    3.07
  -8   4  -1   23.12    3.54
  -9   3  -1   94.39    5.64
 -10   2  -1  171.42    7.85
 -11   1  -1   11.79    3.91
 -12   0  -1   21.03    4.14
 -13  -1  -1   17.65    4.38
 -14  -2  -1    4.36    4.27
  14   2   1    8.29    5.13
   0 -13   1   -2.83    5.13
   1 -12   1    5.61    4.58
   1 -12   1    5.36    4.75
   2 -11   1   10.49    4.60
   2 -11   1   14.31    4.67
   3 -10   1   68.24    5.92
   3 -10   1   65.52    5.68
   4  -9   1    7.31    4.42
   4  -9   1    1.85    3.66
   5  -8   1  107.10    6.34
   5  -8   1  124.75    7.27
  -6   7  -1  133.70    6.59
   6  -7   1  138.44    7.40
  -7   6  -1    5.25    3.23
   7  -6   1    7.76    3.88
  -8   5  -1    2.43    3.62
  -9   4  -1   -1.90    3.55
 -10   3  -1    2.96    3.87
 -11   2  -1   34.07    4.66
 -12   1  -1   36.03    4.99
 -13   0  -1   31.64    4.89
  14   1   1    6.31    5.35
 -14  -1  -1    5.97    4.63
   1 -13   1   -0.97    4.85
   1 -13   1   -0.51    4.88
   2 -12   1    2.30    4.75
   2 -12   1   -0.50    4.87
   3 -11   1   -2.61    4.53
   3 -11   1    7.78    4.96
   4 -10   1    5.29    4.33
   4 -10   1    2.84    4.38
   5  -9   1   53.22    6.04
   6  -8   1    6.26    4.39
   7  -7   1  100.88    6.75
  -7   7  -1   79.55    5.53
  -8   6  -1   91.03    5.85
   8  -6   1  101.22    6.66
  -9   5  -1   21.79    4.07
 -10   4  -1    6.16    3.85
 -11   3  -1   14.64    4.42
 -12   2  -1   23.53    4.66
 -13   1  -1    0.38    4.53
  14   0   1   -3.20    5.31
   3 -12   1    6.58    4.90
   3 -12   1    5.33    5.23
   4 -11   1    0.89    4.51
   4 -11   1   -2.60    4.75
   5 -10   1    4.56    4.80
   6  -9   1   46.14    6.08
   7  -8   1  130.55    8.26
  -7   8  -1  138.42    7.19
  -8   7  -1   -0.33    3.84
   8  -7   1   11.15    4.85
  -9   6  -1  114.26    6.98
   9  -6   1  148.68    8.03
  10  -5   1   52.64    5.67
 -10   5  -1   46.68    5.19
 -11   4  -1   10.63    4.25
 -12   3  -1   -2.28    4.38
   6 -10   1    7.56    5.36
   7  -9   1    8.99    5.35
   8  -8   1   17.39    5.42
  -8   8  -1   17.66    4.54
   9  -7   1   73.04    6.58
  -9   7  -1   56.85    5.44
  10  -6   1    6.72    5.00
 -10   6  -1   -0.37    4.33
   6 -10  -2    6.80    5.04
   5 -11  -2   13.79    5.34
 -11   4   2   80.69    6.12
 -10   5   2  109.14    6.79
  -9   6   2   18.98    4.49
   5 -10  -2   10.27    4.89
   4 -11  -2   22.34    5.31
   3 -12  -2   61.32    6.74
   2 -13  -2   16.38    5.47
   2 -13  -2   -0.88    4.64
 -13   1   2   -2.96    4.50
 -12   2   2    5.08    4.35
 -11   3   2    1.77    4.09
 -10   4   2    7.27    4.03
  -9   5   2  152.39    7.68
  -8   6   2  154.35    7.64
   3 -11  -2   10.60    4.67
   2 -12  -2    6.60    4.77
   2 -12  -2    0.82    4.14
   1 -13  -2   13.44    4.73
   1 -13  -2   10.48    5.01
   0 -14  -2    0.46    4.84
 -13   0   2    4.24    4.34
 -12   1   2   48.88    5.11
 -11   2   2   -3.04    3.96
 -10   3   2   59.33    5.11
  -9   4   2   58.09    5.03
  -8   5   2   35.86    4.30
  -7   6   2  109.18    6.20
   3 -10  -2    4.83    3.57
   2 -11  -2   41.31    5.24
   2 -11  -2   34.14    4.62
   1 -12  -2    0.79    3.98
   1 -12  -2    5.70    4.34
   0 -13  -2    7.60    4.51
  -1 -14  -2   15.76    5.05
 -12   0   2    2.65    3.91
 -11   1   2   23.12    4.33
 -10   2   2  113.10    6.32
  -9   3   2    5.75    3.53
  -8   4   2    5.90    3.43
  -7   5   2   83.64    5.21
  -6   6   2   42.17    4.09
   3  -9  -2    3.69    3.20
   2 -10  -2   93.06    6.02
   2 -10  -2   78.09    5.48
   1 -11  -2   39.74    4.52
   1 -11  -2   38.09    4.77
   0 -12  -2   -0.81    3.85
   0 -12  -2    2.31    3.75
  -1 -13  -2   -0.41    4.42
  -2 -14  -2   13.66    4.93
 -11   0   2    4.88    3.59
 -10   1   2    5.34    3.57
  -9   2   2    6.55    3.15
  -8   3   2    5.50    3.15
  -7   4   2    2.41    2.84
  -6   5   2    8.56    3.05
  -5   6   2  336.89   12.03
   3  -8  -2  200.06    8.18
   2  -9  -2  120.86    6.21
   1 -10  -2   45.59    4.50
   1 -10  -2   39.00    4.26
   0 -11  -2  176.10    8.04
   0 -11  -2  152.44    7.74
  -1 -12  -2   31.28    4.60
  -2 -13  -2   16.03    4.48
  -3 -14  -2    2.15    4.31
  -4 -15  -2    5.04    4.70
 -11  -1   2    3.47    3.30
 -10   0   2  230.13    9.19
  -9   1   2    2.16    2.97
  -8   2   2   21.41    3.24
  -7   3   2  368.66   12.85
  -6   4   2    1.93    2.60
  -5   5   2   60.41    4.11
   4  -6  -2  207.85    7.93
   3  -7  -2   58.69    3.80
   2  -8  -2   14.68    2.99
   1  -9  -2  569.76   18.91
   0 -10  -2    7.98    3.21
   0 -10  -2    7.05    3.20
  -1 -11  -2   60.17    4.90
  -1 -11  -2   62.56    4.82
  -2 -12  -2   -7.18    4.17
  -3 -13  -2   -3.88    4.60
  -4 -14  -2    1.25    4.61
  -5 -15  -2    6.68    4.79
 -10  -1   2    3.91    2.97
  -9   0   2  433.96   14.75
  -8   1   2  531.82   17.49
  -7   2   2    2.54    2.47
  -6   3   2  102.53    4.96
  -5   4   2   13.30    2.49
  -4   5   2   11.99    2.37
   4  -5  -2    7.84    2.00
   3  -6  -2  349.10   11.83
   2  -7  -2  187.91    7.34
   1  -8  -2   12.43    2.78
   0  -9  -2   10.93    2.84
   0  -9  -2    2.94    2.87
  -1 -10  -2  233.50    9.20
  -1 -10  -2  226.54    9.26
  -2 -11  -2    5.73    3.61
  -3 -12  -2    3.46    3.88
  -4 -13  -2   -3.75    4.26
  -5 -14  -2    0.40    4.42
  -6 -15  -2    6.04    4.85
 -14  -6   2   11.51    4.58
 -13  -5   2    9.13    3.82
 -12  -4   2    2.23    3.35
 -11  -3   2   52.43    4.29
 -10  -2   2    8.29    2.84
 -10  -2   2   11.06    2.98
  -9  -1   2    5.39    2.50
  -9  -1   2    5.69    2.34
  -8   0   2   22.08    2.52
  -8   0   2   18.99    2.84
  -7   1   2  745.34   22.87
  -7   1   2  712.02   22.31
  -6   2   2  827.50   25.69
  -5   3   2    1.75    2.00
   4  -4  -2   88.75    3.95
  -4   4   2   92.82    4.34
   3  -5  -2   21.78    2.21
   3  -5  -2   26.63    1.81
   2  -6  -2  274.31    9.56
   1  -7  -2  501.73   16.30
   0   8   2   88.18    4.18
   0  -8  -2   93.09    4.79
   1   9   2  111.22    5.16
  -1  -9  -2  124.20    5.85
  -1  -9  -2  122.95    5.67
  -2 -10  -2   20.80    3.49
  -2 -10  -2   23.03    3.07
  -3 -11  -2   53.02    4.56
  -4 -12  -2    6.04    3.50
  -5 -13  -2    2.54    3.88
  -6 -14  -2   16.39    4.52
  -7 -15  -2   -1.25    4.80
  14   7  -2   -2.92    4.82
 -13  -6   2    6.60    4.20
 -12  -5   2   50.32    4.68
 -11  -4   2    1.79    3.17
 -10  -3   2   13.75    3.12
  -9  -2   2   12.01    2.68
  -9  -2   2   13.97    2.63
  -8  -1   2    2.27    2.15
  -8  -1   2    8.34    2.18
  -7   0   2  253.25    8.61
  -7   0   2  238.42    8.81
  -6   1   2    4.10    1.50
  -6   1   2    0.37    1.89
   6  -1  -2    1.80    1.36
   5  -2  -2  462.92   13.86
  -5   2   2  453.95   14.42
  -5   2   2  441.34   13.85
   5  -2  -2  420.68   13.97
  -4   3   2 1250.64   35.54
   4  -3  -2 1181.65   36.03
  -4   3   2 1242.41   36.34
  -4   3   2 1190.51   35.65
   4  -3  -2 1153.89   35.75
   3  -4  -2   40.74    2.54
   3  -4  -2   42.61    2.47
  -3   4   2   39.48    2.75
  -3   4   2   46.11    2.17
   2  -5  -2   17.49    1.94
   2  -5  -2   17.72    1.43
   1  -6  -2   28.89    1.82
   1  -6  -2   31.37    2.47
   0   7   2  164.76    6.16
   0  -7  -2  175.59    6.69
   1   8   2   31.10    2.49
  -1  -8  -2   33.20    3.05
  -2  -9  -2   12.55    2.48
  -2  -9  -2    8.01    2.56
   2   9   2   16.03    2.29
  -3 -10  -2   49.25    4.05
   3  10   2   51.85    3.58
  -4 -11  -2   -0.30    3.19
  -5 -12  -2   20.51    3.83
  -6 -13  -2    4.59    3.79
  -7 -14  -2   11.76    4.32
  -8 -15  -2    4.03    4.40
  13   7  -2   -2.68    4.43
 -13  -7   2   -2.29    4.10
 -12  -6   2   -1.04    3.64
 -11  -5   2    5.92    3.28
 -10  -4   2    9.41    3.11
  -9  -3   2   35.68    3.32
  -8  -2   2   62.86    3.66
  -8  -2   2   60.48    3.19
  -7  -1   2   89.38    4.20
  -7  -1   2   91.60    3.84
  -7  -1   2   91.35    4.33
   6   0  -2   99.81    3.73
  -6   0   2   90.42    4.14
  -6   0   2   87.00    3.60
  -6   0   2   91.39    3.98
   6   0  -2   90.84    3.92
   5  -1  -2 1485.09   45.19
  -5   1   2 1515.08   44.95
   5  -1  -2 1577.33   44.98
  -5   1   2 1507.87   45.30
   5  -1  -2 1564.30   45.31
  -5   1   2 1530.06   45.63
  -4   2   2   68.63    3.27
   4  -2  -2   65.88    2.76
   4  -2  -2   65.88    2.35
  -4   2   2   63.16    2.36
   4  -2  -2   64.36    2.34
   4  -2  -2   60.60    2.60
   4  -2  -2   71.52    2.41
  -4   2   2   58.59    2.74
  -4   2   2   67.24    2.45
   4  -2  -2   62.84    2.92
   4  -2  -2   60.96    3.15
   3  -3  -2  788.27   25.29
   3  -3  -2  857.59   24.35
   3  -3  -2  853.82   24.34
   3  -3  -2  846.37   24.76
  -3   3   2  816.01   25.34
   3  -3  -2  771.29   24.90
   3  -3  -2  850.22   24.39
  -3   3   2  832.38   24.81
   3  -3  -2  860.62   24.38
   3  -3  -2  789.00   25.10
  -3   3   2  723.23   24.67
   2  -4  -2  344.89   11.35
   2  -4  -2  357.83   10.60
  -2   4   2  358.07   10.60
   2  -4  -2  361.63   11.54
   2  -4  -2  364.87   10.91
   2  -4  -2  365.11   11.13
   2  -4  -2  341.11   11.40
   1  -5  -2   45.08    1.99
  -1   5   2   45.43    1.75
   1  -5  -2   47.79    2.19
   1  -5  -2   47.58    2.62
   1  -5  -2   43.01    2.50
   1  -5  -2   48.79    2.60
   1  -5  -2   49.43    1.93
   1  -5  -2   45.64    2.09
   1  -5  -2   44.50    1.89
   0  -6  -2   37.33    1.62
   0  -6  -2   36.88    1.85
   0   6   2   30.52    1.74
   0  -6  -2   37.32    2.30
   0  -6  -2   37.47    1.82
   0   6   2   34.10    2.15
   0  -6  -2   34.22    2.41
  -1  -7  -2  192.29    6.65
  -1  -7  -2  190.71    7.23
  -1  -7  -2  201.00    6.82
   1   7   2  195.28    6.85
  -2  -8  -2  677.66   20.76
  -2  -8  -2  673.88   20.81
  -2  -8  -2  670.10   21.05
  -2  -8  -2  673.73   21.24
   2   8   2  672.73   20.88
  -3  -9  -2    1.99    1.97
   3   9   2    2.40    1.92
  -3  -9  -2   -1.84    2.38
  -4 -10  -2   46.01    3.94
  -4 -10  -2   56.03    3.60
   4  10   2   55.10    3.67
  -5 -11  -2    7.33    2.83
   5  11   2    9.12    2.86
  -5 -11  -2    6.27    3.35
  -6 -12  -2   35.27    3.89
  -6 -12  -2   37.28    4.22
  -7 -13  -2    4.79    3.67
  -7 -13  -2   16.17    3.81
  -8 -14  -2    8.87    4.30
  -8 -14  -2    7.72    4.42
 -13  -8   2    3.55    4.01
 -13  -8   2    7.54    4.07
 -12  -7   2   18.19    3.99
 -12  -7   2   16.57    3.93
 -11  -6   2  102.53    5.90
 -11  -6   2  105.51    5.78
 -10  -5   2   27.90    3.34
 -10  -5   2   33.44    3.80
  -9  -4   2    3.83    2.70
  -9  -4   2    2.63    2.14
  -8  -3   2   67.92    3.75
  -8  -3   2   70.69    4.05
  -8  -3   2   74.86    3.73
  -7  -2   2   71.14    3.38
   7   2  -2   63.97    3.39
  -7  -2   2   63.55    3.56
  -7  -2   2   68.38    3.52
  -6  -1   2   13.02    1.55
  -6  -1   2   12.43    1.44
  -6  -1   2   12.44    1.85
   6   1  -2   14.91    1.81
   6   1  -2   12.58    1.50
  -6  -1   2   14.64    1.96
   6   1  -2   13.10    1.58
  -5   0   2 1142.38   33.49
  -5   0   2 1105.99   33.04
   5   0  -2 1092.33   32.94
  -5   0   2 1101.97   33.33
   5   0  -2 1125.90   33.31
  -5   0   2 1097.22   32.96
   5   0  -2 1149.47   33.03
   5   0  -2 1121.03   33.09
   4  -1  -2  188.09    6.01
  -4   1   2  200.24    5.92
  -4   1   2  194.25    6.10
   4  -1  -2  186.22    6.14
   4  -1  -2  194.44    6.10
   4  -1  -2  191.82    6.41
  -4   1   2  184.59    6.39
   4  -1  -2  196.47    6.11
  -4   1   2  195.16    6.71
   4  -1  -2  188.42    6.68
  -4   1   2  185.85    6.11
   4  -1  -2  188.27    6.32
   3  -2  -2  391.39   12.76
  -3   2   2  420.94   12.71
  -3   2   2  421.64   12.45
  -3   2   2  422.27   13.09
   3  -2  -2  412.70   13.04
   3  -2  -2  400.45   12.56
   3  -2  -2  428.17   12.36
   3  -2  -2  410.89   12.34
  -3   2   2  401.04   12.35
   3  -2  -2  420.53   12.37
   3  -2  -2  422.69   12.67
  -2   3   2    1.21    0.46
   2  -3  -2    1.14    0.46
   2  -3  -2   -0.18    0.97
   2  -3  -2    2.13    0.45
   2  -3  -2    1.02    0.96
   2  -3  -2    2.54    0.46
  -2   3   2    1.70    0.73
   2  -3  -2    0.84    1.13
   2  -3  -2    3.64    0.77
  -2   3   2    1.48    1.25
  -1   4   2 1722.20   49.81
   1  -4  -2 1729.59   49.99
   1  -4  -2 1709.54   50.20
   1  -4  -2 1662.18   50.40
   1  -4  -2 1677.13   50.48
  -1   4   2 1718.87   49.82
   0  -5  -2  107.10    4.31
   0  -5  -2  114.76    3.92
   0  -5  -2  116.24    3.68
   0   5   2  111.25    3.81
   0  -5  -2  111.90    4.22
   0   5   2  112.02    4.06
   0   5   2  111.84    3.79
   0   5   2  109.16    3.89
   1   6   2  147.94    4.94
   1   6   2  144.67    5.26
  -1  -6  -2  145.38    4.97
  -1  -6  -2  140.46    5.48
  -1  -6  -2  146.38    5.15
   1   6   2  155.10    5.04
  -2  -7  -2   52.02    2.53
  -2  -7  -2   60.54    2.77
  -2  -7  -2   56.39    2.90
  -2  -7  -2   50.11    2.72
   2   7   2   54.15    2.84
  -2  -7  -2   47.86    2.72
  -2  -7  -2   48.04    3.05
  -3  -8  -2    5.70    1.85
  -3  -8  -2    5.70    1.76
   3   8   2    0.80    1.86
  -3  -8  -2    9.15    2.30
  -3  -8  -2    4.88    1.60
  -4  -9  -2  535.01   17.89
  -4  -9  -2  567.48   17.92
  -4  -9  -2  553.30   17.79
   4   9   2  558.24   17.69
  -4  -9  -2  565.18   17.76
  -5 -10  -2   42.32    3.38
  -5 -10  -2   33.87    3.12
   5  10   2   41.09    3.23
  -5 -10  -2   43.19    3.57
  -6 -11  -2  148.73    6.61
   6  11   2  136.27    6.32
  -6 -11  -2  134.31    6.43
  -7 -12  -2    3.32    3.41
  -7 -12  -2    3.40    3.26
   7  12   2    3.44    3.27
  -8 -13  -2    1.04    3.63
  -8 -13  -2    8.24    3.81
  -9 -14  -2    8.52    4.51
 -13  -9   2    2.04    4.26
 -13  -9   2    3.06    4.10
 -12  -8   2   23.61    4.33
 -12  -8   2   20.99    4.37
 -11  -7   2   -2.49    3.38
 -11  -7   2    3.74    3.52
 -10  -6   2   52.89    4.13
 -10  -6   2   51.73    4.27
  -9  -5   2   21.56    2.83
  -9  -5   2   19.92    3.06
  -8  -4   2   94.63    4.59
  -8  -4   2   94.27    4.77
  -7  -3   2    5.01    2.17
   7   3  -2    3.53    1.87
  -7  -3   2    5.99    1.72
  -7  -3   2    3.95    1.79
  -6  -2   2   23.69    1.86
   6   2  -2   21.11    1.89
  -6  -2   2   25.89    2.10
  -6  -2   2   26.41    2.33
   6   2  -2   24.95    2.06
   6   2  -2   26.34    1.91
  -6  -2   2   19.22    1.92
   5   1  -2   28.85    1.98
   5   1  -2   32.34    1.86
  -5  -1   2   29.27    2.02
  -5  -1   2   33.64    1.83
  -5  -1   2   29.50    1.92
  -5  -1   2   32.72    2.16
   5   1  -2   32.51    2.00
   4   0  -2  191.23    6.12
  -4   0   2  196.66    5.76
   4   0  -2  188.16    6.29
   4   0  -2  191.13    6.24
  -4   0   2  192.49    6.21
  -4   0   2  193.91    6.51
  -4   0   2  184.82    5.91
   4   0  -2  205.03    6.52
  -4   0   2  200.34    6.60
  -4   0   2  191.81    6.27
  -3   1   2  179.81    5.78
   3  -1  -2  190.67    5.76
   3  -1  -2  189.45    5.78
  -3   1   2  184.02    6.02
  -3   1   2  180.94    5.58
   3  -1  -2  186.71    5.81
   3  -1  -2  178.40    5.65
  -3   1   2  191.23    6.26
   3  -1  -2  176.11    5.97
   3  -1  -2  176.81    6.19
   2  -2  -2  226.19    7.05
   2  -2  -2  209.91    6.79
   2  -2  -2  223.87    7.01
   2  -2  -2  230.98    6.83
  -2   2   2  238.01    7.42
  -2   2   2  227.95    6.83
   2  -2  -2  222.93    6.81
   2  -2  -2  223.57    7.35
  -2   2   2  233.42    7.10
  -1   3   2 1161.32   34.18
   1  -3  -2 1205.04   34.35
   1  -3  -2 1176.04   34.55
  -1   3   2 1191.04   34.17
   1  -3  -2 1163.61   34.19
   1  -3  -2 1173.37   34.71
   1  -3  -2 1132.57   34.19
   1  -3  -2 1195.78   34.49
   0   4   2  755.28   22.52
   0   4   2  768.65   22.67
   0  -4  -2  783.55   22.40
   0  -4  -2  758.44   22.67
   0   4   2  746.56   22.54
   0  -4  -2  754.25   22.90
   0  -4  -2  770.63   22.76
  -1  -5  -2  418.24   13.00
   1   5   2  420.21   12.88
   1   5   2  424.82   12.84
   1   5   2  424.61   12.99
  -1  -5  -2  416.79   13.20
  -1  -5  -2  428.29   12.85
  -2  -6  -2   12.15    1.45
  -2  -6  -2   14.86    1.24
   2   6   2   14.51    1.58
  -2  -6  -2   15.82    1.41
   2   6   2   13.21    1.17
  -2  -6  -2   17.28    1.55
  -2  -6  -2   13.72    1.76
  -3  -7  -2  241.61    8.36
  -3  -7  -2  239.52    8.19
  -3  -7  -2  249.30    8.19
  -3  -7  -2  238.60    8.46
  -3  -7  -2  258.56    8.49
   3   7   2  250.59    8.01
   3   7   2  239.64    8.29
  -3  -7  -2  244.56    8.20
  -4  -8  -2   34.89    2.71
  -4  -8  -2   42.78    2.74
  -4  -8  -2   39.48    2.91
   4   8   2   37.62    2.67
  -4  -8  -2   37.46    2.74
  -5  -9  -2  387.95   12.98
  -5  -9  -2  376.05   12.96
   5   9   2  386.83   12.87
  -5  -9  -2  397.71   13.08
  -6 -10  -2  153.14    6.45
  -6 -10  -2  145.88    6.51
  -6 -10  -2  142.45    6.38
   6  10   2  152.95    6.34
  -7 -11  -2  108.88    5.67
  -7 -11  -2  106.36    5.71
   7  11   2  103.65    5.54
  -7 -11  -2  110.08    5.80
  -8 -12  -2    5.88    3.40
  -8 -12  -2    4.96    3.29
  -9 -13  -2    4.38    4.27
 -10 -14  -2   10.51    4.54
 -12  -9   2   -1.56    4.18
 -12  -9   2   -6.66    3.99
 -11  -8   2    9.33    3.70
 -11  -8   2   11.68    3.94
 -10  -7   2   24.34    3.73
 -10  -7   2   27.03    3.85
  -9  -6   2   76.15    4.59
  -9  -6   2   82.05    4.93
  -8  -5   2    4.71    2.24
  -8  -5   2    7.15    2.43
  -7  -4   2  285.91   10.00
  -7  -4   2  292.85   10.23
   7   4  -2  293.62   10.08
  -6  -3   2  802.59   24.09
  -6  -3   2  766.75   23.61
   6   3  -2  788.22   23.89
  -6  -3   2  767.81   23.85
  -5  -2   2    0.98    1.11
   5   2  -2   -1.35    1.04
   5   2  -2    0.25    1.26
   5   2  -2    1.33    1.28
  -5  -2   2    2.13    1.30
   5   2  -2    0.05    0.59
   5   2  -2    0.35    1.06
  -5  -2   2    1.01    1.27
  -5  -2   2    0.15    1.28
  -5  -2   2    1.63    1.26
  -4  -1   2  313.22    9.81
  -4  -1   2  307.61    9.78
   4   1  -2  319.52    9.91
   4   1  -2  320.31    9.74
   4   1  -2  315.80    9.81
   4   1  -2  301.83    9.30
  -4  -1   2  315.48    9.97
  -4  -1   2  301.84    9.36
  -4  -1   2  321.08    9.73
   3   0  -2   12.98    0.99
   3   0  -2   11.41    0.95
   3   0  -2   16.62    1.14
  -3   0   2   15.61    1.20
  -3   0   2   12.98    0.96
  -3   0   2   13.74    0.77
   3   0  -2   12.24    1.17
  -3   0   2   11.68    0.98
  -3   0   2   12.48    1.15
  -2   1   2   16.65    1.10
   2  -1  -2   15.13    0.91
  -2   1   2   18.50    1.26
   2  -1  -2   17.86    0.93
   2  -1  -2   19.24    0.93
   2  -1  -2   20.23    0.85
   2  -1  -2   19.00    1.11
  -2   1   2   17.43    0.96
   2  -1  -2   19.06    1.23
   1  -2  -2   98.93    3.04
   1  -2  -2   96.37    3.44
   1  -2  -2   95.44    3.23
   1  -2  -2   93.71    3.05
  -1   2   2  100.95    3.28
   1  -2  -2   91.82    3.19
  -1   2   2   93.69    3.09
   1  -2  -2   99.08    3.08
   0  -3  -2  909.89   27.37
   0  -3  -2  918.49   27.36
   0  -3  -2  938.07   27.46
   0   3   2  938.67   27.45
   0   3   2  924.20   27.31
   0  -3  -2  958.70   27.51
   0   3   2  944.27   27.30
   1   4   2  365.36   11.13
   1   4   2  358.72   11.16
  -1  -4  -2  368.53   11.11
   1   4   2  360.02   11.09
   1   4   2  371.77   11.11
   2   5   2  196.14    5.89
  -2  -5  -2  191.30    6.32
  -2  -5  -2  187.27    6.50
  -2  -5  -2  193.60    6.30
   2   5   2  199.39    6.42
  -2  -5  -2  191.17    6.53
   2   5   2  196.60    6.30
  -3  -6  -2  416.95   13.17
  -3  -6  -2  408.03   12.95
   3   6   2  412.89   12.90
  -3  -6  -2  421.58   12.92
   3   6   2  415.68   13.03
  -3  -6  -2  421.24   12.87
  -3  -6  -2  416.33   13.23
  -4  -7  -2    2.66    1.60
  -4  -7  -2    2.37    1.39
  -4  -7  -2   -0.11    1.15
  -4  -7  -2   -0.75    1.29
  -4  -7  -2    0.16    1.57
   4   7   2    2.25    1.62
   4   7   2    0.13    1.20
   5   8   2   21.83    2.36
  -5  -8  -2   17.74    2.46
  -5  -8  -2   17.58    2.50
  -6  -9  -2   97.26    4.84
   6   9   2  103.45    4.88
  -6  -9  -2  111.89    5.08
   7  10   2  216.51    8.16
  -7 -10  -2  196.67    8.13
  -7 -10  -2  202.60    8.19
  -7 -10  -2  196.51    7.88
  -8 -11  -2   19.49    3.69
  -8 -11  -2   20.76    3.29
  -8 -11  -2   15.33    3.49
  -9 -12  -2    5.15    3.75
  -9 -12  -2    3.70    3.48
 -10 -13  -2    9.16    3.97
 -10 -13  -2    4.10    3.92
 -11 -14  -2    8.83    4.53
 -12 -10   2   -4.71    4.38
 -12 -10   2    7.63    4.30
 -11  -9   2   12.80    4.22
 -11  -9   2   14.68    3.92
 -10  -8   2   12.60    3.49
 -10  -8   2   12.43    3.63
  -9  -7   2   45.44    4.19
  -9  -7   2   55.89    4.37
  -8  -6   2    5.37    2.61
  -8  -6   2    1.55    2.39
  -7  -5   2  450.06   14.90
  -7  -5   2  460.12   15.06
  -6  -4   2  155.25    6.28
   6   4  -2  162.56    6.18
  -6  -4   2  170.25    5.70
  -6  -4   2  157.79    6.19
   5   3  -2 1070.07   30.91
  -5  -3   2 1036.24   30.86
   5   3  -2 1086.13   30.56
  -5  -3   2 1016.25   30.98
  -5  -3   2  993.59   31.12
  -5  -3   2 1010.91   30.26
  -5  -3   2 1000.75   30.99
   5   3  -2 1037.34   31.03
   5   3  -2 1025.95   30.72
   5   3  -2 1014.32   30.99
  -5  -3   2 1046.82   30.65
  -4  -2   2 1687.03   50.77
   4   2  -2 1749.19   50.68
  -4  -2   2 1717.90   50.09
   4   2  -2 1754.72   50.79
  -4  -2   2 1751.24   50.52
   4   2  -2 1700.80   50.32
   4   2  -2 1711.28   50.55
  -4  -2   2 1724.18   50.67
  -4  -2   2 1677.23   50.72
  -4  -2   2 1755.01   50.87
   4   2  -2 1746.82   50.78
  -3  -1   2  491.95   14.89
   3   1  -2  498.62   14.95
   3   1  -2  493.41   15.00
  -3  -1   2  478.24   14.94
   3   1  -2  501.99   14.90
  -3  -1   2  498.73   15.05
  -3  -1   2  488.74   14.93
   3   1  -2  491.44   14.60
  -3  -1   2  481.25   14.66
  -3  -1   2  507.07   14.85
   2   0  -2  196.47    6.22
   2   0  -2  196.16    6.15
  -2   0   2  191.22    6.23
  -2   0   2  190.56    6.11
  -2   0   2  199.49    6.16
  -2   0   2  200.20    6.19
   2   0  -2  201.48    6.13
  -2   0   2  192.64    5.98
   2   0  -2  192.40    6.17
  -1   1   2  427.87   12.58
   1  -1  -2  428.33   12.68
   1  -1  -2  415.89   12.56
  -1   1   2  420.84   12.70
   1  -1  -2  426.21   12.58
   1  -1  -2  421.19   12.71
  -1   1   2  422.05   12.58
   0   2   2  543.10   15.88
   0  -2  -2  556.02   16.03
   0  -2  -2  532.95   15.87
   0  -2  -2  519.43   15.88
   0   2   2  535.80   16.00
   0   2   2  542.34   15.87
   0  -2  -2  551.46   16.01
   1   3   2  673.29   19.42
   1   3   2  654.64   19.56
   1   3   2  653.62   19.57
   1   3   2  657.45   19.55
  -1  -3  -2  662.05   19.41
  -1  -3  -2  655.61   19.54
   1   3   2  652.51   19.54
   2   4   2  906.23   26.96
  -2  -4  -2  886.57   26.94
  -2  -4  -2  913.26   26.88
   2   4   2  932.70   26.90
  -3  -5  -2   84.59    3.55
  -3  -5  -2   87.94    3.32
  -3  -5  -2   88.53    3.11
  -3  -5  -2   87.88    3.35
  -3  -5  -2   91.67    3.63
   3   5   2   81.68    3.34
   3   5   2   87.94    3.37
   4   6   2  131.67    4.92
  -4  -6  -2  139.30    5.14
   4   6   2  138.72    4.99
  -4  -6  -2  129.52    4.51
  -4  -6  -2  132.59    5.23
  -4  -6  -2  130.01    4.87
  -4  -6  -2  135.59    4.90
   5   7   2   41.67    2.62
  -5  -7  -2   45.66    2.88
  -5  -7  -2   47.17    2.93
   5   7   2   46.50    2.90
  -6  -8  -2   -0.22    2.03
   6   8   2    2.31    1.77
  -6  -8  -2    2.11    2.09
   6   8   2    7.26    2.20
  -7  -9  -2   31.72    3.21
  -7  -9  -2   35.52    3.39
  -8 -10  -2   10.66    2.68
  -8 -10  -2    4.87    2.91
  -8 -10  -2   12.13    3.41
  -9 -11  -2    1.61    3.42
  -9 -11  -2    3.85    3.50
 -10 -12  -2   46.59    4.90
 -10 -12  -2   72.42    5.40
 -11 -13  -2    0.79    4.12
 -11 -13  -2    2.39    4.51
 -12 -11   2    2.90    4.44
 -12 -11   2   13.29    4.76
 -11 -10   2    5.69    3.99
 -11 -10   2    5.29    4.25
 -10  -9   2    2.76    3.56
 -10  -9   2    3.41    3.72
  -9  -8   2   11.08    3.32
  -9  -8   2   10.28    3.29
  -8  -7   2   -2.38    2.84
  -8  -7   2    6.51    3.00
  -7  -6   2    4.24    2.23
  -7  -6   2   -1.14    2.48
  -6  -5   2   33.29    2.71
  -6  -5   2   30.99    2.72
   6   5  -2   38.53    2.72
  -5  -4   2  441.43   14.01
  -5  -4   2  429.86   13.29
   5   4  -2  437.57   13.96
  -5  -4   2  435.27   14.05
   5   4  -2  446.31   13.61
   4   3  -2   69.42    3.13
  -4  -3   2   73.04    3.10
   4   3  -2   83.83    3.21
  -4  -3   2   64.58    3.18
  -4  -3   2   74.10    2.69
  -4  -3   2   73.75    3.24
   4   3  -2   77.52    2.83
  -4  -3   2   77.29    3.33
   4   3  -2   78.61    3.32
   4   3  -2   78.69    2.96
   4   3  -2   71.21    3.20
   3   2  -2 1817.96   53.97
  -3  -2   2 1860.70   53.49
  -3  -2   2 1767.65   53.88
  -3  -2   2 1844.16   53.61
   3   2  -2 1850.31   53.93
  -3  -2   2 1816.53   53.99
  -3  -2   2 1832.97   54.03
   3   2  -2 1834.34   53.65
   3   2  -2 1864.53   53.74
  -3  -2   2 1844.47   53.97
   3   2  -2 1832.44   53.90
   3   2  -2 1850.99   53.98
   2   1  -2 1510.50   44.23
  -2  -1   2 1495.64   44.15
  -2  -1   2 1545.42   44.07
  -2  -1   2 1502.09   44.31
  -2  -1   2 1482.14   44.33
  -2  -1   2 1502.41   44.25
   2   1  -2 1513.11   43.87
   2   1  -2 1503.03   44.10
   2   1  -2 1572.28   44.27
  -2  -1   2 1529.44   43.89
  -2  -1   2 1492.47   44.27
   2   1  -2 1514.36   44.31
   2   1  -2 1453.89   44.05
   2   1  -2 1513.44   44.30
  -1   0   2  127.66    4.01
   1   0  -2  126.48    4.13
   1   0  -2  125.50    4.09
   1   0  -2  121.47    4.01
   1   0  -2  121.01    3.98
   1   0  -2  134.94    4.13
  -1   0   2  133.56    4.12
  -1   0   2  129.54    4.15
   1   0  -2  134.03    4.09
  -1   0   2  130.07    4.03
   0   1   2  793.41   23.26
   0  -1  -2  777.28   23.31
   0  -1  -2  799.85   23.23
   0  -1  -2  785.53   23.24
   0  -1  -2  813.48   23.30
   0   1   2  799.21   23.25
   0  -1  -2  786.68   23.30
  -1  -2  -2   -0.29    0.45
   1   2   2   -0.05    0.42
   1   2   2    0.77    0.43
   1   2   2   -0.05    0.39
  -1  -2  -2   -0.12    0.26
   1   2   2   -0.14    0.40
  -1  -2  -2    0.09    0.42
   1   2   2    0.13    0.26
  -2  -3  -2 1526.49   43.96
   2   3   2 1503.26   44.32
  -2  -3  -2 1458.87   44.30
  -2  -3  -2 1517.74   44.15
   2   3   2 1526.42   44.17
  -3  -4  -2  383.18   11.62
   3   4   2  389.45   12.09
  -3  -4  -2  386.64   12.05
  -3  -4  -2  391.97   11.94
  -3  -4  -2  392.62   12.24
   3   4   2  409.03   12.01
   3   4   2  389.72   11.58
  -4  -5  -2  180.90    6.36
   4   5   2  172.86    6.09
   4   5   2  166.56    6.05
  -4  -5  -2  181.42    6.08
   4   5   2  171.20    6.04
   4   5   2  174.09    5.47
  -4  -5  -2  178.79    6.20
  -4  -5  -2  176.93    5.97
  -5  -6  -2  256.27    8.08
   5   6   2  232.78    8.14
   5   6   2  232.39    8.09
  -5  -6  -2  236.06    8.24
  -5  -6  -2  228.00    8.26
  -6  -7  -2  219.93    7.96
   6   7   2  219.61    7.85
  -6  -7  -2  214.76    8.01
   7   8   2    4.99    2.12
  -7  -8  -2    3.63    2.14
  -7  -8  -2    4.99    2.38
  -8  -9  -2   84.57    4.79
  -8  -9  -2   68.98    4.59
  -9 -10  -2   -3.89    3.33
  -9 -10  -2   -2.16    3.30
 -10 -11  -2    3.81    3.44
 -10 -11  -2    3.71    3.75
 -11 -12  -2   -2.25    3.90
 -11 -12  -2    0.38    4.03
 -12 -13  -2   19.85    4.94
 -12 -13  -2   18.60    4.92
 -11 -11   2    5.21    4.44
 -11 -11   2    6.27    4.18
 -10 -10   2    8.57    3.85
 -10 -10   2   11.97    3.98
  -9  -9   2    6.09    3.43
  -9  -9   2   11.36    3.60
  -8  -8   2   27.19    3.64
  -8  -8   2   38.40    3.79
  -7  -7   2    2.98    2.37
  -7  -7   2    0.75    2.40
  -6  -6   2   13.02    2.51
   6   6  -2   17.37    2.52
   6   6  -2   17.01    2.51
  -6  -6   2   19.81    2.54
   5   5  -2  171.15    5.80
   5   5  -2  156.81    5.96
  -5  -5   2  145.85    6.01
  -5  -5   2  160.65    5.49
  -5  -5   2  152.77    6.07
   5   5  -2  150.30    5.96
  -4  -4   2  252.76    8.52
  -4  -4   2  259.30    8.47
  -4  -4   2  242.36    8.30
   4   4  -2  260.43    8.47
  -4  -4   2  245.97    8.48
   4   4  -2  256.46    8.39
   4   4  -2  250.47    8.28
  -4  -4   2  244.97    7.98
   4   4  -2  262.03    8.26
   4   4  -2  239.07    8.29
  -3  -3   2  433.93   13.18
   3   3  -2  437.77   13.44
   3   3  -2  440.95   13.50
   3   3  -2  420.40   13.42
  -3  -3   2  406.85   13.55
   3   3  -2  435.89   13.55
  -3  -3   2  447.24   13.56
  -3  -3   2  448.31   13.56
  -3  -3   2  436.88   13.47
   3   3  -2  434.62   12.89
   3   3  -2  454.26   13.41
  -2  -2   2  187.85    5.49
  -2  -2   2  184.06    5.97
   2   2  -2  178.86    5.92
  -2  -2   2  188.49    6.03
  -2  -2   2  183.27    5.70
  -2  -2   2  185.31    5.99
   2   2  -2  179.98    5.51
   2   2  -2  181.86    5.92
   2   2  -2  184.90    6.00
   2   2  -2  179.79    5.87
  -2  -2   2  178.19    5.97
   2   2  -2  178.49    5.95
   2   2  -2  180.71    5.64
   1   1  -2 2341.74   67.01
   1   1  -2 2274.61   66.82
  -1  -1   2 2308.76   67.01
  -1  -1   2 2314.70   67.06
  -1  -1   2 2277.54   66.84
  -1  -1   2 2292.06   67.03
  -1  -1   2 2326.78   67.03
  -1  -1   2 2309.91   67.03
   1   1  -2 2291.00   67.05
   1   1  -2 2286.79   67.00
   1   1  -2 2301.19   67.00
   1   1  -2 2319.92   67.03
   0   0  -2  861.54   25.00
   0   0   2  867.44   25.01
   0   0   2  867.03   25.03
   0   0  -2  804.47   24.96
   0   0   2  871.60   25.01
   0   0  -2  851.32   25.00
   0   0  -2  876.61   24.94
   0   0  -2  842.19   25.01
   0   0  -2  865.78   24.92
   0   0   2  831.35   25.00
   0   0   2  856.96   24.91
   0   0  -2  841.60   24.92
  -1  -1  -2   55.81    1.84
   1   1   2   59.02    1.93
   1   1   2   56.39    1.86
   1   1   2   53.28    1.95
  -1  -1  -2   57.19    1.92
  -1  -1  -2   55.93    1.95
   1   1   2   56.16    1.94
  -1  -1  -2   53.79    1.90
   1   1   2   57.96    1.92
  -2  -2  -2 1040.49   30.69
   2   2   2 1042.10   30.68
   2   2   2 1064.28   30.65
   2   2   2 1032.52   30.48
  -2  -2  -2 1023.81   30.67
   2   2   2 1065.23   30.70
  -2  -2  -2 1037.96   30.49
   3   3   2   18.29    1.26
   3   3   2   16.87    0.95
  -3  -3  -2   16.47    1.24
   3   3   2   16.46    1.30
  -3  -3  -2   20.87    1.21
   4   4   2 1621.26   46.75
  -4  -4  -2 1607.52   47.19
  -4  -4  -2 1568.80   47.37
  -4  -4  -2 1589.43   47.00
   4   4   2 1623.42   47.21
  -4  -4  -2 1568.04   47.25
   4   4   2 1587.02   47.26
   5   5   2   13.68    1.67
   5   5   2   17.90    1.64
  -5  -5  -2   17.21    1.86
  -5  -5  -2   14.11    1.50
  -5  -5  -2   15.81    1.69
   6   6   2   25.21    2.30
  -6  -6  -2   26.07    2.38
  -6  -6  -2   22.79    2.31
  -7  -7  -2   93.91    4.69
  -7  -7  -2   96.04    4.54
   7   7   2   93.77    4.56
   8   8   2    2.15    2.22
  -8  -8  -2    1.21    2.42
  -8  -8  -2    0.77    2.52
  -9  -9  -2  145.21    6.83
  -9  -9  -2  148.27    6.83
 -10 -10  -2   27.41    4.00
 -10 -10  -2   25.78    3.81
 -11 -11  -2    1.77    3.53
 -11 -11  -2    0.37    3.80
 -12 -12  -2    5.21    3.96
 -12 -12  -2   -6.25    3.99
 -11 -12   2   -2.54    4.61
 -11 -12   2   23.69    4.69
 -10 -11   2    4.42    3.87
 -10 -11   2    6.93    4.08
  -9 -10   2   32.63    4.06
  -9 -10   2   24.33    4.27
  -8  -9   2   12.95    3.61
  -8  -9   2   11.54    3.19
  -7  -8   2   27.78    3.35
   7   8  -2   37.03    3.60
  -7  -8   2   32.62    3.37
  -6  -7   2   25.42    2.94
  -6  -7   2   17.80    2.66
   6   7  -2   24.30    2.81
  -5  -6   2    1.52    1.83
   5   6  -2   -1.46    1.80
  -5  -6   2   -2.37    1.80
  -5  -6   2   -0.81    1.44
   5   6  -2    0.18    1.90
   4   5  -2  173.13    6.09
  -4  -5   2  157.63    6.11
   4   5  -2  155.21    5.80
  -4  -5   2  164.89    5.73
  -4  -5   2  164.00    6.03
   4   5  -2  163.46    6.06
   3   4  -2    4.72    0.76
   3   4  -2    3.67    1.21
  -3  -4   2    4.56    1.21
   3   4  -2    4.43    1.09
  -3  -4   2    3.13    1.02
  -3  -4   2    5.68    0.52
  -3  -4   2    7.00    1.27
  -3  -4   2    5.54    1.38
  -3  -4   2    4.13    1.32
   3   4  -2    5.03    1.08
   3   4  -2    2.40    1.38
   2   3  -2 1328.51   39.62
   2   3  -2 1354.53   39.36
   2   3  -2 1338.99   39.44
   2   3  -2 1362.59   39.76
   2   3  -2 1330.35   39.69
  -2  -3   2 1353.88   39.77
  -2  -3   2 1352.65   39.68
  -2  -3   2 1346.33   39.56
   2   3  -2 1336.40   39.59
  -2  -3   2 1331.03   39.68
  -2  -3   2 1359.90   39.75
   1   2  -2 1814.79   53.29
  -1  -2   2 1799.74   53.46
   1   2  -2 1821.66   53.38
   1   2  -2 1807.38   53.28
   1   2  -2 1779.40   53.47
   1   2  -2 1815.20   53.42
   1   2  -2 1825.21   53.32
  -1  -2   2 1830.94   53.42
   1   2  -2 1880.25   53.49
  -1  -2   2 1812.14   53.45
  -1  -2   2 1864.57   53.35
  -1  -2   2 1871.15   53.37
   0   1  -2 1945.26   56.75
   0   1  -2 1945.36   56.91
   0   1  -2 1950.35   56.81
   0   1  -2 1976.89   56.85
   0   1  -2 1808.25   56.81
   0   1  -2 1989.87   56.63
   0  -1   2 1934.46   56.77
   0  -1   2 1987.81   56.85
   0   1  -2 1994.50   56.83
   0  -1   2 1972.00   56.93
   0   1  -2 1948.25   56.87
   0   1  -2 1980.01   56.88
   0  -1   2 1912.37   56.85
  -1   0  -2   84.26    2.68
   1   0   2   86.88    2.68
  -1   0  -2   83.00    2.73
   1   0   2   86.17    2.83
  -1   0  -2   83.34    2.78
  -1   0  -2   81.37    2.78
  -1   0  -2   89.58    2.84
  -1   0  -2   87.37    2.74
   1   0   2   82.83    2.80
  -1   0  -2   88.91    2.86
   1   0   2   81.13    2.84
   1   0   2   85.18    2.75
  -1   0  -2   83.49    2.74
   1   0   2   84.53    2.77
   1   0   2   88.73    2.75
  -2  -1  -2 1019.99   29.47
  -2  -1  -2  988.32   29.48
   2   1   2 1029.67   29.50
  -2  -1  -2  989.94   29.50
   2   1   2  998.18   29.47
  -2  -1  -2  995.53   29.31
  -2  -1  -2  999.42   29.50
   2   1   2 1016.79   29.58
   2   1   2 1008.97   29.45
  -2  -1  -2 1016.82   29.56
   3   2   2  740.53   22.11
  -3  -2  -2  741.76   22.09
  -3  -2  -2  737.07   22.05
   3   2   2  743.21   21.86
   3   2   2  728.77   22.01
  -4  -3  -2    2.41    1.03
   4   3   2    2.73    1.01
   4   3   2    5.54    1.07
   5   4   2  442.10   14.09
  -5  -4  -2  436.61   13.87
   5   4   2  437.83   14.21
  -5  -4  -2  463.75   14.18
  -5  -4  -2  465.75   14.10
  -6  -5  -2 1020.89   30.42
  -6  -5  -2  994.78   30.47
  -6  -5  -2 1008.77   30.37
   6   5   2 1011.81   30.57
  -6  -5  -2  987.85   30.14
  -7  -6  -2   62.24    3.48
  -7  -6  -2   61.08    3.32
   7   6   2   55.72    3.46
  -7  -6  -2   57.74    3.52
   8   7   2    8.93    2.48
  -8  -7  -2    0.44    2.08
  -8  -7  -2    7.53    2.48
  -9  -8  -2  168.84    6.93
  -9  -8  -2  155.95    7.00
   9   8   2  144.01    6.76
 -10  -9  -2   92.59    5.37
 -10  -9  -2   89.05    5.44
  10   9   2   77.40    5.10
 -11 -10  -2   -2.64    3.57
 -11 -10  -2    7.78    3.80
 -12 -11  -2   19.87    4.27
 -12 -11  -2   11.24    4.34
 -13 -12  -2    2.94    4.38
 -13 -12  -2   13.35    4.45
 -10 -12   2    4.90    4.52
 -10 -12   2    9.47    4.10
  -9 -11   2   21.06    4.23
  -9 -11   2   16.87    4.08
   8  10  -2   74.20    5.08
  -8 -10   2   76.78    5.16
  -8 -10   2   77.52    5.37
  -7  -9   2  135.53    6.44
  -7  -9   2  134.63    6.59
   7   9  -2  136.34    6.39
   6   8  -2  306.23   10.54
  -6  -8   2  286.69   10.48
  -6  -8   2  285.50   10.06
  -6  -8   2  289.77   10.63
  -5  -7   2   16.97    2.67
  -5  -7   2   21.19    2.44
  -5  -7   2   19.64    2.30
   5   7  -2   21.45    2.53
   4   6  -2  570.77   17.78
  -4  -6   2  576.98   17.96
   4   6  -2  567.06   18.11
  -4  -6   2  575.80   18.17
   4   6  -2  581.00   17.95
  -4  -6   2  577.43   18.29
   4   6  -2  605.39   18.29
  -3  -5   2   41.08    2.44
   3   5  -2   36.61    2.44
   3   5  -2   36.51    2.10
  -3  -5   2   39.65    2.34
   3   5  -2   35.44    2.08
   3   5  -2   39.10    2.14
  -3  -5   2   34.13    1.87
  -3  -5   2   42.31    2.34
   3   5  -2   39.80    2.12
   3   5  -2   35.21    2.23
  -3  -5   2   40.52    2.30
  -3  -5   2   37.76    2.49
   2   4  -2  618.88   18.37
  -2  -4   2  604.18   18.58
  -2  -4   2  611.20   18.61
   2   4  -2  613.18   18.55
   2   4  -2  601.02   18.63
   2   4  -2  617.12   18.78
  -2  -4   2  627.50   18.75
   2   4  -2  623.85   18.49
  -2  -4   2  618.33   18.43
   2   4  -2  591.16   18.58
   2   4  -2  614.40   18.44
  -2  -4   2  607.64   18.74
  -2  -4   2  616.73   18.64
  -1  -3   2 1755.50   50.95
   1   3  -2 1720.07   50.93
   1   3  -2 1691.18   50.87
  -1  -3   2 1739.11   51.02
   1   3  -2 1760.67   51.04
   1   3  -2 1740.22   50.79
   1   3  -2 1705.99   51.11
  -1  -3   2 1715.96   51.04
   1   3  -2 1754.70   50.88
  -1  -3   2 1807.81   51.05
  -1  -3   2 1723.26   50.85
   1   3  -2 1743.75   50.88
   0   2  -2   10.01    0.95
   0   2  -2   10.53    0.60
   0   2  -2    7.86    0.84
   0  -2   2    8.09    0.57
   0   2  -2   10.76    0.82
   0   2  -2    8.54    0.87
   0  -2   2    9.20    0.68
   0  -2   2   11.02    0.88
   0  -2   2    9.48    0.94
   0   2  -2   11.26    0.78
   0   2  -2   11.25    0.83
   0   2  -2    8.98    0.62
   0   2  -2   11.18    0.94
   0   2  -2   14.10    0.93
   0  -2   2    9.62    0.80
  -1   1  -2  177.33    5.65
  -1   1  -2  177.47    5.36
   1  -1   2  179.65    5.48
  -1   1  -2  171.96    5.61
  -1   1  -2  169.89    5.63
   1  -1   2  178.55    5.51
  -1   1  -2  177.65    5.59
   1  -1   2  174.93    5.66
  -1   1  -2  192.92    5.61
  -1   1  -2  172.49    5.37
   1  -1   2  177.39    5.72
   1  -1   2  182.22    5.61
   1  -1   2  176.90    5.62
   1  -1   2  183.68    5.71
  -1   1  -2  182.82    5.48
  -1   1  -2  178.21    5.68
  -1   1  -2  180.58    5.50
   1  -1   2  182.87    5.68
   1  -1   2  174.03    5.37
   2   0   2  287.34    8.76
   2   0   2  283.67    8.92
   2   0   2  296.17    8.72
   2   0   2  282.65    8.69
  -2   0  -2  296.36    9.01
  -2   0  -2  288.99    8.88
   2   0   2  295.59    8.88
  -2   0  -2  291.92    8.92
  -2   0  -2  294.10    8.82
  -2   0  -2  291.34    8.75
  -2   0  -2  289.48    8.74
  -2   0  -2  283.82    8.70
   2   0   2  307.97    9.02
   2   0   2  284.99    8.68
  -2   0  -2  288.55    8.69
   2   0   2  293.71    8.87
  -2   0  -2  295.19    8.84
   3   1   2  768.99   23.00
   3   1   2  773.21   22.97
   3   1   2  766.37   23.15
   3   1   2  769.63   23.02
  -3  -1  -2  763.47   23.04
  -3  -1  -2  754.37   23.20
   3   1   2  778.35   22.78
   3   1   2  769.05   22.93
   3   1   2  800.89   22.71
  -4  -2  -2 1199.13   34.93
   4   2   2 1165.80   34.88
   4   2   2 1156.08   34.73
  -5  -3  -2  578.69   17.65
   5   3   2  565.65   17.90
  -5  -3  -2  580.75   17.75
  -5  -3  -2  581.02   17.89
   5   3   2  577.26   17.75
   6   4   2   42.74    2.48
  -6  -4  -2   41.84    2.45
  -6  -4  -2   38.90    2.58
   6   4   2   45.23    2.75
  -6  -4  -2   40.83    2.60
  -7  -5  -2  167.00    6.27
   7   5   2  152.66    6.42
  -7  -5  -2  161.39    6.32
  -7  -5  -2  165.55    6.16
  -8  -6  -2  204.11    7.75
  -8  -6  -2  200.29    7.87
   8   6   2  207.93    8.10
  -8  -6  -2  216.25    7.78
   9   7   2  404.57   14.43
  -9  -7  -2  420.16   14.19
  -9  -7  -2  439.18   14.51
 -10  -8  -2   39.04    3.95
 -10  -8  -2   37.95    3.85
  10   8   2   43.42    4.02
 -11  -9  -2    1.35    3.57
 -11  -9  -2    3.70    3.49
  11   9   2    2.02    3.19
 -12 -10  -2   19.01    4.00
 -12 -10  -2   17.53    4.20
 -13 -11  -2   18.68    4.40
 -13 -11  -2   27.85    4.56
  -9 -12   2    0.39    4.27
   8  11  -2    6.96    3.63
  -8 -11   2    1.41    3.84
  -7 -10   2    9.08    3.05
  -7 -10   2   11.34    3.57
   7  10  -2   16.64    3.60
  -6  -9   2    6.44    2.71
  -6  -9   2    9.38    3.08
   6   9  -2   13.46    3.30
  -6  -9   2   10.93    2.74
   5   8  -2   60.61    3.86
  -5  -8   2   54.12    3.61
  -5  -8   2   54.67    3.88
  -5  -8   2   53.15    3.50
  -4  -7   2   67.43    3.48
  -4  -7   2   56.47    3.38
   4   7  -2   64.60    3.47
   4   7  -2   60.13    3.66
  -4  -7   2   62.24    3.59
  -3  -6   2  388.50   12.36
   3   6  -2  388.15   12.62
  -3  -6   2  380.48   12.57
  -3  -6   2  390.61   12.82
   3   6  -2  402.99   12.88
   3   6  -2  407.52   12.49
  -3  -6   2  395.34   12.71
   2   5  -2   36.97    2.23
  -2  -5   2   40.17    2.18
   2   5  -2   40.57    2.18
  -2  -5   2   40.33    2.36
  -2  -5   2   40.60    1.57
  -2  -5   2   36.97    2.38
   2   5  -2   40.05    2.05
  -2  -5   2   41.76    2.35
   2   5  -2   38.99    1.70
   2   5  -2   41.53    2.48
  -2  -5   2   37.21    2.10
   2   5  -2   39.64    2.03
   2   5  -2   46.87    2.18
   2   5  -2   40.85    2.02
   2   5  -2   40.71    2.21
  -2  -5   2   38.85    2.16
   1   4  -2    1.32    0.40
  -1  -4   2    1.38    1.05
   1   4  -2    1.51    1.29
  -1  -4   2    3.68    0.63
   1   4  -2    0.28    0.87
   1   4  -2    1.50    0.79
  -1  -4   2    2.65    1.00
   1   4  -2    1.25    0.72
   1   4  -2    1.49    0.69
  -1  -4   2    2.66    0.98
   1   4  -2    0.83    0.88
   1   4  -2    1.81    0.88
  -1  -4   2    4.66    0.91
  -1  -4   2    0.72    1.08
   1   4  -2    0.11    0.92
   1   4  -2    2.12    0.99
   0  -3   2  328.74   10.28
   0   3  -2  331.85   10.22
   0   3  -2  336.92    9.82
   0   3  -2  323.21   10.04
   0   3  -2  334.53   10.14
   0  -3   2  328.96   10.02
   0   3  -2  324.74    9.98
   0   3  -2  326.37    9.78
   0   3  -2  318.19    9.70
   0   3  -2  314.95    9.93
   0  -3   2  322.84   10.20
   0   3  -2  317.22   10.17
   0   3  -2  311.80   10.25
   0   3  -2  322.07    9.95
   0  -3   2  326.16   10.37
   0  -3   2  337.90   10.15
   0  -3   2  326.08   10.06
   0  -3   2  327.66    9.83
  -1   2  -2  684.87   20.59
  -1   2  -2  703.63   20.39
  -1   2  -2  682.96   20.28
  -1   2  -2  693.50   20.06
   1  -2   2  617.30   20.27
   1  -2   2  708.35   20.08
  -1   2  -2  696.96   20.27
  -1   2  -2  680.61   20.43
   1  -2   2  687.98   20.45
  -1   2  -2  697.29   20.64
  -1   2  -2  705.34   20.54
  -1   2  -2  667.86   20.44
   1  -2   2  705.70   20.56
   1  -2   2  672.92   20.68
   1  -2   2  689.04   20.63
  -1   2  -2  682.33   20.26
  -2   1  -2  267.94    8.17
  -2   1  -2  275.95    8.22
  -2   1  -2  278.21    8.52
  -2   1  -2  263.67    8.50
   2  -1   2  278.02    8.13
  -2   1  -2  274.39    8.43
   2  -1   2  274.99    8.60
   2  -1   2  269.29    8.53
   2  -1   2  278.29    8.59
   2  -1   2  268.59    8.35
   2  -1   2  271.73    8.20
  -2   1  -2  279.91    8.64
   2  -1   2  273.05    8.58
   2  -1   2  274.41    8.53
  -2   1  -2  275.24    8.16
   2  -1   2  269.10    8.19
   3   0   2  332.42   10.14
   3   0   2  323.47   10.43
   3   0   2  343.39   10.58
  -3   0  -2  344.49   10.61
   3   0   2  346.13   10.14
   3   0   2  341.39   10.46
  -3   0  -2  337.73   10.11
   3   0   2  332.03   10.12
   3   0   2  343.91   10.26
  -3   0  -2  340.32   10.34
   3   0   2  340.06   10.34
  -3   0  -2  326.34   10.13
   4   1   2  142.73    4.76
   4   1   2  141.08    4.67
   4   1   2  138.82    4.95
   4   1   2  131.85    4.24
   4   1   2  141.06    4.95
  -4  -1  -2  141.69    5.01
   5   2   2   39.59    2.11
  -5  -2  -2   41.19    2.42
  -5  -2  -2   41.71    2.14
   5   2   2   38.06    2.33
  -5  -2  -2   36.15    1.99
   6   3   2  481.50   15.42
  -6  -3  -2  500.41   15.24
  -6  -3  -2  495.51   15.42
  -6  -3  -2  484.11   15.56
   6   3   2  488.26   15.67
  -7  -4  -2   83.30    3.73
   7   4   2   82.23    4.21
  -7  -4  -2   80.91    3.95
  -7  -4  -2   79.65    3.85
  -8  -5  -2   83.66    4.38
  -8  -5  -2   81.69    4.11
  -8  -5  -2   83.60    4.05
   8   5   2   85.87    4.63
  -9  -6  -2  137.88    6.04
   9   6   2  144.33    6.47
  -9  -6  -2  132.31    6.16
  -9  -6  -2  155.38    6.18
 -10  -7  -2    5.70    2.77
 -10  -7  -2   14.78    2.81
  10   7   2   11.51    3.25
  11   8   2   69.65    5.07
 -11  -8  -2   71.31    5.08
 -11  -8  -2   79.67    4.88
 -12  -9  -2    5.72    3.80
 -12  -9  -2    0.65    3.59
  12   9   2    9.30    3.96
 -13 -10  -2    5.48    4.03
 -13 -10  -2   -1.08    3.77
 -14 -11  -2    4.73    4.46
  -9 -13   2   13.67    4.95
  -8 -12   2   10.15    4.15
   8  12  -2   15.03    4.14
   7  11  -2    4.37    3.33
  -7 -11   2   -1.35    3.57
  -6 -10   2    1.03    2.80
  -6 -10   2   -2.09    3.16
   6  10  -2    2.12    3.00
  -5  -9   2  255.30    9.59
  -5  -9   2  271.87    9.92
   5   9  -2  258.18    9.79
  -5  -9   2  261.76    9.53
  -4  -8   2   15.44    2.61
  -4  -8   2   16.82    2.38
   4   8  -2   10.88    2.71
  -4  -8   2   10.25    2.42
  -3  -7   2    1.35    1.93
   3   7  -2    4.94    2.32
  -3  -7   2    3.87    1.67
  -3  -7   2    4.15    1.93
   3   7  -2    5.83    1.76
   3   7  -2    5.29    1.58
   2   6  -2  149.60    5.54
  -2  -6   2  150.27    5.53
  -2  -6   2  147.09    5.45
  -2  -6   2  163.39    5.93
  -2  -6   2  156.66    5.79
  -2  -6   2  145.21    5.52
   2   6  -2  163.61    5.45
   2   6  -2  142.03    5.47
   2   6  -2  151.65    5.90
   2   6  -2  154.54    5.42
   1   5  -2  313.77   10.05
  -1  -5   2  318.43   10.33
  -1  -5   2  296.90    9.74
  -1  -5   2  322.11    9.57
   1   5  -2  310.32   10.30
   1   5  -2  321.55   10.01
  -1  -5   2  324.59    9.98
   1   5  -2  316.28    9.97
  -1  -5   2  297.09   10.05
   1   5  -2  308.75    9.82
  -1  -5   2  306.90   10.07
   1   5  -2  320.78    9.89
   1   5  -2  302.44    9.58
   1   5  -2  314.10    9.63
   1   5  -2  302.79    9.89
   0   4  -2  873.98   25.36
   0  -4   2  835.60   25.49
   0  -4   2  856.08   25.71
   0  -4   2  834.50   24.96
   0  -4   2  854.24   25.21
   0  -4   2  890.80   25.66
   0   4  -2  810.83   25.52
   0   4  -2  869.10   25.45
   0   4  -2  846.61   25.03
   0   4  -2  831.95   25.14
   0   4  -2  846.72   25.44
   0   4  -2  819.38   25.09
   0   4  -2  866.81   25.23
   0   4  -2  852.00   25.10
   0  -4   2  867.38   25.30
   0  -4   2  827.58   25.06
  -1   3  -2   34.63    1.66
   1  -3   2   36.43    1.90
  -1   3  -2   34.21    1.19
  -1   3  -2   34.55    1.65
   1  -3   2   32.98    1.97
  -1   3  -2   39.75    2.05
  -1   3  -2   32.61    1.75
   1  -3   2   31.63    1.63
   1  -3   2   36.41    2.00
  -1   3  -2   33.72    1.47
   1  -3   2   34.49    1.23
  -1   3  -2   33.08    1.47
   1  -3   2   32.02    1.99
   1  -3   2   33.25    1.55
  -1   3  -2   32.55    1.65
  -1   3  -2   32.35    1.48
   2  -2   2 2411.84   71.16
   2  -2   2 2407.39   71.24
  -2   2  -2 2461.23   71.20
  -2   2  -2 2356.80   70.61
  -2   2  -2 2447.03   71.04
   2  -2   2 2432.12   71.02
  -2   2  -2 2427.24   70.63
  -2   2  -2 2446.27   70.60
   2  -2   2 2449.08   71.07
   2  -2   2 2487.91   70.60
   2  -2   2 2397.80   71.18
  -2   2  -2 2434.56   71.01
  -2   2  -2 2427.35   70.59
  -2   2  -2 2432.50   71.05
  -3   1  -2  938.03   26.97
   3  -1   2  937.71   26.97
   3  -1   2  913.96   27.50
  -3   1  -2  928.28   27.54
   3  -1   2  897.01   27.57
   3  -1   2  938.37   27.11
   3  -1   2  915.03   26.96
   3  -1   2  922.90   27.48
  -3   1  -2  910.32   27.21
   3  -1   2  946.62   27.53
  -3   1  -2  894.05   26.98
  -3   1  -2  911.24   26.98
  -3   1  -2  944.00   27.39
  -4   0  -2 2074.66   60.76
   4   0   2 2098.45   60.42
   4   0   2 2053.29   60.85
  -4   0  -2 2092.63   60.50
   4   0   2 2047.50   60.99
   4   0   2 2029.52   60.61
   4   0   2 2070.59   60.45
  -4   0  -2 2078.45   60.62
  -4   0  -2 2072.74   60.31
   5   1   2  126.86    4.59
   5   1   2  123.47    4.79
  -5  -1  -2  122.51    4.45
  -5  -1  -2  136.23    4.99
  -5  -1  -2  125.11    4.33
  -5  -1  -2  118.25    4.43
   5   1   2  127.84    3.91
  -6  -2  -2   36.78    2.04
  -6  -2  -2   33.86    1.87
   6   2   2   35.70    2.37
  -6  -2  -2   36.81    2.22
   6   2   2   40.32    2.30
  -6  -2  -2   43.68    2.62
   6   2   2   37.94    1.32
  -7  -3  -2   91.17    4.23
  -7  -3  -2   89.11    3.31
  -7  -3  -2   91.51    3.63
   7   3   2   78.02    4.29
  -7  -3  -2   89.44    4.01
  -7  -3  -2   88.12    3.75
  -8  -4  -2   45.40    2.81
  -8  -4  -2   50.78    3.14
  -8  -4  -2   45.22    3.24
   9   5   2  110.94    5.55
  -9  -5  -2  109.49    5.14
  -9  -5  -2  107.01    5.12
  -9  -5  -2  104.86    4.87
  10   6   2   45.94    4.02
 -10  -6  -2   47.81    3.92
 -10  -6  -2   46.92    3.53
  11   7   2   69.32    5.17
 -11  -7  -2   76.74    4.98
 -11  -7  -2   78.44    4.70
 -12  -8  -2   84.07    5.59
 -12  -8  -2   85.15    5.29
  12   8   2   69.70    5.49
 -13  -9  -2    2.35    3.56
  13   9   2    3.67    3.91
 -13  -9  -2    6.77    3.91
 -14 -10  -2    2.23    4.21
 -14 -10  -2    1.64    4.25
  -8 -13   2   10.75    4.56
   8  13  -2   20.26    4.53
  -7 -12   2   10.42    4.02
   7  12  -2   18.67    3.98
  -6 -11   2   -0.96    3.22
  -6 -11   2   -0.30    3.07
   6  11  -2    1.72    3.29
  -5 -10   2    1.37    2.82
  -5 -10   2   -2.25    2.95
   5  10  -2    1.33    3.04
  -4  -9   2   27.84    3.25
  -4  -9   2   27.24    3.13
   4   9  -2   32.18    3.57
  -3  -8   2   81.85    4.33
   3   8  -2   74.35    4.24
  -3  -8   2   73.31    4.15
   2   7  -2  125.76    5.48
  -2  -7   2  137.65    5.65
  -2  -7   2  133.67    5.34
   2   7  -2  126.70    5.04
  -2  -7   2  130.18    4.94
  -1  -6   2   39.95    2.30
   1   6  -2   40.10    2.19
  -1  -6   2   42.55    2.10
   1   6  -2   38.90    2.76
  -1  -6   2   40.94    2.49
   1   6  -2   39.89    2.23
  -1  -6   2   45.57    2.89
   1   6  -2   43.58    2.47
  -1  -6   2   37.06    2.52
   0   5  -2   19.31    1.95
   0  -5   2   20.12    2.17
   0  -5   2   21.59    1.62
   0   5  -2   20.97    1.82
   0  -5   2   19.34    2.04
   0   5  -2   22.81    1.39
   0   5  -2   21.67    1.75
   0   5  -2   19.26    1.40
   0  -5   2   17.96    1.79
   0  -5   2   16.46    1.46
   0  -5   2   20.65    1.22
   0   5  -2   16.35    1.30
   0   5  -2   18.81    1.43
   0  -5   2   21.89    1.49
  -1   4  -2  433.04   13.76
  -1   4  -2  411.26   13.17
  -1   4  -2  433.06   13.58
   1  -4   2  459.77   13.98
  -1   4  -2  434.99   13.43
   1  -4   2  460.92   13.67
   1  -4   2  448.09   13.46
   1  -4   2  437.10   13.34
   1  -4   2  438.40   12.93
  -1   4  -2  430.57   13.40
  -1   4  -2  443.24   13.40
   1  -4   2  430.51   13.83
   1  -4   2  441.48   14.00
   1  -4   2  452.07   13.30
  -1   4  -2  440.17   13.18
  -1   4  -2  437.12   13.22
  -2   3  -2  798.04   23.65
  -2   3  -2  782.12   23.13
  -2   3  -2  807.71   23.15
  -2   3  -2  797.42   23.66
  -2   3  -2  802.04   23.88
   2  -3   2  790.65   23.89
   2  -3   2  798.95   23.63
   2  -3   2  791.23   23.19
   2  -3   2  806.02   23.91
  -2   3  -2  795.56   23.12
   2  -3   2  800.66   23.72
  -3   2  -2   11.07    0.68
  -3   2  -2    8.33    1.36
   3  -2   2   11.27    1.30
  -3   2  -2   13.28    1.23
   3  -2   2   11.43    1.44
   3  -2   2   11.83    1.46
  -3   2  -2   11.12    0.64
  -3   2  -2   11.08    0.68
   3  -2   2   11.80    1.40
   3  -2   2   10.64    0.70
  -3   2  -2    9.08    1.33
  -3   2  -2   12.27    0.57
   3  -2   2   10.80    1.32
   3  -2   2   11.46    1.27
   4  -1   2 1099.90   33.43
   4  -1   2 1110.80   32.64
  -4   1  -2 1106.11   32.73
  -4   1  -2 1124.67   32.88
   4  -1   2 1096.47   33.25
   4  -1   2 1141.61   33.32
   4  -1   2 1124.25   32.62
  -4   1  -2 1093.22   33.28
  -4   1  -2 1145.16   33.12
  -5   0  -2  259.26    8.41
  -5   0  -2  266.74    8.61
  -5   0  -2  257.16    8.00
   5   0   2  260.11    8.89
   5   0   2  270.83    8.26
   5   0   2  266.55    8.29
  -5   0  -2  268.05    8.35
  -6  -1  -2  143.54    4.93
   6   1   2  145.10    5.59
  -6  -1  -2  143.93    5.12
   6   1   2  137.10    5.24
  -6  -1  -2  140.37    4.90
  -6  -1  -2  144.46    5.07
  -7  -2  -2    2.44    1.09
  -7  -2  -2    4.35    1.37
  -7  -2  -2   -0.15    1.40
  -7  -2  -2    2.00    1.15
  -8  -3  -2    6.06    1.94
  -8  -3  -2    7.34    1.68
  -9  -4  -2   21.21    2.67
  -9  -4  -2   19.12    2.33
  10   5   2    7.94    2.84
 -10  -5  -2    8.44    2.69
 -10  -5  -2    8.61    2.30
 -11  -6  -2    7.81    2.77
 -11  -6  -2   11.92    3.20
  11   6   2   13.41    3.43
  12   7   2    8.87    3.79
 -12  -7  -2   10.61    3.25
 -12  -7  -2   14.97    3.67
 -13  -8  -2    8.46    3.52
  13   8   2   11.65    4.24
 -13  -8  -2   13.69    3.99
 -14  -9  -2   26.78    4.67
  14   9   2   28.40    5.02
 -14  -9  -2   24.74    4.42
   8  14  -2   27.60    4.87
  -7 -13   2    9.13    4.41
   7  13  -2    6.59    3.91
  -6 -12   2    1.03    3.64
   6  12  -2    1.23    3.80
  -5 -11   2   -0.61    3.15
   5  11  -2    1.44    3.27
  -5 -11   2    7.18    3.47
   4  10  -2   11.88    3.37
  -4 -10   2   17.55    3.13
  -4 -10   2   19.41    3.29
  -3  -9   2   38.31    3.27
   3   9  -2   39.18    3.59
  -3  -9   2   36.04    3.59
   2   8  -2  232.77    8.91
  -2  -8   2  236.13    9.02
  -2  -8   2  247.13    8.67
  -1  -7   2    6.50    2.32
  -1  -7   2    1.44    1.65
   1   7  -2    4.92    1.36
  -1  -7   2    2.48    2.03
   1   7  -2    2.89    2.12
   0  -6   2  169.36    6.80
   0  -6   2  174.19    6.78
   0  -6   2  180.19    6.22
   0   6  -2  172.70    6.66
   0   6  -2  171.17    5.94
   0   6  -2  180.06    6.43
  -1   5  -2   44.83    2.53
   1  -5   2   39.12    2.02
  -1   5  -2   40.59    2.06
  -1   5  -2   35.96    1.82
   1  -5   2   43.76    2.40
   1  -5   2   40.11    2.06
   1  -5   2   43.25    2.85
  -1   5  -2   37.97    2.18
   1  -5   2   39.57    2.81
  -2   4  -2   15.96    1.86
  -2   4  -2   16.05    1.00
   2  -4   2   15.27    1.73
   2  -4   2   16.59    1.08
  -2   4  -2   16.17    1.56
   2  -4   2   14.59    1.46
   2  -4   2   16.92    2.02
   2  -4   2   16.64    1.66
   2  -4   2   16.74    1.90
  -2   4  -2   18.91    1.72
   3  -3   2  626.89   19.50
   3  -3   2  637.34   19.63
   3  -3   2  625.67   19.48
  -3   3  -2  631.64   19.18
   3  -3   2  639.03   19.34
  -3   3  -2  659.49   19.47
  -3   3  -2  617.11   18.48
  -3   3  -2  638.87   19.34
   3  -3   2  625.98   19.23
  -3   3  -2  632.75   18.45
   4  -2   2  853.11   26.45
   4  -2   2  878.51   25.52
  -4   2  -2  908.72   26.47
  -4   2  -2  901.52   26.21
   4  -2   2  830.87   26.37
   4  -2   2  905.13   26.40
  -4   2  -2  868.94   25.56
   4  -2   2  874.45   26.55
  -4   2  -2  836.34   25.97
  -4   2  -2  882.74   26.51
   5  -1   2    0.50    1.35
   5  -1   2    1.01    1.28
   5  -1   2    2.20    0.72
  -5   1  -2    0.78    0.82
   5  -1   2   -0.13    1.31
  -5   1  -2    4.78    1.35
  -5   1  -2    2.53    1.06
   5  -1   2    1.19    0.71
  -6   0  -2 1593.17   47.15
  -6   0  -2 1591.12   46.69
   6   0   2 1588.42   46.88
  -6   0  -2 1594.41   46.96
  -6   0  -2 1573.99   46.93
   6   0   2 1614.75   46.82
  -7  -1  -2   21.53    1.63
  -7  -1  -2   18.64    1.84
  -7  -1  -2   17.49    1.79
  -8  -2  -2  123.87    4.68
  -8  -2  -2  115.58    4.95
  -9  -3  -2   10.22    1.91
  -9  -3  -2    6.14    2.14
  10   4   2    8.69    3.21
 -10  -4  -2    8.86    2.71
  11   5   2   18.54    3.67
 -11  -5  -2   17.25    3.10
 -12  -6  -2   22.27    3.79
  12   6   2   19.60    4.10
  13   7   2    2.55    3.86
 -13  -7  -2    6.88    3.61
  14   8   2   22.68    4.74
 -14  -8  -2   38.95    4.87
  15   9   2    7.68    4.71
   7  14  -2    5.55    4.39
   6  13  -2    8.20    4.19
   5  12  -2   23.60    4.04
  -5 -12   2   23.63    4.22
   4  11  -2    5.58    3.45
  -4 -11   2    8.22    3.49
   3  10  -2    7.10    2.92
  -3 -10   2    8.56    3.18
  -2  -9   2    4.83    2.81
   2   9  -2    6.85    2.86
  -1  -8   2  470.48   15.21
  -1  -8   2  448.67   15.17
   1   8  -2  423.69   14.85
   0  -7   2  394.08   13.28
   0   7  -2  370.87   12.94
   0  -7   2  395.73   13.27
   1  -6   2    8.27    1.70
   1  -6   2    8.42    2.22
  -1   6  -2   11.04    1.92
   1  -6   2    9.66    2.32
   2  -5   2   13.14    1.83
   2  -5   2   13.86    2.28
  -2   5  -2   17.79    2.03
   2  -5   2   18.66    1.75
   2  -5   2   17.91    2.41
  -2   5  -2   15.20    1.74
   3  -4   2   69.13    3.22
  -3   4  -2   64.76    3.35
   3  -4   2   66.53    3.58
   3  -4   2   60.21    3.38
  -3   4  -2   62.16    3.17
   3  -4   2   60.43    2.99
  -4   3  -2   -0.32    1.71
   4  -3   2    0.19    1.67
   4  -3   2    0.94    1.46
   4  -3   2    2.91    1.43
  -4   3  -2    4.94    1.32
  -4   3  -2    0.79    1.47
   4  -3   2    2.48    1.51
  -5   2  -2   66.51    3.32
  -5   2  -2   68.47    3.54
   5  -2   2   64.67    3.26
  -5   2  -2   67.07    2.97
  -6   1  -2  724.35   21.99
  -6   1  -2  718.34   21.69
  -6   1  -2  734.89   22.37
   6  -1   2  690.81   21.96
  -7   0  -2    1.58    1.24
  -7   0  -2    1.95    1.45
  -8  -1  -2  391.73   12.64
  -9  -2  -2  140.01    5.69
 -10  -3  -2   36.77    3.25
 -11  -4  -2   49.18    3.88
  11   4   2   45.90    4.55
 -12  -5  -2    9.66    3.16
  12   5   2   -0.79    3.58
 -13  -6  -2    3.93    3.69
  13   6   2   -3.02    3.89
  14   7   2   -1.86    4.57
 -14  -7  -2    3.25    3.71
 -15  -8  -2    6.28    4.20
  15   8   2   -2.93    4.55
   6  14  -2    3.10    4.26
  -5 -13   2    1.57    4.04
   5  13  -2    4.64    4.05
   4  12  -2    2.53    3.63
  -4 -12   2    0.74    3.78
   3  11  -2   15.80    3.58
  -3 -11   2   16.65    3.87
   2  10  -2  214.96    8.77
  -2 -10   2  220.59    9.18
   1   9  -2  227.20    8.84
  -1  -9   2  230.43    9.08
  -1  -9   2  210.16    8.99
   0  -8   2   32.81    3.49
   0  -8   2   28.61    3.56
   0   8  -2   35.67    3.22
   1  -7   2  126.39    5.91
   1  -7   2  124.03    5.95
  -1   7  -2  121.29    5.51
   2  -6   2  375.43   13.06
  -2   6  -2  388.91   12.56
   2  -6   2  377.57   12.32
   2  -6   2  373.51   12.93
  -2   6  -2  370.29   12.17
   3  -5   2  167.83    6.35
  -3   5  -2  183.82    6.63
   3  -5   2  180.36    7.07
  -3   5  -2  172.30    6.37
   4  -4   2   50.89    3.28
  -4   4  -2   58.16    3.24
   4  -4   2   52.35    3.09
   4  -4   2   63.37    3.61
  -4   4  -2   57.88    3.24
  -5   3  -2   -0.19    2.10
  -5   3  -2    3.11    1.74
   5  -3   2    0.18    1.68
   6  -2   2   77.56    3.87
  -6   2  -2   80.72    3.48
  -6   2  -2   85.57    4.32
  -6   2  -2   79.66    3.83
  -7   1  -2  345.62   11.38
  -7   1  -2  345.58   11.92
  -8   0  -2   60.53    3.21
  -8   0  -2   59.30    3.94
  -9  -1  -2  127.85    6.01
  11   3   2   58.77    4.89
 -12  -4  -2   49.72    4.52
  12   4   2   49.29    5.11
  13   5   2   37.76    5.01
 -13  -5  -2   41.92    4.35
  14   6   2    1.89    4.39
 -14  -6  -2    4.12    3.60
 -15  -7  -2   12.79    4.29
  15   7   2    6.52    4.92
  -5 -14   2    9.55    4.76
   5  14  -2    3.14    4.32
  -4 -13   2    6.57    4.50
   4  13  -2   -4.40    4.13
  -3 -12   2    5.82    4.21
   3  12  -2    8.37    3.90
  -2 -11   2   26.63    4.17
   2  11  -2   28.10    3.97
  -1 -10   2    4.80    3.59
   1  10  -2    2.59    3.18
   0  -9   2  741.34   23.86
   0  -9   2  723.32   23.85
   0   9  -2  723.28   23.37
   1  -8   2   40.24    3.84
   1  -8   2   40.40    3.82
  -1   8  -2   35.32    3.54
   2  -7   2  700.35   22.34
   2  -7   2  671.99   22.16
   3  -6   2  276.17    9.65
   3  -6   2  266.13   10.19
  -3   6  -2  267.60    9.76
   3  -6   2  289.17   10.55
  -3   6  -2  294.25    9.72
   4  -5   2   38.97    3.44
  -4   5  -2   35.79    2.85
  -4   5  -2   43.57    2.91
   4  -5   2   38.98    2.81
   4  -5   2   30.69    3.00
  -5   4  -2   21.94    2.47
   5  -4   2   24.16    2.51
   5  -4   2   25.75    3.00
   5  -4   2   26.16    2.78
  -5   4  -2   21.79    2.55
  -6   3  -2   38.77    2.86
  -6   3  -2   37.88    3.22
   6  -3   2   32.04    2.78
  -7   2  -2   44.36    3.36
  -7   2  -2   44.08    3.02
  -8   1  -2  102.54    4.53
  -8   1  -2  104.10    5.24
  -9   0  -2  189.40    7.93
 -10  -1  -2   84.66    5.17
 -11  -2  -2   58.87    4.66
  12   3   2    6.57    4.20
 -12  -3  -2   13.55    3.73
  13   4   2    1.79    3.99
 -13  -4  -2    5.26    3.82
  14   5   2   13.47    4.87
  15   6   2   17.96    5.35
  -4 -14   2    0.91    4.69
   3  13  -2    9.98    4.15
  -3 -13   2    6.04    4.76
   2  12  -2    4.94    3.60
  -2 -12   2   14.71    4.40
  -1 -11   2    1.16    3.86
   1  11  -2    0.31    3.49
   0 -10   2   19.65    3.92
   0 -10   2   19.04    3.78
   0  10  -2   23.90    3.73
   1  -9   2    4.76    3.32
   1  -9   2    0.35    3.33
  -1   9  -2   -0.56    2.99
   2  -8   2   39.34    4.00
   2  -8   2   43.82    4.21
  -2   8  -2   33.73    3.63
   3  -7   2    5.76    3.01
   3  -7   2    5.58    2.89
  -4   6  -2  518.04   16.16
   4  -6   2  470.80   16.39
   4  -6   2  533.47   16.95
  -4   6  -2  482.30   15.92
   4  -6   2  464.56   15.87
   5  -5   2   94.36    4.78
   5  -5   2   85.47    4.48
  -5   5  -2   87.46    4.59
  -5   5  -2   86.67    4.56
   5  -5   2   97.70    5.23
  -6   4  -2   12.63    2.76
   6  -4   2   11.78    2.59
  -6   4  -2   15.30    2.58
   6  -4   2   10.52    2.53
  -7   3  -2   14.15    2.51
  -7   3  -2    8.61    2.71
  -8   2  -2   58.66    4.23
  -8   2  -2   53.77    3.46
  -9   1  -2   73.15    4.79
 -10   0  -2   94.46    5.63
 -11  -1  -2   56.50    4.69
  12   2   2    2.51    3.97
 -12  -2  -2   -3.26    3.57
  13   3   2   65.57    5.94
 -13  -3  -2   73.78    5.64
  14   4   2    1.47    4.86
  15   5   2    0.52    4.87
  -3 -14   2   -0.95    4.94
  -2 -13   2   -1.80    4.70
  -1 -12   2   40.17    5.26
   0  11  -2    5.56    3.66
   0 -11   2   -1.22    3.89
   0 -11   2    0.40    4.03
  -1  10  -2    1.86    3.47
   1 -10   2    7.22    4.10
   1 -10   2   -1.97    3.69
   2  -9   2   -2.65    3.46
   2  -9   2    0.71    3.63
  -2   9  -2    2.08    3.17
   3  -8   2   60.36    4.91
   3  -8   2   58.92    4.80
  -4   7  -2  249.34    8.85
   4  -7   2  234.42    9.78
   5  -6   2   71.28    5.01
   5  -6   2   73.69    4.70
  -5   6  -2   82.06    4.62
   6  -5   2  140.59    6.57
   6  -5   2  148.38    7.10
  -6   5  -2  145.79    6.51
  -6   5  -2  161.48    6.55
   6  -5   2  153.02    6.50
  -7   4  -2   54.89    3.68
  -7   4  -2   52.33    4.23
  -8   3  -2    5.49    2.28
  -8   3  -2    2.45    3.05
  -9   2  -2    6.11    3.19
 -10   1  -2   20.78    3.79
 -11   0  -2   45.84    4.71
 -12  -1  -2    2.69    3.73
  13   2   2    1.86    4.40
 -13  -2  -2    6.64    3.97
  14   3   2  -10.01    5.00
 -14  -3  -2    1.08    4.16
  -1 -13   2    6.56    4.96
   0 -12   2    9.81    4.73
   1 -11   2    0.88    4.20
   1 -11   2    7.18    4.23
   2 -10   2   -4.65    4.17
   2 -10   2   -0.79    3.97
  -2  10  -2   -0.65    3.57
   3  -9   2   -4.88    3.93
   3  -9   2    4.11    3.62
   4  -8   2   10.19    3.94
   4  -8   2    2.79    3.52
   5  -7   2   61.11    4.84
   5  -7   2   59.90    5.14
  -6   6  -2  173.64    7.21
   6  -6   2  146.75    7.11
   6  -6   2  157.20    7.72
   7  -5   2   88.61    5.51
   7  -5   2   77.79    4.81
  -7   5  -2   77.82    5.03
   8  -4   2  134.83    6.95
  -8   4  -2  144.21    6.81
  -9   3  -2   61.69    4.82
 -10   2  -2   28.84    4.33
 -11   1  -2   15.26    4.04
 -12   0  -2   -2.43    4.13
 -13  -1  -2   60.42    5.26
  13   1   2   48.07    5.71
 -14  -2  -2    3.71    4.45
  14   2   2    0.51    4.74
   0 -13   2   20.83    5.69
   1 -12   2   38.44    5.62
   1 -12   2   42.75    5.62
   2 -11   2    1.40    4.63
   2 -11   2    4.38    4.37
   3 -10   2   -4.96    4.30
   3 -10   2    9.06    4.82
   4  -9   2    3.06    4.20
   4  -9   2    5.41    4.03
   5  -8   2   16.08    4.59
   5  -8   2   23.38    4.03
   6  -7   2    7.75    3.94
  -6   7  -2    5.55    3.24
  -7   6  -2    4.61    3.33
   7  -6   2   18.44    4.28
   8  -5   2   55.54    4.93
  -8   5  -2   51.47    4.78
   9  -4   2  102.46    6.24
  -9   4  -2   95.91    5.91
 -10   3  -2   95.36    5.96
 -11   2  -2    4.79    3.92
 -12   1  -2    6.77    4.27
 -13   0  -2   -0.74    4.24
  13   0   2   10.50    4.68
 -14  -1  -2    8.77    4.53
  14   1   2    8.78    5.20
   1 -13   2   -0.52    5.22
   2 -12   2   14.28    4.96
   2 -12   2   13.82    5.33
   3 -11   2   53.70    5.76
   3 -11   2   61.42    6.39
   4 -10   2   -0.42    4.43
   4 -10   2    2.42    4.86
   5  -9   2   10.75    4.66
   5  -9   2    5.56    4.10
   6  -8   2    5.91    4.43
   7  -7   2  112.13    7.32
  -7   7  -2  113.48    6.19
  -8   6  -2    5.69    3.77
   8  -6   2    7.19    4.25
  -9   5  -2   78.40    5.71
   9  -5   2   81.07    6.06
 -10   4  -2   14.10    4.13
  10  -4   2   10.67    4.31
 -11   3  -2   23.49    4.56
 -12   2  -2   30.52    4.91
 -13   1  -2   -1.90    4.54
   3 -12   2   11.42    5.40
   3 -12   2   -9.74    5.45
   4 -11   2   -1.06    4.99
   4 -11   2   10.10    4.91
   5 -10   2   22.66    5.48
   5 -10   2   23.32    4.92
   6  -9   2   16.50    5.09
   7  -8   2    4.38    4.88
  -8   7  -2   12.57    4.02
   8  -7   2   10.83    4.87
   9  -6   2   97.50    6.85
  -9   6  -2   89.69    6.09
 -10   5  -2   -1.41    3.93
  10  -5   2   -5.73    4.26
 -11   4  -2   62.36    5.61
 -12   3  -2   16.06    4.70
   7  -9   2    5.32    5.30
   8  -8   2   16.59    5.52
  -9   7  -2   10.64    4.34
   9  -7   2   12.10    5.15
  10  -6   2    8.29    4.79
 -10   6  -2   19.87    4.80
 -11   4   3    5.62    4.53
 -10   5   3   49.14    5.32
   3 -12  -3   41.22    5.96
   2 -13  -3   -5.04    4.91
 -12   2   3   22.13    4.77
 -11   3   3    7.47    4.33
 -10   4   3   31.46    4.79
  -9   5   3    0.34    3.92
   2 -12  -3   -5.54    4.68
   2 -12  -3    4.67    4.15
   1 -13  -3   31.10    5.62
   1 -13  -3   37.32    5.19
   0 -14  -3   15.47    4.87
 -12   1   3   38.47    4.89
 -11   2   3   99.36    6.30
 -10   3   3   19.89    4.24
  -9   4   3    6.15    3.67
  -8   5   3   36.93    4.34
   2 -11  -3   50.11    4.87
   1 -12  -3    5.14    4.25
   1 -12  -3    3.79    3.99
   0 -13  -3   34.63    4.85
  -1 -14  -3   12.62    4.74
 -11   1   3    9.96    4.00
 -10   2   3  221.44    9.32
  -9   3   3   37.35    4.40
  -8   4   3    3.87    3.46
  -7   5   3   -2.93    3.35
   2 -10  -3    8.53    3.52
   1 -11  -3    0.34    3.56
   1 -11  -3   -0.39    3.68
   0 -12  -3    4.34    4.04
   0 -12  -3    4.07    3.75
  -1 -13  -3   10.36    4.22
  -2 -14  -3    4.70    4.33
 -11   0   3    6.97    3.65
 -10   1   3   91.66    5.59
  -9   2   3   32.99    4.01
  -8   3   3  703.22   22.78
  -7   4   3   53.19    4.28
  -6   5   3   41.19    4.00
   3  -8  -3  124.48    5.91
   2  -9  -3  110.16    5.73
   1 -10  -3  101.22    5.70
   0 -11  -3    8.47    3.65
   0 -11  -3    4.97    3.47
  -1 -12  -3   -3.23    3.96
  -2 -13  -3    0.39    4.50
  -3 -14  -3    9.17    4.56
  -4 -15  -3   -2.67    4.93
 -10   0   3   37.63    3.94
  -9   1   3   70.23    4.71
  -8   2   3   29.67    3.51
  -7   3   3   27.76    3.50
  -6   4   3  357.01   12.51
  -5   5   3  160.61    6.85
   3  -7  -3    5.08    2.29
   2  -8  -3   60.98    4.03
   1  -9  -3  190.48    7.93
   0 -10  -3   36.78    4.00
  -1 -11  -3    4.83    3.00
  -1 -11  -3    3.18    3.65
  -2 -12  -3   38.40    4.74
  -3 -13  -3   -3.76    4.16
  -4 -14  -3   -3.24    4.57
  -5 -15  -3   -5.21    4.90
 -14  -5   3   30.87    4.84
 -13  -4   3   24.48    4.39
 -12  -3   3   26.39    4.05
 -10  -1   3   13.00    3.32
  -9   0   3    5.54    2.76
  -8   1   3  241.96    9.19
  -7   2   3  224.85    8.60
  -6   3   3  366.11   12.59
  -5   4   3   97.60    4.81
   3  -6  -3  179.84    6.81
   2  -7  -3    9.79    2.42
   1  -8  -3   17.28    2.90
   0  -9  -3  212.50    8.40
  -1 -10  -3  511.41   16.57
  -1 -10  -3  461.49   16.46
  -2 -11  -3    2.47    3.49
  -3 -12  -3   47.31    4.90
  -4 -13  -3   20.88    4.54
  -5 -14  -3   12.25    4.42
  -6 -15  -3    0.42    4.85
 -13  -5   3    7.64    4.03
 -12  -4   3   27.20    4.31
 -11  -3   3   10.43    3.32
 -10  -2   3   65.38    4.49
  -9  -1   3  134.82    5.99
  -9  -1   3  131.04    5.98
  -8   0   3   36.73    3.00
  -8   0   3   36.27    3.32
  -7   1   3   58.98    3.27
  -7   1   3   50.20    3.59
  -6   2   3  201.43    7.65
  -5   3   3   80.32    4.24
  -4   4   3  594.09   18.91
   3  -5  -3  144.45    5.58
   3  -5  -3  147.54    5.39
   2  -6  -3   57.22    2.81
   2  -6  -3   58.77    3.35
   1  -7  -3    0.20    1.89
   0  -8  -3  235.02    8.74
  -1  -9  -3   70.92    4.29
  -2 -10  -3   64.84    4.13
  -2 -10  -3   64.92    4.57
  -3 -11  -3  186.45    8.01
  -4 -12  -3   24.59    4.07
  -5 -13  -3   24.37    4.49
  -6 -14  -3    3.47    4.33
  -7 -15  -3   -5.36    5.01
 -13  -6   3   12.11    4.07
 -12  -5   3   19.65    3.91
 -11  -4   3   25.27    4.03
 -10  -3   3  129.42    6.31
  -9  -2   3  236.02    8.96
  -8  -1   3    8.66    2.32
  -8  -1   3    5.35    2.21
  -7   0   3   67.48    3.55
  -7   0   3   56.54    3.62
  -6   1   3    0.16    1.55
  -6   1   3    1.31    2.14
   5  -2  -3  167.64    5.73
  -5   2   3  147.45    5.72
  -5   2   3  157.22    6.19
  -4   3   3    5.65    1.87
   4  -3  -3    2.39    1.20
   4  -3  -3    3.12    1.43
  -4   3   3    3.50    1.32
   3  -4  -3  344.56   11.03
   2  -5  -3  342.87   11.24
   2  -5  -3  349.71   11.03
   1  -6  -3   26.39    1.90
   1  -6  -3   23.92    2.27
   0   7   3  190.41    6.63
   0  -7  -3  187.19    7.09
   1   8   3    5.95    1.71
  -1  -8  -3   11.37    2.46
  -2  -9  -3  106.13    4.90
  -2  -9  -3   96.55    5.02
  -3 -10  -3   24.34    3.32
  -4 -11  -3  308.09   11.42
  -5 -12  -3   72.69    5.10
  -6 -13  -3    1.38    3.84
  -7 -14  -3    1.88    4.22
  -8 -15  -3   15.24    4.68
 -13  -7   3    0.39    4.20
 -12  -6   3   19.78    3.99
 -11  -5   3    1.95    3.35
 -10  -4   3  136.00    6.58
  -9  -3   3    1.03    2.63
  -8  -2   3  198.16    8.03
  -8  -2   3  210.57    7.90
   7   1  -3  269.89    8.92
  -7  -1   3  270.30    9.19
  -7  -1   3  246.75    9.14
  -7  -1   3  255.88    8.84
  -6   0   3  172.20    6.02
  -6   0   3  169.44    6.34
   6   0  -3  172.73    6.05
  -6   0   3  168.98    6.46
  -5   1   3  122.35    5.11
  -5   1   3  120.11    4.52
   5  -1  -3  135.02    4.62
   5  -1  -3  129.96    4.85
  -5   1   3  131.28    4.93
   4  -2  -3   45.06    1.93
   4  -2  -3   45.02    2.71
   4  -2  -3   41.44    2.23
   4  -2  -3   43.24    1.95
   4  -2  -3   43.69    2.01
  -4   2   3   43.52    1.95
  -4   2   3   48.45    2.85
  -4   2   3   45.83    2.42
   4  -2  -3   42.81    2.25
   3  -3  -3 1424.60   42.32
   3  -3  -3 1455.72   42.65
  -3   3   3 1478.70   43.18
   3  -3  -3 1436.40   42.27
   3  -3  -3 1466.28   42.25
  -3   3   3 1467.95   42.73
   3  -3  -3 1404.60   42.60
   3  -3  -3 1379.52   43.05
   3  -3  -3 1482.44   42.31
   2  -4  -3  744.29   22.52
  -2   4   3  734.23   22.02
   2  -4  -3  774.63   21.99
   2  -4  -3  765.27   22.01
   2  -4  -3  740.39   22.00
   2  -4  -3  727.23   22.53
   2  -4  -3  741.67   22.31
   2  -4  -3  704.32   22.76
   1  -5  -3  401.39   12.36
  -1   5   3  394.79   11.88
   1  -5  -3  389.39   12.27
   1  -5  -3  396.98   12.10
   1  -5  -3  395.56   12.55
   1  -5  -3  394.99   12.62
   0  -6  -3   61.17    2.97
   0   6   3   57.64    2.37
   0   6   3   57.24    2.59
   0  -6  -3   52.53    3.02
   0  -6  -3   55.21    2.49
   0   6   3   62.38    2.59
  -1  -7  -3  143.80    5.79
   1   7   3  147.50    5.45
  -1  -7  -3  164.07    5.52
   1   7   3  146.74    5.27
  -2  -8  -3   -0.20    1.88
  -2  -8  -3    2.65    1.58
   2   8   3    2.46    1.58
   2   8   3    0.82    1.52
  -3  -9  -3   25.65    2.58
   3   9   3   20.33    2.37
  -3  -9  -3   25.61    2.46
  -3  -9  -3   30.67    3.16
  -4 -10  -3   45.42    3.67
   4  10   3   42.48    3.22
  -4 -10  -3   49.79    3.39
  -5 -11  -3   15.09    2.89
  -5 -11  -3   20.62    3.49
  -6 -12  -3   34.23    3.84
  -6 -12  -3   42.23    4.34
  -7 -13  -3   24.75    3.82
  -7 -13  -3   24.75    4.24
  -8 -14  -3    4.32    4.10
  -8 -14  -3    0.73    4.10
 -13  -8   3    4.88    4.55
 -12  -7   3   10.46    4.27
 -12  -7   3   13.22    4.17
 -11  -6   3    2.71    3.51
 -11  -6   3    1.22    3.28
 -10  -5   3   17.62    3.54
 -10  -5   3   16.12    3.28
  -9  -4   3    4.58    2.80
  -9  -4   3    1.64    2.46
   8   3  -3  547.33   17.11
  -8  -3   3  517.89   17.26
  -8  -3   3  522.99   16.99
   7   2  -3   85.02    3.99
  -7  -2   3   85.34    4.20
  -7  -2   3   77.32    3.82
  -7  -2   3   86.89    3.95
   6   1  -3  128.16    4.64
  -6  -1   3  121.18    4.87
  -6  -1   3  119.78    4.97
  -6  -1   3  118.95    4.69
   6   1  -3  122.80    4.77
  -6  -1   3  113.67    4.51
  -5   0   3   17.97    1.49
   5   0  -3   15.89    1.45
  -5   0   3   16.04    1.77
   5   0  -3   14.58    1.57
   5   0  -3   16.22    1.73
  -5   0   3   15.52    1.52
  -5   0   3   15.18    1.86
   4  -1  -3   68.71    2.42
   4  -1  -3   70.80    2.78
   4  -1  -3   71.93    2.84
   4  -1  -3   73.11    2.79
  -4   1   3   70.68    2.82
  -4   1   3   73.48    3.15
   4  -1  -3   71.84    3.06
   4  -1  -3   70.58    3.22
  -4   1   3   70.29    3.28
  -3   2   3    5.97    0.84
   3  -2  -3    3.51    0.79
   3  -2  -3    4.03    1.00
   3  -2  -3    3.11    0.81
  -3   2   3    4.27    1.38
  -3   2   3    5.31    1.12
   3  -2  -3    4.07    0.76
   3  -2  -3    5.17    1.29
   3  -2  -3    6.03    0.82
  -2   3   3  741.66   22.19
   2  -3  -3  752.84   21.78
   2  -3  -3  716.99   22.43
   2  -3  -3  751.46   22.11
  -2   3   3  736.43   21.87
   2  -3  -3  756.23   21.80
   2  -3  -3  724.05   21.84
   2  -3  -3  726.04   22.09
  -1   4   3  589.14   17.34
  -1   4   3  590.85   17.33
   1  -4  -3  575.94   17.51
   1  -4  -3  579.91   17.38
   1  -4  -3  584.71   17.36
   1  -4  -3  576.81   17.71
   1  -4  -3  594.46   17.93
   1  -4  -3  580.30   17.73
   0   5   3   48.83    2.17
   0  -5  -3   48.25    2.47
   0   5   3   46.12    1.96
   0  -5  -3   41.84    2.23
   0   5   3   50.15    1.96
   0   5   3   44.69    2.06
   0  -5  -3   49.57    2.20
  -1  -6  -3  685.65   20.46
   1   6   3  674.98   20.46
   1   6   3  681.73   20.36
   1   6   3  672.95   20.43
  -1  -6  -3  679.37   20.84
   1   6   3  680.93   20.49
   1   6   3  676.08   20.44
   2   7   3    3.39    1.40
  -2  -7  -3    2.35    1.38
  -2  -7  -3    6.13    1.81
   2   7   3    2.43    1.27
   2   7   3    3.14    1.16
   2   7   3    2.65    1.38
   2   7   3    2.41    1.15
  -3  -8  -3  109.67    4.98
  -3  -8  -3  116.44    4.79
   3   8   3  111.08    4.65
  -3  -8  -3  126.69    4.92
  -3  -8  -3  110.64    4.61
  -4  -9  -3   22.42    2.72
   4   9   3   21.54    2.50
  -4  -9  -3   18.70    2.49
  -4  -9  -3   16.41    2.53
  -5 -10  -3   22.89    2.98
  -5 -10  -3   15.89    2.83
   5  10   3   16.51    2.53
  -5 -10  -3   16.01    2.68
  -5 -10  -3   19.70    2.87
   6  11   3   19.85    2.98
  -6 -11  -3   23.92    3.52
  -6 -11  -3   19.87    3.20
  -7 -12  -3    7.15    3.37
  -7 -12  -3    4.21    3.26
  -8 -13  -3    5.09    3.76
  -8 -13  -3    8.11    3.78
  -9 -14  -3   37.79    4.83
 -10 -15  -3    0.41    4.43
 -13  -9   3   17.79    4.73
 -12  -8   3   -2.17    4.00
 -12  -8   3   -2.32    4.06
 -11  -7   3    5.86    3.61
 -11  -7   3   11.25    3.76
 -10  -6   3   14.53    3.61
 -10  -6   3   23.51    3.62
  -9  -5   3  122.86    6.30
  -9  -5   3  146.95    6.34
  -8  -4   3    6.61    2.36
   8   4  -3    2.45    2.35
  -8  -4   3    4.44    2.59
  -7  -3   3  120.52    5.37
  -7  -3   3  122.87    5.17
   7   3  -3  119.31    5.20
  -6  -2   3  580.06   18.36
   6   2  -3  580.06   18.17
  -6  -2   3  582.40   18.15
  -6  -2   3  586.16   17.99
  -5  -1   3  159.28    5.74
  -5  -1   3  161.12    5.97
  -5  -1   3  161.41    5.77
  -5  -1   3  167.38    5.82
   5   1  -3  168.67    5.82
  -5  -1   3  156.01    5.59
   5   1  -3  164.62    5.88
   5   1  -3  158.22    5.63
  -4   0   3  255.86    8.23
  -4   0   3  234.78    7.66
   4   0  -3  252.97    8.04
  -4   0   3  245.22    8.02
   4   0  -3  256.52    8.19
   4   0  -3  250.72    7.96
  -4   0   3  241.26    7.93
  -4   0   3  261.97    8.29
   4   0  -3  249.61    8.18
   3  -1  -3    0.77    1.04
  -3   1   3    0.69    0.85
   3  -1  -3    0.10    0.95
  -3   1   3    0.34    1.20
  -3   1   3    1.25    1.00
   3  -1  -3    1.63    0.84
   3  -1  -3    0.14    0.73
   3  -1  -3    1.48    0.45
   3  -1  -3    1.59    0.78
   2  -2  -3   20.81    1.13
  -2   2   3   23.04    1.25
  -2   2   3   22.74    1.47
   2  -2  -3   24.28    1.20
   2  -2  -3   23.82    1.17
   2  -2  -3   21.97    1.36
   2  -2  -3   21.11    1.18
  -2   2   3   22.53    1.21
   2  -2  -3   20.30    1.51
  -1   3   3 2033.33   59.25
   1  -3  -3 1995.47   59.55
  -1   3   3 2020.60   59.27
   1  -3  -3 2071.68   59.18
   1  -3  -3 1949.87   59.65
   1  -3  -3 2025.70   59.41
   1  -3  -3 2049.33   59.20
   1  -3  -3 2060.86   59.41
   0  -4  -3   35.19    1.83
   0   4   3   34.31    1.72
   0  -4  -3   35.88    1.75
   0   4   3   37.33    1.57
   0  -4  -3   37.33    1.68
   0  -4  -3   38.19    1.71
   0   4   3   38.06    1.56
  -1  -5  -3 1388.09   40.99
   1   5   3 1358.91   40.94
   1   5   3 1398.23   40.87
   1   5   3 1413.50   41.01
   1   5   3 1392.41   40.89
   1   5   3 1398.91   40.99
   2   6   3    1.72    1.14
   2   6   3    1.55    1.08
   2   6   3   -0.20    0.90
  -2  -6  -3    1.99    0.98
   2   6   3   -1.14    1.27
   2   6   3    0.91    0.99
  -2  -6  -3    1.42    0.97
   3   7   3  623.25   19.57
  -3  -7  -3  645.69   19.99
  -3  -7  -3  657.59   19.64
  -3  -7  -3  647.80   19.58
  -3  -7  -3  656.61   19.97
   3   7   3  637.33   19.67
  -4  -8  -3    5.20    1.90
   4   8   3    5.43    1.79
  -4  -8  -3    8.41    2.00
  -5  -9  -3   -0.70    2.11
  -5  -9  -3    0.42    2.06
   5   9   3    2.28    2.09
  -6 -10  -3    5.46    2.52
  -6 -10  -3    7.11    2.66
  -6 -10  -3    4.91    2.53
   6  10   3    8.24    2.68
  -7 -11  -3   71.69    4.77
  -7 -11  -3   78.79    4.80
   7  11   3   81.57    4.83
  -7 -11  -3   81.59    5.08
  -8 -12  -3    6.27    3.33
  -8 -12  -3    5.76    3.22
  -8 -12  -3    6.04    3.38
  -9 -13  -3    1.78    3.57
 -10 -14  -3    3.94    4.27
 -12  -9   3    0.40    4.15
 -12  -9   3    6.14    4.36
 -11  -8   3    3.13    3.95
 -11  -8   3    8.74    3.91
 -10  -7   3    4.67    3.39
 -10  -7   3   -0.33    3.30
  -9  -6   3   13.50    3.18
  -9  -6   3   15.27    3.44
  -8  -5   3  109.52    5.33
   8   5  -3  108.09    5.24
  -8  -5   3   94.11    5.08
  -7  -4   3   29.04    2.74
  -7  -4   3   28.72    2.91
   7   4  -3   27.56    2.79
  -6  -3   3   10.46    1.58
  -6  -3   3   11.43    1.88
   6   3  -3   10.99    1.97
  -6  -3   3   14.55    2.15
  -5  -2   3  579.60   17.80
   5   2  -3  568.81   17.63
  -5  -2   3  568.40   17.46
  -5  -2   3  560.85   17.60
  -5  -2   3  551.76   17.54
   5   2  -3  575.71   17.48
  -5  -2   3  571.07   17.35
   5   2  -3  566.76   17.41
  -4  -1   3    3.15    1.04
  -4  -1   3    2.71    0.98
   4   1  -3    4.34    1.29
   4   1  -3    4.75    1.22
  -4  -1   3    3.65    1.20
  -4  -1   3    4.09    1.21
  -4  -1   3    5.80    1.34
  -4  -1   3    3.60    0.79
   4   1  -3    4.71    1.08
  -3   0   3  160.58    5.51
   3   0  -3  168.89    5.57
  -3   0   3  162.78    5.55
  -3   0   3  158.35    5.30
  -3   0   3  173.13    5.64
  -3   0   3  165.56    5.72
   3   0  -3  174.19    5.53
   3   0  -3  167.25    5.67
  -3   0   3  165.26    5.50
   3   0  -3  168.14    5.48
   3   0  -3  169.08    5.61
  -2   1   3   77.76    3.02
   2  -1  -3   72.80    2.83
   2  -1  -3   70.24    2.74
  -2   1   3   75.27    2.83
   2  -1  -3   85.15    2.85
   2  -1  -3   77.06    2.95
   2  -1  -3   83.96    3.04
   2  -1  -3   79.30    2.48
  -1   2   3  977.83   28.75
   1  -2  -3  952.31   28.96
   1  -2  -3  981.00   28.67
   1  -2  -3  978.82   28.71
   1  -2  -3  981.02   28.86
  -1   2   3  974.27   28.91
   1  -2  -3  985.75   28.70
   0   3   3  724.16   21.12
   0  -3  -3  688.40   21.14
   0   3   3  712.61   20.92
   0  -3  -3  691.79   20.90
   0  -3  -3  703.32   20.93
   0   3   3  721.24   20.90
   0  -3  -3  716.69   21.11
   1   4   3  212.27    6.84
   1   4   3  215.40    6.60
   1   4   3  212.18    6.74
  -1  -4  -3  211.89    6.83
   1   4   3  210.47    6.78
   1   4   3  219.81    6.88
  -2  -5  -3  455.21   13.89
   2   5   3  453.67   13.75
   2   5   3  450.89   13.88
   2   5   3  460.83   13.90
   2   5   3  439.85   13.95
   2   5   3  447.10   13.88
  -2  -5  -3  461.07   13.72
   3   6   3  656.78   19.54
  -3  -6  -3  656.24   19.62
   3   6   3  631.36   19.59
  -3  -6  -3  639.87   19.88
  -3  -6  -3  641.00   19.48
   4   7   3  183.46    6.61
  -4  -7  -3  194.43    6.57
  -4  -7  -3  186.22    6.33
  -4  -7  -3  191.26    6.63
  -4  -7  -3  205.37    7.04
  -4  -7  -3  185.74    7.00
   4   7   3  187.45    6.63
   5   8   3    1.89    1.46
  -5  -8  -3   -0.65    1.89
  -5  -8  -3    5.25    2.05
   5   8   3    4.28    1.92
  -6  -9  -3   10.04    2.48
   6   9   3   13.76    2.49
  -6  -9  -3    7.69    2.56
  -6  -9  -3   11.55    2.49
  -7 -10  -3    9.56    2.84
  -7 -10  -3    6.02    2.73
  -8 -11  -3    2.32    2.78
  -8 -11  -3    0.30    3.01
  -8 -11  -3   -0.90    3.00
  -9 -12  -3   17.05    3.94
  -9 -12  -3   20.03    3.92
 -10 -13  -3    1.12    4.17
 -10 -13  -3    4.81    3.77
 -11 -14  -3    6.57    4.59
 -12 -10   3    2.88    4.54
 -12 -10   3    7.32    4.52
 -11  -9   3    0.75    3.79
 -11  -9   3   -0.74    3.95
 -10  -8   3   24.35    3.86
 -10  -8   3   27.70    4.18
  -9  -7   3    2.67    3.11
  -9  -7   3   -1.23    3.10
  -8  -6   3   18.99    3.19
  -8  -6   3   16.51    2.88
   7   5  -3  138.40    5.81
  -7  -5   3  142.33    6.05
  -6  -4   3    6.89    2.05
   6   4  -3    6.65    1.81
  -6  -4   3    7.68    2.12
   5   3  -3   97.30    4.05
  -5  -3   3   92.44    4.03
  -5  -3   3   94.39    4.18
  -5  -3   3   87.76    3.46
  -4  -2   3   23.18    1.81
  -4  -2   3   21.27    1.62
  -4  -2   3   18.86    1.80
  -4  -2   3   20.85    0.97
   4   2  -3   21.84    1.76
   4   2  -3   21.40    1.75
   4   2  -3   19.86    1.56
  -4  -2   3   23.41    1.76
   4   2  -3   19.44    1.28
  -4  -2   3   23.61    1.41
  -3  -1   3  939.82   28.51
  -3  -1   3  961.86   28.63
   3   1  -3  963.34   28.63
  -3  -1   3  966.99   28.70
  -3  -1   3  958.80   28.38
  -3  -1   3  969.86   28.54
   3   1  -3  940.72   28.25
   3   1  -3  960.59   28.61
   3   1  -3  978.46   28.55
   3   1  -3  954.76   28.37
  -3  -1   3  975.03   28.39
   2   0  -3  839.64   24.41
  -2   0   3  814.17   24.30
  -2   0   3  814.26   24.43
   2   0  -3  834.62   24.45
  -2   0   3  821.30   24.52
   2   0  -3  839.26   24.50
   2   0  -3  833.75   24.37
  -2   0   3  808.05   24.28
   2   0  -3  804.02   24.33
  -1   1   3 1585.76   46.39
   1  -1  -3 1540.12   46.44
  -1   1   3 1592.53   46.37
   1  -1  -3 1615.27   46.36
  -1   1   3 1582.74   46.15
  -1   1   3 1593.31   46.48
   1  -1  -3 1586.17   46.34
   0   2   3  185.19    5.92
   0  -2  -3  182.90    6.04
   0  -2  -3  193.66    6.00
   0  -2  -3  191.21    5.86
   0  -2  -3  191.66    5.89
   0   2   3  190.55    5.91
   0  -2  -3  191.63    6.03
   1   3   3   36.58    1.73
   1   3   3   42.47    1.76
  -1  -3  -3   36.87    1.77
  -1  -3  -3   41.18    1.40
   1   3   3   39.54    1.66
  -1  -3  -3   39.27    1.73
  -1  -3  -3   40.96    1.79
  -1  -3  -3   41.95    1.73
   1   3   3   40.54    1.39
   1   3   3   39.04    1.69
   2   4   3  951.33   27.49
   2   4   3  917.38   27.78
   2   4   3  941.06   27.76
   2   4   3  914.76   27.71
  -2  -4  -3  947.33   27.47
  -2  -4  -3  918.57   27.72
  -3  -5  -3 1050.84   31.86
   3   5   3 1069.72   31.71
  -3  -5  -3 1054.26   31.67
  -3  -5  -3 1068.34   31.47
   3   5   3 1076.34   31.52
  -4  -6  -3  411.29   12.75
   4   6   3  442.36   13.22
   4   6   3  410.17   13.29
  -4  -6  -3  426.37   13.52
  -4  -6  -3  420.73   13.06
  -4  -6  -3  417.88   13.56
  -4  -6  -3  427.04   13.27
  -5  -7  -3  403.92   13.14
  -5  -7  -3  394.74   12.53
   5   7   3  386.28   12.70
  -5  -7  -3  389.90   12.66
  -5  -7  -3  399.45   12.97
  -6  -8  -3   75.57    4.08
   6   8   3   71.63    3.69
  -6  -8  -3   71.63    3.95
  -6  -8  -3   78.34    4.29
  -7  -9  -3   84.46    4.59
  -7  -9  -3   79.74    4.64
  -8 -10  -3   10.57    3.15
  -8 -10  -3    7.74    3.13
  -9 -11  -3   22.84    3.78
  -9 -11  -3   26.00    3.74
 -10 -12  -3   16.83    4.25
 -10 -12  -3    9.95    3.88
 -11 -13  -3   -1.56    4.17
 -11 -13  -3    0.78    4.07
 -12 -14  -3   -0.85    4.39
 -11 -10   3    5.11    4.14
 -11 -10   3    4.28    4.04
 -10  -9   3   12.04    3.99
 -10  -9   3   14.23    4.13
  -9  -8   3    4.78    3.40
  -9  -8   3   11.16    3.45
  -8  -7   3   53.54    4.29
  -8  -7   3   65.19    4.43
   7   6  -3   38.44    3.28
  -7  -6   3   36.98    3.33
  -6  -5   3   56.35    3.56
  -6  -5   3   63.73    3.69
   6   5  -3   64.79    3.64
  -5  -4   3  370.94   12.41
  -5  -4   3  377.41   11.59
   5   4  -3  370.42   12.31
   5   4  -3  386.59   12.29
  -5  -4   3  372.89   12.41
   5   4  -3  381.93   11.96
  -4  -3   3   10.02    0.97
   4   3  -3   12.88    1.67
  -4  -3   3   14.16    1.71
  -4  -3   3    9.53    1.43
  -4  -3   3   13.07    1.79
   4   3  -3   10.45    1.17
  -4  -3   3   11.34    0.97
   4   3  -3   10.82    1.41
   4   3  -3   11.78    1.57
   4   3  -3    9.22    1.34
  -4  -3   3    9.24    1.65
  -3  -2   3  760.76   23.33
  -3  -2   3  773.90   23.10
  -3  -2   3  754.12   22.73
  -3  -2   3  771.57   23.22
   3   2  -3  781.89   23.21
   3   2  -3  758.67   23.30
   3   2  -3  762.25   23.24
   3   2  -3  764.45   23.18
   3   2  -3  779.84   23.05
  -3  -2   3  800.92   22.81
  -3  -2   3  784.53   23.27
  -3  -2   3  774.92   23.35
   2   1  -3   22.08    1.40
   2   1  -3   20.59    1.14
  -2  -1   3   18.64    1.32
   2   1  -3   17.55    0.85
  -2  -1   3   19.31    1.26
   2   1  -3   18.82    1.28
   2   1  -3   22.82    1.29
  -2  -1   3   20.73    0.91
  -2  -1   3   18.77    1.37
  -2  -1   3   18.94    1.20
   2   1  -3   21.91    1.36
   2   1  -3   20.72    1.03
  -1   0   3  192.87    6.18
   1   0  -3  194.31    6.14
  -1   0   3  197.21    6.03
  -1   0   3  194.80    6.12
   1   0  -3  205.67    6.20
  -1   0   3  191.93    6.23
   1   0  -3  186.58    5.98
  -1   0   3  196.88    6.21
   1   0  -3  199.27    6.21
   1   0  -3  190.60    5.86
   0  -1  -3   30.34    1.34
   0  -1  -3   29.17    1.28
   0  -1  -3   27.49    1.28
   0  -1  -3   26.44    1.32
   0   1   3   33.50    1.45
   0  -1  -3   32.90    1.35
   0   1   3   30.13    1.37
  -1  -2  -3  411.83   12.36
   1   2   3  431.88   12.44
  -1  -2  -3  425.81   12.49
   1   2   3  399.22   12.38
  -1  -2  -3  423.41   12.19
  -1  -2  -3  423.29   12.45
   1   2   3  420.24   12.36
   1   2   3  369.73   12.41
  -1  -2  -3  402.72   12.37
   2   3   3   21.56    1.27
  -2  -3  -3   19.70    1.37
  -2  -3  -3   19.39    1.22
  -2  -3  -3   20.75    1.02
   2   3   3   22.72    1.29
  -2  -3  -3   19.80    1.33
  -2  -3  -3   22.36    0.99
   2   3   3   19.82    0.84
   2   3   3   23.10    1.28
  -3  -4  -3  266.50    8.50
  -3  -4  -3  260.60    8.38
   3   4   3  243.85    8.40
   3   4   3  258.87    8.40
  -3  -4  -3  262.82    8.10
   3   4   3  263.90    7.95
  -3  -4  -3  263.86    7.94
  -4  -5  -3  475.24   14.56
   4   5   3  476.91   14.42
  -4  -5  -3  468.10   14.31
  -4  -5  -3  447.61   13.60
  -4  -5  -3  474.01   14.08
   4   5   3  450.39   13.71
  -5  -6  -3  188.41    7.09
  -5  -6  -3  195.41    6.62
   5   6   3  195.27    6.93
  -5  -6  -3  187.64    6.76
  -5  -6  -3  194.01    7.04
  -6  -7  -3   58.91    3.68
   6   7   3   65.87    3.44
  -6  -7  -3   59.86    3.48
   7   8   3  244.74    8.84
  -7  -8  -3  255.94    9.13
  -7  -8  -3  225.17    8.81
  -8  -9  -3  199.65    8.15
  -8  -9  -3  204.31    8.27
   8   9   3  205.08    7.97
  -9 -10  -3    4.99    3.05
  -9 -10  -3    4.59    3.13
 -10 -11  -3   -0.68    3.53
 -10 -11  -3    6.24    3.79
 -11 -12  -3   -1.89    3.94
 -11 -12  -3    4.77    3.81
 -12 -13  -3   -2.47    4.41
 -12 -13  -3    5.65    4.30
 -11 -11   3   -5.59    4.32
 -11 -11   3    2.91    4.39
 -10 -10   3    2.56    3.73
 -10 -10   3    2.65    3.98
  -9  -9   3    7.83    3.73
  -9  -9   3    2.98    3.37
  -8  -8   3   19.05    3.60
  -8  -8   3   14.17    3.26
   7   7  -3    3.02    2.62
  -7  -7   3    7.53    2.79
  -7  -7   3    5.84    2.71
   6   6  -3   16.77    2.53
  -6  -6   3   22.01    2.68
  -6  -6   3   19.07    2.69
   5   5  -3   41.69    2.91
  -5  -5   3   35.23    2.15
   5   5  -3   43.46    2.90
  -5  -5   3   32.89    2.94
  -5  -5   3   46.17    2.94
   5   5  -3   40.71    2.49
  -4  -4   3  761.86   23.00
  -4  -4   3  761.13   23.55
  -4  -4   3  767.33   23.51
   4   4  -3  818.18   23.36
   4   4  -3  744.92   23.33
   4   4  -3  752.31   23.49
   4   4  -3  775.56   23.42
  -4  -4   3  766.21   23.60
   3   3  -3 1582.15   47.02
   3   3  -3 1609.84   46.94
   3   3  -3 1569.14   47.43
  -3  -3   3 1630.44   47.14
  -3  -3   3 1609.12   47.64
   3   3  -3 1654.70   47.44
   3   3  -3 1599.44   47.47
  -3  -3   3 1641.35   47.52
  -3  -3   3 1615.01   46.78
   3   3  -3 1637.53   47.59
  -3  -3   3 1626.12   47.57
  -3  -3   3 1528.95   47.55
   3   3  -3 1593.39   47.49
  -2  -2   3   20.80    1.39
   2   2  -3   21.23    1.47
   2   2  -3   24.85    1.47
  -2  -2   3   21.87    1.55
  -2  -2   3   20.31    1.45
  -2  -2   3   22.91    1.53
   2   2  -3   21.52    1.36
   2   2  -3   19.10    1.37
  -2  -2   3   24.91    1.54
   2   2  -3   23.73    1.52
   2   2  -3   21.98    1.12
  -2  -2   3   21.67    1.17
  -1  -1   3 3076.21   88.44
   1   1  -3 3064.34   88.62
   1   1  -3 3047.84   88.62
  -1  -1   3 2982.76   88.70
  -1  -1   3 3017.51   88.68
  -1  -1   3 3060.58   88.65
   1   1  -3 3030.56   88.65
   1   1  -3 3057.63   88.70
   1   1  -3 3050.33   88.61
  -1  -1   3 3086.19   88.61
   1   1  -3 2998.45   88.59
   1   1  -3 3033.20   88.41
   0   0  -3  690.66   20.34
   0   0  -3  704.05   20.36
   0   0  -3  689.99   20.26
   0   0   3  671.20   20.37
   0   0   3  689.34   20.39
   0   0  -3  677.05   20.31
   0   0   3  680.63   20.37
   0   0  -3  699.33   20.38
   0   0  -3  681.54   20.23
   0   0   3  694.20   20.36
   0   0  -3  681.84   20.23
   1   1   3 1773.59   51.10
  -1  -1  -3 1720.68   51.11
  -1  -1  -3 1739.06   51.08
   1   1   3 1735.32   51.12
  -1  -1  -3 1749.65   51.06
   1   1   3 1761.15   51.14
  -1  -1  -3 1774.97   51.05
  -1  -1  -3 1755.86   51.12
   1   1   3 1761.78   51.10
   1   1   3 1747.14   51.07
   2   2   3  303.89    9.40
   2   2   3  317.65    9.49
  -2  -2  -3  301.83    9.45
  -2  -2  -3  300.27    9.41
  -2  -2  -3  304.85    9.33
   2   2   3  306.71    9.22
   2   2   3  310.66    9.36
  -2  -2  -3  307.09    9.38
  -3  -3  -3   14.47    1.23
   3   3   3   15.70    1.24
   3   3   3   14.77    1.29
   3   3   3   18.42    1.32
  -3  -3  -3   13.80    1.20
  -3  -3  -3   14.79    0.97
   3   3   3   15.58    0.99
  -4  -4  -3   27.58    1.91
   4   4   3   26.78    1.37
  -4  -4  -3   28.60    1.81
   4   4   3   27.62    1.82
  -4  -4  -3   28.27    1.57
  -5  -5  -3  540.76   16.62
  -5  -5  -3  526.45   16.05
   5   5   3  521.97   16.30
  -5  -5  -3  517.39   16.32
   5   5   3  521.16   16.43
   5   5   3  520.01   15.77
  -6  -6  -3  352.96   11.62
   6   6   3  366.38   12.08
  -6  -6  -3  375.89   12.09
  -7  -7  -3    5.71    2.16
   7   7   3    6.35    2.08
  -7  -7  -3    5.74    2.21
  -8  -8  -3  550.05   17.81
   8   8   3  534.02   17.65
  -8  -8  -3  534.66   17.61
  -9  -9  -3  123.18    6.11
  -9  -9  -3  112.72    5.80
   9   9   3  121.23    5.80
 -10 -10  -3   83.96    5.34
 -10 -10  -3   87.81    5.33
 -11 -11  -3   18.93    4.15
 -11 -11  -3   11.22    4.15
 -12 -12  -3    1.20    4.11
 -12 -12  -3    5.35    4.11
 -11 -12   3    7.78    4.65
 -10 -11   3   10.53    4.23
 -10 -11   3    4.40    4.35
  -9 -10   3    2.54    3.69
  -9 -10   3   -0.69    3.46
  -8  -9   3   -1.30    3.30
  -8  -9   3    2.46    3.22
   7   8  -3    4.45    2.93
  -7  -8   3    3.44    2.83
  -6  -7   3    3.00    2.52
  -6  -7   3    6.14    2.37
   6   7  -3    6.51    2.69
   6   7  -3    5.22    2.38
   5   6  -3    0.58    1.86
  -5  -6   3    1.81    1.95
  -5  -6   3    0.70    1.51
  -5  -6   3    0.86    1.98
   5   6  -3   -1.13    2.02
  -4  -5   3  167.43    6.03
  -4  -5   3  178.06    6.51
  -4  -5   3  168.50    6.54
   4   5  -3  169.61    6.41
   4   5  -3  175.44    6.45
   4   5  -3  176.89    6.32
   3   4  -3   38.23    1.67
  -3  -4   3   33.51    2.33
   3   4  -3   32.75    2.07
   3   4  -3   35.38    1.81
  -3  -4   3   32.39    2.16
  -3  -4   3   35.21    2.19
   3   4  -3   36.85    2.04
   3   4  -3   31.99    1.95
   3   4  -3   28.82    2.12
  -3  -4   3   29.98    2.18
   3   4  -3   37.59    2.38
  -3  -4   3   35.54    1.95
  -2  -3   3 1883.74   57.40
   2   3  -3 1968.09   57.12
   2   3  -3 1930.06   57.32
  -2  -3   3 1974.59   57.25
  -2  -3   3 1985.25   57.43
  -2  -3   3 1961.35   57.55
   2   3  -3 1929.35   57.36
   2   3  -3 2043.56   57.49
   2   3  -3 1884.32   57.44
  -2  -3   3 1971.71   57.48
   2   3  -3 1942.50   57.47
   2   3  -3 1967.39   57.12
  -1  -2   3 1780.05   51.52
   1   2  -3 1744.43   51.44
   1   2  -3 1749.16   51.52
  -1  -2   3 1770.70   51.64
  -1  -2   3 1791.00   51.73
   1   2  -3 1806.70   51.69
   1   2  -3 1734.96   51.65
  -1  -2   3 1717.08   51.57
  -1  -2   3 1754.02   51.64
   1   2  -3 1765.59   51.60
   1   2  -3 1761.22   51.66
   0  -1   3    5.34    0.70
   0  -1   3    2.76    0.62
   0   1  -3    4.34    0.72
   0   1  -3    3.61    0.64
   0   1  -3    3.60    0.74
   0  -1   3    3.18    0.64
   0   1  -3    3.39    0.66
   0   1  -3    3.15    0.56
   0   1  -3    5.55    0.50
   0   1  -3    4.04    0.66
   0  -1   3    3.67    0.80
   0   1  -3    4.81    0.72
   0  -1   3    3.52    0.72
   1   0   3 5185.68  152.42
   1   0   3 5281.91  152.21
  -1   0  -3 5314.60  152.37
  -1   0  -3 5202.34  152.30
  -1   0  -3 5246.38  152.25
  -1   0  -3 5157.61  152.36
  -1   0  -3 5188.88  152.32
  -1   0  -3 5213.21  152.28
  -1   0  -3 5256.56  152.21
   1   0   3 5300.71  152.26
   1   0   3 5351.79  152.42
   1   0   3 5199.43  152.35
  -1   0  -3 5257.84  152.35
  -1   0  -3 5355.49  152.37
   2   1   3 2304.10   66.55
   2   1   3 2231.65   66.44
  -2  -1  -3 2316.00   66.53
   2   1   3 2291.89   66.48
  -2  -1  -3 2266.91   66.41
  -2  -1  -3 2275.75   66.54
   2   1   3 2332.20   66.55
  -2  -1  -3 2255.60   66.44
   2   1   3 2279.86   66.42
  -3  -2  -3  773.37   22.89
   3   2   3  781.40   22.76
   3   2   3  777.88   22.84
  -3  -2  -3  750.36   22.79
  -3  -2  -3  768.67   22.76
  -3  -2  -3  767.92   22.91
   3   2   3  740.61   22.94
   3   2   3  784.25   22.79
  -3  -2  -3  747.08   22.84
   4   3   3   35.07    2.02
  -4  -3  -3   37.20    2.07
   4   3   3   37.03    2.00
   4   3   3   40.38    1.96
   4   3   3   35.94    1.72
  -4  -3  -3   33.49    1.97
  -5  -4  -3   27.37    2.13
   5   4   3   24.34    1.99
  -5  -4  -3   28.18    1.96
   5   4   3   28.47    1.91
   5   4   3   28.44    1.57
   6   5   3   25.56    1.66
   6   5   3   25.25    2.10
  -6  -5  -3   31.39    2.44
   6   5   3   26.29    2.36
  -6  -5  -3   25.81    1.95
  -7  -6  -3    0.82    1.96
  -7  -6  -3    2.82    1.85
   7   6   3    4.02    2.01
   8   7   3    2.18    2.25
  -8  -7  -3    2.65    2.27
  -8  -7  -3    5.02    2.27
  -8  -7  -3    3.71    1.95
  -9  -8  -3   18.92    2.98
   9   8   3   17.69    3.03
  -9  -8  -3   18.72    3.05
  10   9   3  217.79    9.32
 -10  -9  -3  235.22    9.45
 -11 -10  -3   25.76    4.16
 -11 -10  -3   24.98    4.08
 -12 -11  -3   15.01    4.29
 -12 -11  -3   10.78    4.06
 -13 -12  -3    2.92    4.29
 -13 -12  -3    1.58    4.15
 -10 -12   3   -2.96    4.49
  -9 -11   3   29.64    4.73
  -9 -11   3   26.09    4.37
  -8 -10   3   10.52    3.62
  -8 -10   3   14.58    4.09
   8  10  -3   20.73    3.96
  -7  -9   3   90.73    5.56
   7   9  -3   90.10    5.39
  -7  -9   3   91.43    5.20
  -6  -8   3   10.04    2.93
   6   8  -3   13.00    3.03
  -6  -8   3   11.89    2.79
  -5  -7   3    4.24    2.24
   5   7  -3    7.97    2.44
  -5  -7   3    3.19    2.13
   5   7  -3    7.48    2.24
  -5  -7   3    5.01    1.98
  -4  -6   3   48.07    2.97
  -4  -6   3   45.03    3.21
  -4  -6   3   52.87    2.79
   4   6  -3   43.88    2.90
   3   5  -3   52.26    2.87
  -3  -5   3   57.43    2.85
   3   5  -3   51.10    2.34
   3   5  -3   58.75    3.00
   3   5  -3   51.83    2.64
   3   5  -3   53.72    3.05
  -3  -5   3   57.01    2.91
  -3  -5   3   55.80    3.10
  -2  -4   3  301.76    9.95
   2   4  -3  317.95    9.78
  -2  -4   3  314.84    9.99
   2   4  -3  306.52    9.90
   2   4  -3  303.70    9.73
   2   4  -3  305.42   10.03
  -2  -4   3  318.88   10.19
   2   4  -3  321.60   10.14
   2   4  -3  302.17    9.81
  -2  -4   3  312.97   10.02
   2   4  -3  308.09   10.15
  -2  -4   3  323.06   10.11
  -1  -3   3  612.58   18.57
  -1  -3   3  632.33   18.51
   1   3  -3  599.79   18.37
   1   3  -3  594.07   18.37
   1   3  -3  612.09   18.62
   1   3  -3  603.04   18.32
  -1  -3   3  622.02   18.48
   1   3  -3  629.90   18.61
   1   3  -3  602.45   18.46
  -1  -3   3  607.23   18.36
   1   3  -3  607.10   18.27
  -1  -3   3  604.35   18.52
   0   2  -3  711.36   21.15
   0  -2   3  714.83   21.42
   0   2  -3  726.60   21.39
   0  -2   3  715.44   21.20
   0   2  -3  683.59   21.25
   0  -2   3  700.05   21.37
   0   2  -3  730.67   20.93
   0   2  -3  724.99   21.33
   0   2  -3  715.14   21.30
   0   2  -3  706.42   21.34
   0   2  -3  707.42   21.49
   0   2  -3  724.47   21.47
   1  -1   3   19.08    1.20
  -1   1  -3   17.11    0.76
  -1   1  -3   17.37    1.03
   1  -1   3   17.46    1.02
  -1   1  -3   17.11    0.99
   1  -1   3   14.94    1.12
  -1   1  -3   16.95    0.80
  -1   1  -3   14.70    1.09
  -1   1  -3   19.32    0.92
  -1   1  -3   18.55    1.13
   1  -1   3   12.58    0.78
   1  -1   3   18.17    1.21
   1  -1   3   17.65    1.04
  -1   1  -3   21.63    1.20
   1  -1   3   18.14    0.92
  -1   1  -3   17.40    1.00
  -1   1  -3   16.09    1.04
  -2   0  -3 1645.50   49.98
  -2   0  -3 1695.58   49.94
  -2   0  -3 1732.03   50.10
  -2   0  -3 1679.68   50.03
   2   0   3 1701.02   49.84
   2   0   3 1649.70   50.02
  -2   0  -3 1735.39   49.78
   2   0   3 1722.05   49.82
  -2   0  -3 1692.59   49.88
  -2   0  -3 1722.80   49.96
  -2   0  -3 1749.65   49.90
   2   0   3 1742.74   49.95
  -2   0  -3 1687.16   49.80
   2   0   3 1726.76   49.91
   2   0   3 1714.37   50.02
   3   1   3 1460.08   42.96
  -3  -1  -3 1475.83   42.74
  -3  -1  -3 1462.38   42.82
   3   1   3 1470.96   42.89
   3   1   3 1475.44   42.72
  -3  -1  -3 1466.55   42.91
  -3  -1  -3 1445.89   42.63
  -3  -1  -3 1438.65   43.10
  -3  -1  -3 1452.55   42.90
   3   1   3 1448.12   42.75
  -3  -1  -3 1435.92   42.76
   3   1   3 1472.39   42.65
   4   2   3  628.49   19.01
   4   2   3  631.14   19.20
   4   2   3  632.02   18.96
  -4  -2  -3  633.07   19.32
  -4  -2  -3  633.91   19.11
  -4  -2  -3  623.67   19.10
   4   2   3  629.12   18.94
   4   2   3  626.58   19.00
  -5  -3  -3   57.06    2.94
   5   3   3   60.99    2.71
  -5  -3  -3   53.91    2.75
   5   3   3   54.31    2.82
   5   3   3   51.64    2.43
   6   4   3  675.32   20.87
  -6  -4  -3  677.49   20.89
   6   4   3  682.54   20.55
  -6  -4  -3  668.27   21.10
   6   4   3  686.41   21.14
  -7  -5  -3   42.03    2.84
   7   5   3   42.79    2.37
  -7  -5  -3   37.40    2.81
   7   5   3   39.25    2.97
  -7  -5  -3   44.65    2.83
  -8  -6  -3  168.52    6.81
  -8  -6  -3  168.34    6.83
  -8  -6  -3  171.67    6.68
   8   6   3  170.64    6.97
  -9  -7  -3  360.25   12.24
   9   7   3  336.27   12.42
  -9  -7  -3  357.29   12.37
  -9  -7  -3  345.02   12.09
  10   8   3   10.68    3.04
 -10  -8  -3    7.36    3.25
 -10  -8  -3   16.80    3.22
 -11  -9  -3    0.66    3.52
  11   9   3   -0.67    3.11
 -11  -9  -3    0.30    3.11
 -12 -10  -3    2.02    3.71
 -12 -10  -3    4.78    3.96
 -13 -11  -3   12.08    4.53
 -13 -11  -3   16.04    4.36
  -9 -12   3    2.04    4.54
  -8 -11   3    9.23    3.93
   8  11  -3    7.52    3.75
   7  10  -3   19.62    3.76
  -7 -10   3    8.27    3.50
  -7 -10   3   10.57    3.23
  -6  -9   3   39.01    3.86
   6   9  -3   29.60    3.57
  -6  -9   3   28.17    3.34
  -5  -8   3  200.91    7.78
   5   8  -3  204.63    7.80
   5   8  -3  199.35    7.95
  -5  -8   3  204.33    8.14
  -5  -8   3  192.19    7.52
  -4  -7   3    5.80    1.94
  -4  -7   3    7.95    2.05
  -4  -7   3   10.18    2.41
   4   7  -3    6.84    2.12
   4   7  -3    5.96    2.49
   3   6  -3  929.18   28.42
  -3  -6   3  947.67   28.28
  -3  -6   3  948.53   28.46
   3   6  -3  909.82   27.89
   3   6  -3  941.69   28.06
   3   6  -3  920.15   28.21
  -3  -6   3  906.23   28.15
   2   5  -3  166.15    6.04
   2   5  -3  163.83    5.76
  -2  -5   3  166.61    6.13
  -2  -5   3  178.83    6.30
  -2  -5   3  168.89    6.04
  -2  -5   3  167.63    5.95
   2   5  -3  168.83    6.03
   2   5  -3  169.18    5.89
   2   5  -3  168.33    5.80
   2   5  -3  173.19    6.32
   2   5  -3  169.20    5.80
   1   4  -3  170.84    5.65
   1   4  -3  153.67    5.61
  -1  -4   3  165.81    5.79
  -1  -4   3  173.63    5.69
  -1  -4   3  158.76    5.50
   1   4  -3  164.07    5.62
   1   4  -3  159.38    5.92
   1   4  -3  164.60    5.54
   1   4  -3  158.04    5.36
  -1  -4   3  161.06    5.81
  -1  -4   3  159.77    5.00
   1   4  -3  167.08    5.58
   1   4  -3  162.57    5.72
   0   3  -3    4.20    0.61
   0  -3   3    2.75    1.06
   0   3  -3    3.74    0.94
   0   3  -3    3.78    0.94
   0  -3   3    3.15    0.73
   0   3  -3    2.74    0.93
   0   3  -3    1.71    0.96
   0   3  -3    4.50    0.92
   0   3  -3    4.33    1.00
   0  -3   3    3.67    1.01
   0   3  -3    4.16    1.04
   0   3  -3    2.76    0.79
   0  -3   3    4.19    0.91
   0   3  -3    4.21    0.69
   0  -3   3    2.87    0.58
   0   3  -3    3.67    0.82
   0   3  -3    4.03    1.18
   1  -2   3   29.43    1.67
  -1   2  -3   27.38    1.58
  -1   2  -3   25.31    1.64
  -1   2  -3   28.87    1.38
   1  -2   3   36.41    1.71
  -1   2  -3   28.41    1.52
  -1   2  -3   24.15    1.55
  -1   2  -3   25.69    1.57
   1  -2   3   26.73    1.16
  -1   2  -3   23.42    1.39
   1  -2   3   27.89    1.03
  -1   2  -3   27.63    1.37
  -1   2  -3   25.12    1.02
   1  -2   3   25.73    1.40
  -1   2  -3   27.14    1.42
  -1   2  -3   25.72    1.13
   1  -2   3   26.77    1.36
   2  -1   3  964.93   28.85
  -2   1  -3  970.76   28.76
  -2   1  -3  967.92   28.77
   2  -1   3  990.70   28.51
  -2   1  -3  963.02   28.48
  -2   1  -3  965.27   28.66
  -2   1  -3  970.28   28.76
  -2   1  -3  963.72   28.76
   2  -1   3  952.72   28.87
  -2   1  -3  985.69   28.44
  -2   1  -3  983.87   28.29
   2  -1   3  953.64   28.71
  -2   1  -3  975.83   28.51
   2  -1   3  965.50   28.76
   2  -1   3  967.67   28.76
  -2   1  -3  966.80   28.46
   2  -1   3  939.00   28.50
   2  -1   3  974.92   28.27
  -2   1  -3  964.52   28.70
   2  -1   3  951.46   28.80
  -3   0  -3  521.88   15.63
  -3   0  -3  517.32   15.43
   3   0   3  510.38   15.47
   3   0   3  507.96   15.80
   3   0   3  507.11   15.37
  -3   0  -3  518.62   15.35
  -3   0  -3  527.99   15.54
  -3   0  -3  509.89   15.38
  -3   0  -3  516.60   15.82
   3   0   3  523.64   15.63
   3   0   3  515.26   15.35
  -3   0  -3  521.28   15.43
  -3   0  -3  517.15   15.70
   3   0   3  514.79   15.64
   3   0   3  508.72   15.69
  -4  -1  -3  820.60   24.91
   4   1   3  842.22   24.87
   4   1   3  848.95   24.80
   4   1   3  827.14   24.97
   4   1   3  840.70   24.73
  -4  -1  -3  828.63   25.25
   4   1   3  819.91   24.58
   4   1   3  843.34   24.74
   4   1   3  838.88   25.12
   5   2   3 1233.25   36.32
   5   2   3 1210.65   36.58
  -5  -2  -3 1229.26   36.67
   5   2   3 1211.67   35.84
   5   2   3 1210.18   36.28
   5   2   3 1246.53   36.32
   5   2   3 1223.61   36.20
   6   3   3   58.39    2.86
   6   3   3   57.10    2.08
   6   3   3   56.02    3.11
   6   3   3   59.23    2.73
  -6  -3  -3   54.38    3.12
  -7  -4  -3  203.77    6.96
   7   4   3  184.76    7.35
  -7  -4  -3  187.47    7.03
   7   4   3  184.80    6.68
  -7  -4  -3  201.47    7.30
   8   5   3    7.58    2.52
  -8  -5  -3   10.57    2.00
  -8  -5  -3    9.00    2.22
  -8  -5  -3   11.64    2.22
  -9  -6  -3   18.89    2.64
   9   6   3   16.06    2.97
  -9  -6  -3   16.45    2.71
  -9  -6  -3   16.61    2.67
 -10  -7  -3  171.07    7.34
  10   7   3  162.71    7.42
 -10  -7  -3  172.41    7.12
 -11  -8  -3   22.70    3.67
  11   8   3   27.89    3.94
 -11  -8  -3   20.40    3.29
 -12  -9  -3    3.52    3.91
  12   9   3    0.74    3.46
 -12  -9  -3   -1.26    3.37
 -13 -10  -3   36.44    4.45
 -13 -10  -3   36.42    4.88
 -14 -11  -3    2.93    4.38
 -14 -11  -3   -2.69    4.24
  -9 -13   3   12.88    4.96
  -8 -12   3    7.44    4.34
   8  12  -3    6.96    3.97
  -7 -11   3    0.35    3.70
   7  11  -3    6.08    3.47
  -6 -10   3   43.20    4.33
   6  10  -3   42.91    4.10
  -5  -9   3  165.19    7.01
   5   9  -3  160.45    7.22
  -5  -9   3  180.90    7.50
   4   8  -3    1.65    2.78
  -4  -8   3    0.44    2.24
  -4  -8   3    1.59    1.96
  -4  -8   3    1.69    2.49
   4   8  -3    6.74    2.41
   3   7  -3  198.51    7.51
  -3  -7   3  201.10    7.45
  -3  -7   3  197.41    7.08
   3   7  -3  189.11    7.13
  -3  -7   3  190.78    7.47
  -2  -6   3  208.94    7.91
   2   6  -3  226.32    7.57
   2   6  -3  213.58    7.66
  -2  -6   3  221.13    7.59
   2   6  -3  235.11    7.56
   2   6  -3  210.53    7.99
  -2  -6   3  233.73    8.04
   1   5  -3 1035.73   29.61
  -1  -5   3  988.34   29.81
   1   5  -3 1011.96   29.76
   1   5  -3  987.56   29.57
  -1  -5   3  978.34   29.96
   1   5  -3  968.94   29.59
  -1  -5   3 1001.79   29.65
  -1  -5   3  983.35   29.45
   1   5  -3 1009.62   29.40
   1   5  -3  989.22   29.98
   1   5  -3  963.25   29.62
   1   5  -3  966.90   29.30
   1   5  -3  971.44   29.47
   0   4  -3  118.86    3.83
   0  -4   3  116.86    4.68
   0  -4   3  125.60    4.45
   0   4  -3  119.30    4.27
   0   4  -3  129.92    4.57
   0   4  -3  121.64    4.30
   0   4  -3  120.03    4.51
   0  -4   3  115.36    4.29
   0   4  -3  129.71    4.44
   0   4  -3  114.10    3.94
   0  -4   3  115.46    4.04
   0   4  -3  113.58    4.64
   0   4  -3  118.09    4.23
   0   4  -3  112.79    4.15
   0   4  -3  116.16    3.94
  -1   3  -3    8.86    0.95
  -1   3  -3    6.70    1.13
  -1   3  -3    6.47    0.60
   1  -3   3    6.87    0.92
  -1   3  -3    6.99    0.86
   1  -3   3    7.31    1.03
   1  -3   3    9.14    1.21
  -1   3  -3    6.98    0.92
  -1   3  -3    7.35    1.20
  -1   3  -3    4.73    1.22
   1  -3   3    7.30    1.35
   1  -3   3    3.20    1.22
  -1   3  -3    7.62    1.25
  -1   3  -3    5.92    1.06
   1  -3   3    6.88    0.67
  -1   3  -3    7.83    0.90
  -1   3  -3    6.83    1.04
  -2   2  -3  177.23    5.93
   2  -2   3  173.21    5.54
  -2   2  -3  176.85    5.52
   2  -2   3  170.92    5.85
  -2   2  -3  162.75    6.03
   2  -2   3  175.59    5.87
  -2   2  -3  178.16    5.56
   2  -2   3  179.10    6.15
  -2   2  -3  170.24    5.86
   2  -2   3  184.68    6.01
  -2   2  -3  172.18    5.87
  -2   2  -3  179.70    5.31
  -2   2  -3  176.94    5.93
   2  -2   3  167.87    5.47
  -2   2  -3  176.14    5.79
  -2   2  -3  167.76    5.53
   2  -2   3  178.85    5.60
   2  -2   3  171.94    6.04
  -3   1  -3  146.93    4.97
  -3   1  -3  137.96    5.09
   3  -1   3  134.57    5.04
   3  -1   3  147.65    4.57
   3  -1   3  141.33    5.06
   3  -1   3  141.13    5.03
   3  -1   3  149.81    5.10
  -3   1  -3  147.22    4.51
   3  -1   3  135.59    4.79
   3  -1   3  145.98    5.02
  -3   1  -3  138.83    4.99
  -3   1  -3  141.52    4.53
  -3   1  -3  137.59    4.79
   3  -1   3  140.61    4.58
  -4   0  -3  857.97   25.24
   4   0   3  845.85   25.07
   4   0   3  825.86   25.37
   4   0   3  826.67   24.93
  -4   0  -3  865.94   25.60
   4   0   3  863.32   25.28
  -4   0  -3  848.61   24.94
   4   0   3  842.66   24.99
  -4   0  -3  855.84   24.96
   4   0   3  853.58   25.40
   4   0   3  836.48   25.53
  -4   0  -3  828.47   24.98
   4   0   3  841.41   24.91
   5   1   3    3.10    0.99
   5   1   3    3.00    1.02
   5   1   3    2.06    0.62
   5   1   3    2.36    1.35
   5   1   3    3.22    0.96
  -5  -1  -3    3.45    0.99
   5   1   3    3.02    1.01
  -5  -1  -3    1.74    1.42
   5   1   3    4.06    1.36
   5   1   3    3.57    1.12
   6   2   3   92.32    3.35
  -6  -2  -3   93.91    4.15
   6   2   3   86.28    3.75
  -6  -2  -3   91.09    3.73
   6   2   3   92.77    3.71
   6   2   3   90.15    3.77
   6   2   3   89.25    4.12
   6   2   3   93.15    3.86
   6   2   3   92.53    3.06
  -7  -3  -3 1429.34   41.94
   7   3   3 1417.45   41.99
   7   3   3 1393.51   42.51
  -7  -3  -3 1400.79   42.44
  -7  -3  -3 1393.13   42.07
  -8  -4  -3   16.54    2.19
   8   4   3   13.52    2.44
  -8  -4  -3   18.08    2.06
  -8  -4  -3   11.81    2.28
  -9  -5  -3  363.83   12.34
  -9  -5  -3  357.04   12.47
  -9  -5  -3  362.23   12.03
   9   5   3  350.51   12.70
 -10  -6  -3    3.92    2.74
  10   6   3    1.25    2.97
 -10  -6  -3    3.61    2.44
 -11  -7  -3    2.99    3.11
 -11  -7  -3    5.18    2.71
  11   7   3    4.80    3.37
 -12  -8  -3    6.43    3.23
 -12  -8  -3    7.08    3.58
  12   8   3    9.39    3.85
 -13  -9  -3   11.80    3.87
 -13  -9  -3   10.40    4.13
  13   9   3   17.86    4.43
 -14 -10  -3    1.81    4.01
 -14 -10  -3   -4.44    4.52
  14  10   3   -1.73    4.02
  -8 -13   3   19.00    4.75
   8  13  -3   16.72    4.42
  -7 -12   3   30.42    4.82
   7  12  -3   42.32    4.71
  -6 -11   3   13.83    3.74
   6  11  -3   29.18    4.23
  -5 -10   3    4.21    2.99
  -5 -10   3   -1.50    3.21
   5  10  -3    0.28    3.26
  -4  -9   3   42.80    3.65
  -4  -9   3   39.17    3.72
   4   9  -3   40.93    3.84
  -3  -8   3  138.53    5.99
   3   8  -3  126.44    5.45
   3   8  -3  130.72    6.00
  -3  -8   3  126.30    5.80
  -2  -7   3   67.81    3.88
  -2  -7   3   67.60    3.60
   2   7  -3   57.68    3.75
   2   7  -3   58.90    3.22
   2   7  -3   65.27    3.17
  -1  -6   3  302.46    9.86
   1   6  -3  286.23    9.64
   1   6  -3  284.74    9.51
   1   6  -3  277.92   10.01
  -1  -6   3  302.49    9.66
   1   6  -3  296.90    9.50
  -1  -6   3  300.51   10.13
  -1  -6   3  286.90    9.35
   1   6  -3  291.10    9.39
  -1  -6   3  279.71    9.72
   0   5  -3  130.59    4.68
   0   5  -3  141.01    4.80
   0  -5   3  134.34    4.90
   0  -5   3  139.10    5.22
   0   5  -3  133.02    4.85
   0  -5   3  132.60    5.03
   0  -5   3  140.43    5.48
   0  -5   3  134.82    4.58
   0   5  -3  132.78    4.79
   0   5  -3  133.98    5.09
   0   5  -3  129.56    5.39
   0   5  -3  132.12    5.11
  -1   4  -3  318.61    9.68
   1  -4   3  294.19    9.96
   1  -4   3  305.80   10.12
  -1   4  -3  290.96    9.28
   1  -4   3  306.32    9.47
  -1   4  -3  284.07    9.24
  -1   4  -3  298.78    9.83
   1  -4   3  306.74    9.75
   1  -4   3  302.39    9.02
  -1   4  -3  281.26    9.43
  -1   4  -3  291.49    9.31
  -1   4  -3  302.67    9.74
  -1   4  -3  295.55    9.46
  -1   4  -3  303.86    9.37
   2  -3   3  108.62    4.35
  -2   3  -3  105.39    3.51
  -2   3  -3  105.23    3.94
  -2   3  -3   96.48    4.11
  -2   3  -3   98.52    3.48
  -2   3  -3  100.08    3.91
   2  -3   3   95.82    4.01
   2  -3   3  103.44    3.55
   2  -3   3  101.32    3.34
   2  -3   3  101.11    3.88
  -2   3  -3   98.46    3.83
   2  -3   3  103.87    3.90
  -2   3  -3  102.00    3.47
   2  -3   3   91.77    4.13
  -2   3  -3  104.06    3.78
  -2   3  -3  105.27    3.87
   3  -2   3   50.23    2.58
   3  -2   3   51.29    2.44
   3  -2   3   47.57    2.63
  -3   2  -3   48.55    1.80
  -3   2  -3   45.83    1.82
   3  -2   3   47.68    2.12
   3  -2   3   48.60    1.88
  -3   2  -3   44.77    2.21
  -3   2  -3   48.64    1.88
  -3   2  -3   49.98    2.36
  -3   2  -3   50.30    2.45
   3  -2   3   46.71    2.41
  -3   2  -3   46.03    2.56
   3  -2   3   50.15    2.49
   4  -1   3 1225.80   37.49
   4  -1   3 1269.50   36.86
   4  -1   3 1271.58   36.98
   4  -1   3 1272.20   36.84
  -4   1  -3 1256.42   36.85
  -4   1  -3 1243.38   37.55
   4  -1   3 1281.76   37.63
   4  -1   3 1264.58   37.47
   4  -1   3 1223.91   37.33
  -4   1  -3 1275.32   37.13
  -4   1  -3 1284.63   37.34
  -4   1  -3 1233.40   36.88
   4  -1   3 1243.27   37.53
  -5   0  -3   40.90    2.07
   5   0   3   44.19    2.26
   5   0   3   41.46    2.00
   5   0   3   36.58    1.81
   5   0   3   40.23    1.79
  -5   0  -3   31.51    1.81
   5   0   3   35.00    2.36
  -5   0  -3   37.41    2.31
  -5   0  -3   39.24    1.69
   5   0   3   39.88    2.30
   5   0   3   39.71    2.34
  -6  -1  -3  749.18   23.54
   6   1   3  754.20   23.74
  -6  -1  -3  791.12   23.64
  -6  -1  -3  771.38   23.75
   6   1   3  768.91   24.17
  -6  -1  -3  805.51   24.32
   6   1   3  812.23   23.64
   6   1   3  767.86   23.89
   6   1   3  806.04   23.13
   6   1   3  792.18   23.54
   6   1   3  780.34   24.16
   7   2   3   47.56    2.75
   7   2   3   45.24    2.79
   7   2   3   45.88    3.13
   7   2   3   52.23    2.69
  -7  -2  -3   51.59    3.25
  -7  -2  -3   49.19    2.74
  -7  -2  -3   46.97    2.52
  -7  -2  -3   48.36    2.52
  -7  -2  -3   44.75    2.37
  -8  -3  -3  230.83    8.58
  -8  -3  -3  233.13    7.90
   8   3   3  222.90    8.66
  -8  -3  -3  223.41    8.13
  -9  -4  -3   43.60    2.89
  -9  -4  -3   39.76    3.17
  -9  -4  -3   47.05    3.56
  10   5   3   75.80    4.85
 -10  -5  -3   70.34    4.01
 -10  -5  -3   75.48    4.37
 -10  -5  -3   71.90    4.46
 -11  -6  -3   85.45    4.74
  11   6   3   87.13    5.60
 -11  -6  -3   84.48    5.09
  12   7   3   45.76    4.97
 -12  -7  -3   45.88    4.46
 -12  -7  -3   44.44    3.93
 -13  -8  -3    2.48    3.78
 -13  -8  -3    4.28    3.19
  13   8   3    6.17    3.88
 -14  -9  -3   24.82    4.35
 -14  -9  -3   28.16    4.37
  14   9   3   27.78    4.91
  15  10   3   13.08    4.76
   7  13  -3   21.25    4.51
  -6 -12   3   22.28    4.32
   6  12  -3   20.90    4.28
  -5 -11   3    1.29    3.34
  -5 -11   3    0.96    3.47
   5  11  -3   -3.35    3.76
  -4 -10   3    5.40    2.97
   4  10  -3    4.56    3.44
  -4 -10   3    3.27    2.95
  -3  -9   3   35.75    3.46
  -3  -9   3   35.82    3.54
   3   9  -3   32.17    3.55
   2   8  -3   46.99    3.04
  -2  -8   3   38.41    3.52
  -2  -8   3   44.79    3.38
   2   8  -3   51.37    3.74
  -1  -7   3  301.90   10.68
   1   7  -3  297.61    9.91
   1   7  -3  307.38   10.11
  -1  -7   3  297.78   10.24
   1   7  -3  293.30   10.57
   0   6  -3  118.17    4.37
   0  -6   3  123.12    4.69
   0   6  -3  112.06    4.70
   0  -6   3  111.36    5.15
   0   6  -3  102.64    4.96
  -1   5  -3 1674.78   49.17
   1  -5   3 1656.17   49.55
  -1   5  -3 1609.06   48.68
   1  -5   3 1685.78   49.06
   1  -5   3 1679.63   48.74
   1  -5   3 1609.59   49.42
  -1   5  -3 1680.44   48.74
  -1   5  -3 1622.33   48.53
  -1   5  -3 1658.94   48.64
  -2   4  -3   20.67    1.59
   2  -4   3   24.38    2.04
  -2   4  -3   23.31    2.13
  -2   4  -3   20.58    1.66
   2  -4   3   20.04    2.31
  -2   4  -3   20.97    1.30
   2  -4   3   20.75    2.30
  -2   4  -3   21.18    1.77
   2  -4   3   21.08    1.70
   2  -4   3   19.98    2.03
   2  -4   3   22.16    1.44
   3  -3   3   45.65    2.73
  -3   3  -3   43.00    2.33
  -3   3  -3   37.22    2.60
   3  -3   3   46.54    2.45
  -3   3  -3   44.06    1.77
  -3   3  -3   43.61    2.32
   3  -3   3   39.96    1.94
   3  -3   3   43.55    2.47
  -3   3  -3   40.92    1.71
   3  -3   3   44.75    2.50
   3  -3   3   42.84    2.74
  -3   3  -3   48.93    2.55
   4  -2   3  121.54    4.69
   4  -2   3  112.15    4.49
  -4   2  -3  117.45    4.40
   4  -2   3  117.99    4.79
   4  -2   3  121.02    3.80
  -4   2  -3  109.51    4.64
   4  -2   3  119.17    4.63
   4  -2   3  113.85    4.61
  -4   2  -3  110.66    3.74
  -4   2  -3  107.90    4.20
   4  -2   3  117.84    3.84
   4  -2   3  116.13    4.33
   5  -1   3   12.06    1.18
   5  -1   3   13.30    1.00
   5  -1   3   12.02    1.68
  -5   1  -3   11.14    1.40
   5  -1   3   12.18    0.95
  -5   1  -3   12.29    1.04
  -5   1  -3   12.74    1.17
   5  -1   3   16.61    1.81
   5  -1   3   12.31    1.65
   5  -1   3   13.62    1.66
  -5   1  -3   10.83    1.73
   5  -1   3   10.03    1.63
   6   0   3  241.13    8.15
  -6   0  -3  249.45    8.41
   6   0   3  247.11    7.90
   6   0   3  251.29    7.85
  -6   0  -3  241.09    8.12
  -6   0  -3  243.32    7.97
   6   0   3  256.98    8.68
   7   1   3    2.28    1.43
  -7  -1  -3    0.11    1.24
  -7  -1  -3    1.63    1.16
   7   1   3    0.50    1.50
  -7  -1  -3    0.70    1.35
   7   1   3    0.85    2.00
  -7  -1  -3    1.96    1.35
   8   2   3  359.40   11.46
   8   2   3  324.26   11.97
  -8  -2  -3  343.39   11.09
  -8  -2  -3  348.35   11.40
  -9  -3  -3    1.97    2.00
  -9  -3  -3    4.54    1.83
   9   3   3    5.95    2.68
 -10  -4  -3  186.46    7.42
  10   4   3  187.81    8.25
  11   5   3    9.89    3.59
 -11  -5  -3    6.19    2.80
 -12  -6  -3   24.58    3.61
  12   6   3   20.16    4.10
 -13  -7  -3    6.07    3.72
  13   7   3    1.67    3.85
  14   8   3    3.13    4.30
 -14  -8  -3    0.37    3.89
 -15  -9  -3    2.02    4.42
  15   9   3    2.86    4.74
   6  13  -3    3.07    4.09
   5  12  -3   -2.60    3.72
  -5 -12   3   -2.86    3.96
  -4 -11   3   10.45    3.58
   4  11  -3    7.11    3.60
  -3 -10   3    2.21    3.32
   3  10  -3    6.36    3.22
  -2  -9   3   34.56    3.72
   2   9  -3   36.74    3.73
   1   8  -3   30.63    3.39
  -1  -8   3   29.92    3.43
   0  -7   3  100.71    5.11
   0   7  -3   92.79    4.32
   0  -7   3   89.26    4.87
   0   7  -3   88.94    4.73
  -1   6  -3  111.58    4.87
   1  -6   3  112.31    5.37
   1  -6   3  114.63    4.72
  -1   6  -3  111.97    5.16
   1  -6   3  118.96    5.33
   2  -5   3   68.37    3.83
  -2   5  -3   70.21    3.57
   2  -5   3   65.79    3.44
   2  -5   3   65.96    3.94
  -2   5  -3   67.02    3.18
   3  -4   3  580.30   18.02
  -3   4  -3  602.82   18.15
   3  -4   3  546.22   18.17
   3  -4   3  574.09   18.39
   3  -4   3  555.38   17.75
   3  -4   3  580.90   17.94
  -3   4  -3  578.43   17.82
   4  -3   3   68.40    3.55
   4  -3   3   66.60    2.98
   4  -3   3   67.70    3.47
   4  -3   3   74.93    3.50
  -4   3  -3   66.41    3.03
   4  -3   3   63.30    3.25
   4  -3   3   77.49    3.83
  -4   3  -3   77.97    3.61
  -4   3  -3   74.71    3.52
   5  -2   3   48.60    2.86
  -5   2  -3   47.40    2.54
  -5   2  -3   45.11    2.87
   5  -2   3   48.06    2.99
  -5   2  -3   44.91    3.01
   6  -1   3  701.99   21.46
  -6   1  -3  688.83   21.40
   6  -1   3  680.99   21.45
  -6   1  -3  694.78   21.11
  -7   0  -3  144.99    5.33
  -7   0  -3  146.45    5.61
  -8  -1  -3   90.07    3.87
  -8  -1  -3   83.86    3.89
   8   1   3   89.18    4.80
  -9  -2  -3    9.49    2.01
   9   2   3   10.58    3.03
 -10  -3  -3  200.27    7.41
  10   3   3  169.08    7.93
  11   4   3   12.16    3.56
 -11  -4  -3   14.35    2.88
  12   5   3  117.50    6.93
 -12  -5  -3  125.68    6.21
 -13  -6  -3    9.29    3.53
  13   6   3    1.71    3.95
 -14  -7  -3   30.09    4.49
  14   7   3   33.38    5.38
  15   8   3   35.38    5.43
 -15  -8  -3   38.29    4.93
   6  14  -3   -0.36    4.28
  -5 -13   3   23.18    4.76
   5  13  -3   29.76    4.89
  -4 -12   3   13.29    4.14
   4  12  -3   -2.66    3.93
  -3 -11   3   33.82    4.51
   3  11  -3   29.23    4.10
   2  10  -3    8.62    3.51
  -2 -10   3   11.75    3.73
  -1  -9   3   -0.63    3.12
   1   9  -3   -0.84    2.86
   0  -8   3    6.77    2.94
   0  -8   3    3.30    2.81
   0   8  -3    3.61    2.80
   1  -7   3   48.75    3.92
   1  -7   3   42.72    2.99
   1  -7   3   48.25    3.91
  -1   7  -3   45.17    3.59
   2  -6   3  601.73   19.52
   2  -6   3  609.55   18.98
  -2   6  -3  603.66   19.05
   2  -6   3  585.90   19.58
   3  -5   3   67.02    4.14
  -3   5  -3   79.71    3.88
   3  -5   3   73.70    3.77
   3  -5   3   65.79    4.11
  -3   5  -3   76.01    3.59
   4  -4   3   52.30    3.48
  -4   4  -3   56.22    3.27
  -4   4  -3   57.78    3.26
   4  -4   3   58.90    3.76
   4  -4   3   54.65    3.26
   5  -3   3  346.28   12.05
  -5   3  -3  364.96   12.05
   5  -3   3  370.93   12.35
   5  -3   3  365.55   12.08
  -5   3  -3  355.76   12.05
   6  -2   3  185.25    7.18
  -6   2  -3  193.74    7.26
   6  -2   3  206.09    7.53
  -6   2  -3  195.01    7.46
  -7   1  -3    1.13    2.45
  -7   1  -3    1.95    1.83
  -8   0  -3  207.03    7.52
   9   1   3   10.10    3.11
  10   2   3  100.09    5.69
  11   3   3    4.35    3.35
  12   4   3   -0.40    3.45
  13   5   3   -1.74    4.21
  14   6   3    1.40    4.29
 -14  -6  -3   -2.02    3.70
 -15  -7  -3   34.33    4.64
  15   7   3   18.24    5.17
  -5 -14   3   14.97    5.15
   5  14  -3    4.36    4.49
   4  13  -3    3.19    4.35
  -4 -13   3   15.12    4.80
  -3 -12   3   33.52    4.95
   3  12  -3   23.37    4.26
   2  11  -3    8.39    3.60
  -2 -11   3    6.78    4.15
  -1 -10   3   33.45    4.26
   1  10  -3   32.92    4.03
   0  -9   3   12.01    3.65
   0   9  -3    6.60    3.19
   1  -8   3   48.53    4.45
   1  -8   3   49.66    4.21
  -1   8  -3   49.29    3.93
   2  -7   3   65.73    4.66
  -2   7  -3   72.26    4.08
   2  -7   3   66.70    4.66
   3  -6   3   35.78    2.83
   3  -6   3   28.77    3.38
  -3   6  -3   37.20    3.10
   3  -6   3   33.28    3.40
  -3   6  -3   36.41    2.83
  -4   5  -3  360.58   12.00
   4  -5   3  331.42   12.19
   4  -5   3  341.76   12.42
   4  -5   3  342.42   11.86
  -4   5  -3  372.40   11.84
   5  -4   3   70.94    4.01
  -5   4  -3   68.31    3.98
  -5   4  -3   70.19    3.95
   5  -4   3   64.26    4.12
   5  -4   3   69.60    3.89
   6  -3   3  527.23   17.46
   6  -3   3  544.15   17.57
   6  -3   3  549.26   17.78
  -6   3  -3  538.97   17.42
  -6   3  -3  551.32   17.59
   7  -2   3   36.75    3.09
   7  -2   3   36.16    2.86
  -7   2  -3   32.41    2.88
  -7   2  -3   31.56    3.14
  -8   1  -3  142.62    5.85
  -8   1  -3  142.61    6.46
  -9   0  -3   87.11    5.12
 -10  -1  -3    2.03    3.17
  10   1   3    5.28    3.19
  11   2   3   24.23    3.87
  12   3   3  135.40    7.54
 -13  -4  -3   12.85    3.96
  13   4   3   16.31    4.68
  14   5   3    3.80    4.80
  15   6   3    0.51    4.67
  -4 -14   3   36.37    5.55
   4  14  -3   18.73    4.87
  -3 -13   3    4.85    4.60
   3  13  -3    9.39    4.31
  -2 -12   3   13.43    4.73
   2  12  -3   12.81    4.04
  -1 -11   3   33.05    4.95
   1  11  -3   25.51    4.10
   0 -10   3   13.16    4.04
   0  10  -3    2.21    3.37
   1  -9   3   15.01    3.97
   1  -9   3    8.47    3.51
  -1   9  -3    9.57    3.33
   2  -8   3   14.91    3.54
   2  -8   3   19.62    3.59
  -2   8  -3    9.92    3.21
   3  -7   3    5.24    2.92
   3  -7   3    4.32    3.21
   4  -6   3  155.75    7.15
   4  -6   3  182.44    7.61
   4  -6   3  159.07    6.76
  -4   6  -3  169.65    6.98
  -4   6  -3  164.28    6.60
  -5   5  -3  175.77    6.77
   5  -5   3  152.00    6.88
   5  -5   3  144.88    6.52
   5  -5   3  158.89    7.19
  -5   5  -3  171.90    6.69
   6  -4   3  307.67   11.49
   6  -4   3  327.63   11.49
  -6   4  -3  322.90   11.36
   6  -4   3  346.71   12.05
  -6   4  -3  337.85   11.54
  -7   3  -3  274.95    9.36
   7  -3   3  251.76    9.64
  -7   3  -3  262.77    9.58
   8  -2   3   90.17    4.95
  -8   2  -3   88.26    4.58
  -8   2  -3  103.23    5.26
  -9   1  -3   66.04    4.64
  10   0   3   16.35    3.49
 -10   0  -3   10.26    3.33
 -11  -1  -3  209.89    9.06
  11   1   3  216.87    9.41
 -12  -2  -3   16.06    4.03
  12   2   3   14.36    4.13
  13   3   3   34.03    5.13
 -13  -3  -3   24.10    4.46
  14   4   3   11.12    4.83
 -14  -4  -3   21.30    4.52
  15   5   3    6.19    5.05
  -2 -13   3   35.96    5.56
   2  13  -3   24.63    4.74
  -1 -12   3   54.87    5.74
   1  12  -3   49.07    5.11
   0 -11   3   26.29    4.88
   0  11  -3   30.43    4.30
   1 -10   3   30.62    4.57
   1 -10   3   28.69    4.55
  -1  10  -3   28.83    4.24
  -2   9  -3   70.55    5.18
   2  -9   3   89.13    5.80
   2  -9   3   77.08    5.79
   3  -8   3   14.28    3.47
   3  -8   3    9.75    3.72
   4  -7   3   62.54    4.82
  -4   7  -3   67.61    4.37
   4  -7   3   66.58    5.10
   5  -6   3   20.03    3.39
   5  -6   3   19.54    3.62
  -5   6  -3   22.76    3.05
  -5   6  -3   23.22    3.16
   5  -6   3   13.15    2.76
   6  -5   3  268.85   10.39
   6  -5   3  293.00   10.98
  -6   5  -3  285.87   10.19
   6  -5   3  262.74   10.15
  -6   5  -3  282.54   10.22
   7  -4   3   46.74    4.09
  -7   4  -3   34.96    3.37
  -7   4  -3   44.77    3.81
   7  -4   3   35.00    3.52
   7  -4   3   37.29    3.53
   8  -3   3  186.44    7.80
  -8   3  -3  166.55    7.03
  -8   3  -3  177.40    7.66
  -9   2  -3   30.06    3.05
  -9   2  -3   30.52    3.78
   9  -2   3   32.62    3.74
 -10   1  -3   27.45    4.21
  11   0   3   37.71    4.47
 -11   0  -3   56.18    4.90
  12   1   3   28.34    4.59
 -12  -1  -3   24.50    4.35
  13   2   3   65.93    6.03
 -13  -2  -3   61.45    5.42
  14   3   3    4.92    5.00
 -14  -3  -3    1.49    4.29
  15   4   3   32.07    5.96
  -1 -13   3   15.80    5.34
   0 -12   3   27.36    5.11
   0  12  -3   20.58    4.48
   1 -11   3   20.41    4.92
  -1  11  -3   16.36    4.18
   2 -10   3   36.34    5.05
   2 -10   3   31.88    5.14
  -2  10  -3   35.06    4.54
   3  -9   3   78.71    6.13
   3  -9   3   75.71    5.75
  -3   9  -3   86.83    5.52
   4  -8   3   71.33    5.52
   4  -8   3   85.11    6.07
   5  -7   3   59.07    4.77
   5  -7   3   50.49    5.03
  -6   6  -3    5.42    2.97
   6  -6   3   11.26    3.24
  -6   6  -3   16.52    3.09
   6  -6   3    8.17    3.66
   7  -5   3  206.48    9.27
   7  -5   3  195.17    8.61
  -7   5  -3  241.49    8.71
  -7   5  -3  226.05    8.85
  -8   4  -3  145.58    6.69
   8  -4   3  159.85    7.57
   8  -4   3  150.98    7.15
  -8   4  -3  166.61    7.24
   9  -3   3   77.50    5.18
  -9   3  -3   78.78    5.27
  -9   3  -3   76.38    4.54
 -10   2  -3   95.54    5.88
 -11   1  -3    2.71    3.84
 -12   0  -3   43.93    4.96
  12   0   3   41.31    5.14
 -13  -1  -3   -0.37    4.20
  13   1   3    3.68    4.46
 -14  -2  -3   -5.71    4.40
  14   2   3   -3.00    4.48
 -15  -3  -3    2.74    4.69
  15   3   3    1.60    5.04
   1 -12   3    4.29    4.78
   2 -11   3   21.75    4.97
   2 -11   3   19.73    5.03
   3 -10   3   22.29    4.81
   3 -10   3   15.88    4.71
  -3  10  -3   12.59    4.25
   4  -9   3   10.81    4.45
   4  -9   3   13.63    4.28
   5  -8   3   57.93    5.48
   5  -8   3   47.44    4.80
   6  -7   3    2.08    3.77
   6  -7   3    5.25    3.46
  -7   6  -3   39.47    4.14
   7  -6   3   48.56    5.11
  -8   5  -3   10.56    3.60
   8  -5   3   20.05    4.26
   8  -5   3   13.50    3.57
   9  -4   3  189.85    8.96
   9  -4   3  205.03    8.76
  -9   4  -3  196.55    8.68
 -10   3  -3   20.82    4.27
 -11   2  -3   10.38    4.05
 -12   1  -3   10.48    4.35
 -13   0  -3    5.28    4.39
  13   0   3    5.59    4.61
 -14  -1  -3    6.23    4.64
  14   1   3   15.66    5.43
   2 -12   3   18.14    5.25
   2 -12   3   25.06    5.58
   3 -11   3    6.14    5.16
   3 -11   3   -0.93    4.93
   4 -10   3  116.67    7.20
   4 -10   3   91.75    7.53
   5  -9   3   30.25    4.87
   5  -9   3   16.32    4.90
   6  -8   3    2.71    3.88
   6  -8   3    1.39    4.37
  -7   7  -3    4.22    3.42
   7  -7   3   -5.79    4.51
   8  -6   3    5.18    4.43
  -8   6  -3    3.45    3.65
  -9   5  -3   18.68    4.04
   9  -5   3   18.27    4.56
 -10   4  -3   30.81    4.65
  10  -4   3   36.94    4.59
  10  -4   3   27.97    4.77
 -11   3  -3   44.53    4.92
 -12   2  -3   45.16    5.31
 -13   1  -3    3.84    4.48
   4 -11   3   12.88    5.16
   4 -11   3    9.76    5.61
   5 -10   3   -4.75    5.08
   5 -10   3    1.35    4.51
   6  -9   3   59.11    6.62
   7  -8   3   -3.94    4.98
   8  -7   3   -1.43    4.66
  -8   7  -3    3.94    3.96
   9  -6   3    6.46    4.83
  -9   6  -3    3.06    4.00
  10  -5   3    6.70    4.45
 -10   5  -3   11.31    4.35
 -11   4  -3   52.80    5.46
  11  -4   3   67.17    5.73
 -12   3  -3   11.45    4.57
   7  -9   3    8.10    5.33
   8  -8   3   39.74    6.09
  -9   7  -3   11.29    4.52
   9  -7   3    9.61    5.22
  10  -6   3    1.47    4.94
 -10   6  -3   -2.55    4.36
 -11   5  -3   10.58    4.85
   2 -13  -4   14.80    5.30
 -12   2   4   22.23    4.75
 -11   3   4   24.47    4.72
 -10   4   4   40.52    4.96
   1 -13  -4    6.42    4.56
   1 -13  -4    9.14    4.55
   0 -14  -4    8.95    4.71
 -11   2   4    9.87    4.17
 -10   3   4  112.24    6.65
  -9   4   4   24.11    4.39
   1 -12  -4    6.53    4.05
   1 -12  -4   11.38    4.27
   0 -13  -4    5.09    4.24
  -1 -14  -4   17.68    4.73
 -11   1   4   -2.25    3.76
 -10   2   4   31.48    4.26
  -9   3   4   17.94    3.89
  -8   4   4  142.61    7.01
   2 -10  -4    9.32    3.36
   1 -11  -4   63.08    4.84
   0 -12  -4   88.24    5.93
   0 -12  -4   80.40    5.82
  -1 -13  -4    6.12    4.21
  -2 -14  -4    3.71    4.70
  -3 -15  -4    3.54    5.04
 -10   1   4  172.67    7.82
  -9   2   4   26.40    3.87
  -8   3   4  188.70    8.12
  -7   4   4   16.21    3.39
   2  -9  -4    6.11    2.79
   1 -10  -4  281.38   10.75
   0 -11  -4   -0.32    3.38
  -1 -12  -4  151.91    7.65
  -2 -13  -4  103.74    6.82
  -3 -14  -4   -6.85    4.77
  -4 -15  -4   -3.47    5.10
 -10   0   4   75.93    5.08
  -9   1   4   -0.27    3.02
  -8   2   4  228.68    9.06
  -7   3   4    2.84    2.96
  -6   4   4  385.79   13.41
   2  -8  -4    7.13    2.57
   1  -9  -4    0.76    2.67
   0 -10  -4   13.69    3.34
  -1 -11  -4   69.98    4.97
  -2 -12  -4    4.70    3.72
  -3 -13  -4   92.83    6.29
  -4 -14  -4   14.63    4.84
  -5 -15  -4    1.70    4.79
 -13  -4   4   -3.64    3.80
 -12  -3   4   19.98    4.13
 -11  -2   4  101.48    5.81
  -9   0   4    5.03    2.90
  -8   1   4   34.27    3.49
  -7   2   4  196.12    7.85
  -6   3   4   89.54    4.85
   2  -7  -4  281.17    9.88
   1  -8  -4   25.65    2.89
   0  -9  -4    7.36    2.84
  -1 -10  -4   33.85    3.58
  -2 -11  -4   13.11    3.63
  -3 -12  -4   13.77    3.78
  -4 -13  -4    3.94    3.80
  -5 -14  -4    5.06    4.26
  -6 -15  -4   35.43    5.42
 -13  -5   4   12.50    4.38
 -12  -4   4   12.48    3.96
 -11  -3   4   36.48    4.25
 -10  -2   4   35.56    3.80
  -9  -1   4    3.25    2.57
  -9  -1   4    4.01    2.70
  -8   0   4  147.99    6.32
  -8   0   4  153.50    6.46
  -7   1   4   27.55    2.99
  -7   1   4   27.93    2.74
  -6   2   4    3.41    2.33
  -6   2   4    6.61    2.00
  -5   3   4  694.76   21.89
   3  -5  -4  319.73   10.61
   3  -5  -4  329.84   10.67
   2  -6  -4  356.66   11.48
   2  -6  -4  354.46   11.70
   1  -7  -4    1.90    1.62
   1  -7  -4    2.97    1.94
   0  -8  -4   48.48    3.34
  -1  -9  -4   19.31    2.86
  -2 -10  -4    3.37    2.70
  -3 -11  -4   34.17    3.96
  -4 -12  -4    7.29    3.42
  -5 -13  -4   -1.74    3.83
  -6 -14  -4    2.64    4.19
  -7 -15  -4    1.22    4.55
 -13  -6   4   12.93    4.47
 -12  -5   4    1.80    3.81
 -11  -4   4   13.05    3.62
 -10  -3   4  126.52    6.37
  -9  -2   4    0.78    2.77
  -8  -1   4   90.30    4.81
  -8  -1   4  103.93    4.87
  -7   0   4    1.59    2.14
  -7   0   4    3.22    2.15
  -6   1   4  378.02   12.61
  -6   1   4  392.52   12.88
  -5   2   4    3.20    2.15
   5  -2  -4    3.14    1.47
  -5   2   4    1.57    1.67
  -4   3   4   67.71    3.31
   4  -3  -4   69.66    3.20
   4  -3  -4   73.21    3.22
   3  -4  -4  733.20   23.12
   3  -4  -4  782.98   23.14
  -3   4   4  791.50   23.31
   2  -5  -4   20.63    1.87
   2  -5  -4   21.12    1.86
   1  -6  -4 1377.99   39.37
   1  -6  -4 1287.79   39.47
   1  -6  -4 1296.56   39.19
   0  -7  -4 1396.33   41.87
  -1  -8  -4   42.31    3.10
  -2  -9  -4    2.68    2.23
  -3 -10  -4    5.26    2.88
  -4 -11  -4   33.82    3.73
  -5 -12  -4   11.10    3.52
  -6 -13  -4    0.67    3.56
  -7 -14  -4    7.70    4.30
  -8 -15  -4   -5.14    4.52
 -12  -6   4    5.97    3.97
 -11  -5   4   13.55    3.82
 -10  -4   4   55.54    4.50
   9   3  -4    5.22    2.61
  -9  -3   4    2.45    2.89
   8   2  -4   66.06    3.89
  -8  -2   4   69.96    4.18
  -7  -1   4    3.59    2.12
  -7  -1   4    3.37    2.03
   7   1  -4    5.00    1.90
  -7  -1   4    0.51    1.85
  -6   0   4  283.49   10.04
  -6   0   4  293.89    9.74
   6   0  -4  306.70    9.81
  -6   0   4  292.75   10.04
  -5   1   4    1.35    1.86
   5  -1  -4   -0.47    1.31
  -5   1   4    1.75    1.60
  -5   1   4   -0.69    1.24
  -4   2   4   11.13    1.95
   4  -2  -4    8.35    1.44
  -4   2   4   10.08    1.29
  -4   2   4   11.83    1.72
   4  -2  -4   14.65    1.33
   3  -3  -4  684.07   20.46
   3  -3  -4  679.23   20.19
   3  -3  -4  652.96   20.20
  -3   3   4  682.13   20.59
   3  -3  -4  692.85   20.15
   3  -3  -4  642.91   20.75
   3  -3  -4  678.69   20.12
   2  -4  -4   21.49    1.94
   2  -4  -4   22.90    1.72
  -2   4   4   17.74    1.29
   2  -4  -4   21.02    1.21
   2  -4  -4   19.17    1.13
   2  -4  -4   20.11    1.60
   2  -4  -4   18.50    1.48
   2  -4  -4   18.26    1.19
   1  -5  -4  914.60   27.42
  -1   5   4  909.00   26.96
   1  -5  -4  908.67   27.30
   1  -5  -4  884.71   27.37
   1  -5  -4  915.86   27.14
   1  -5  -4  877.36   27.52
   1  -5  -4  947.72   27.04
   0  -6  -4   37.81    2.32
   0  -6  -4   40.72    2.18
   0   6   4   41.22    1.91
   0  -6  -4   41.07    2.50
   0   6   4   41.10    2.05
   1   7   4  281.69    9.01
   1   7   4  266.25    8.88
   1   7   4  281.63    8.95
  -1  -7  -4  281.04    9.48
   2   8   4  322.50   10.46
  -2  -8  -4  315.32   10.94
  -2  -8  -4  325.14   10.70
  -3  -9  -4   22.70    2.51
  -3  -9  -4   28.80    2.83
   3   9   4   28.32    2.55
  -3  -9  -4   29.51    2.55
  -4 -10  -4   59.63    3.82
  -4 -10  -4   56.70    3.73
   4  10   4   51.62    3.55
  -4 -10  -4   56.64    3.95
  -5 -11  -4   33.89    3.46
  -5 -11  -4   32.69    3.59
  -6 -12  -4   60.52    4.60
  -6 -12  -4   77.51    5.04
  -7 -13  -4    8.80    3.51
  -7 -13  -4   11.86    3.74
  -8 -14  -4    7.03    4.01
  -8 -14  -4    9.98    4.17
  -9 -15  -4   -4.21    4.39
 -12  -7   4    8.10    4.23
 -12  -7   4   12.39    4.22
 -11  -6   4   20.13    3.79
 -11  -6   4   26.01    4.37
 -10  -5   4    7.31    3.67
 -10  -5   4    7.40    3.12
  -9  -4   4    3.51    2.72
  -9  -4   4   -1.70    2.87
  -8  -3   4   71.28    4.36
  -8  -3   4   69.52    4.04
   8   3  -4   78.23    4.25
  -7  -2   4  251.19    8.83
  -7  -2   4  241.62    9.06
   7   2  -4  266.34    8.93
  -7  -2   4  240.64    8.64
  -6  -1   4  217.11    7.97
  -6  -1   4  215.47    7.73
   6   1  -4  220.00    7.71
  -6  -1   4  224.45    7.77
   5   0  -4  112.49    4.24
  -5   0   4  114.01    4.42
   5   0  -4  116.17    4.46
   5   0  -4  115.12    4.30
  -5   0   4  105.82    4.37
  -5   0   4  113.34    4.69
  -5   0   4  112.95    4.62
   4  -1  -4 1758.13   50.53
   4  -1  -4 1728.68   50.69
  -4   1   4 1665.90   50.75
   4  -1  -4 1723.41   50.38
  -4   1   4 1677.74   50.47
   4  -1  -4 1770.93   50.44
   4  -1  -4 1590.81   50.72
  -4   1   4 1792.37   50.89
   3  -2  -4   23.05    1.44
  -3   2   4   23.68    1.47
   3  -2  -4   23.57    1.85
   3  -2  -4   19.04    1.45
   3  -2  -4   19.18    1.16
   3  -2  -4   19.86    1.59
   3  -2  -4   20.65    1.41
   2  -3  -4   11.42    1.08
   2  -3  -4   16.00    1.16
  -2   3   4   13.56    1.44
   2  -3  -4   12.39    1.00
   2  -3  -4   13.59    1.34
  -2   3   4   14.86    1.18
   2  -3  -4   13.83    1.10
   2  -3  -4   19.07    1.65
   1  -4  -4  171.04    5.92
  -1   4   4  162.24    5.53
   1  -4  -4  160.25    5.68
   1  -4  -4  177.41    5.46
   1  -4  -4  170.43    5.82
   1  -4  -4  171.53    5.70
  -1   4   4  172.86    5.52
   1  -4  -4  175.07    5.50
   1  -4  -4  167.68    6.00
   0  -5  -4   14.79    1.37
   0  -5  -4   11.22    1.43
   0   5   4   12.90    1.17
   0  -5  -4   15.63    1.40
   0  -5  -4   12.63    1.25
   0   5   4   12.46    1.11
   0   5   4   13.50    1.05
   1   6   4 1081.09   32.36
  -1  -6  -4 1110.90   32.40
   1   6   4 1071.51   32.43
   1   6   4 1096.30   32.25
   1   6   4 1078.13   32.17
   1   6   4 1089.04   32.16
   2   7   4   56.40    2.69
   2   7   4   55.63    2.64
   2   7   4   56.58    2.72
  -2  -7  -4   56.60    2.70
   2   7   4   56.40    2.68
   2   7   4   54.61    2.77
  -3  -8  -4  120.02    4.97
   3   8   4  112.62    4.52
   3   8   4  119.11    4.56
   3   8   4  112.52    4.72
   3   8   4  112.29    4.50
  -4  -9  -4   88.89    4.37
  -4  -9  -4   90.60    4.46
   4   9   4   88.09    4.37
   4   9   4   88.27    4.06
  -5 -10  -4   16.59    2.97
  -5 -10  -4   17.02    2.89
  -5 -10  -4   14.82    2.66
  -6 -11  -4    2.67    2.88
  -6 -11  -4    8.94    2.93
  -6 -11  -4    1.58    2.64
  -6 -11  -4    7.56    3.02
  -7 -12  -4    2.68    3.13
  -7 -12  -4    4.66    3.31
  -8 -13  -4   17.56    3.98
  -8 -13  -4    7.96    3.97
  -9 -14  -4    2.96    3.97
  -9 -14  -4    3.47    3.87
 -10 -15  -4    4.06    4.50
 -12  -8   4   37.29    5.08
 -12  -8   4   31.02    5.14
 -11  -7   4    6.56    3.84
 -11  -7   4    8.53    3.74
 -10  -6   4   28.18    4.01
 -10  -6   4   35.35    4.06
  -9  -5   4   -1.77    2.92
  -9  -5   4    1.63    2.82
  -8  -4   4   16.82    2.88
   8   4  -4   23.87    3.06
  -8  -4   4   18.28    3.08
  -7  -3   4  179.55    6.89
   7   3  -4  177.17    6.86
  -7  -3   4  167.47    6.96
  -6  -2   4  741.24   23.10
  -6  -2   4  730.08   23.26
   6   2  -4  754.86   23.12
  -6  -2   4  762.05   22.81
  -5  -1   4  209.04    7.25
  -5  -1   4  201.53    7.12
   5   1  -4  224.86    7.39
  -5  -1   4  208.56    7.52
   5   1  -4  212.92    7.19
  -5  -1   4  210.21    7.34
  -5  -1   4  210.18    7.23
  -4   0   4  428.62   14.09
   4   0  -4  482.95   13.84
   4   0  -4  463.14   13.84
  -4   0   4  446.65   13.90
   4   0  -4  451.42   13.94
   4   0  -4  460.09   14.06
  -4   0   4  438.29   13.81
  -4   0   4  423.22   13.59
  -4   0   4  448.63   14.01
   4   0  -4  431.96   13.92
   3  -1  -4    2.05    1.10
   3  -1  -4    2.60    0.97
   3  -1  -4    4.85    1.26
  -3   1   4    3.26    0.96
   3  -1  -4    3.83    1.07
   3  -1  -4    2.70    0.44
   3  -1  -4    1.80    0.95
  -3   1   4    2.25    1.20
  -2   2   4   49.52    2.22
   2  -2  -4   54.02    2.14
  -2   2   4   55.42    2.25
  -2   2   4   57.91    2.52
   2  -2  -4   46.59    2.34
   2  -2  -4   55.29    2.22
   2  -2  -4   46.20    2.43
  -1   3   4   33.85    1.61
   1  -3  -4   33.30    1.48
   1  -3  -4   29.69    1.53
   1  -3  -4   28.33    1.69
   1  -3  -4   35.00    1.87
   1  -3  -4   33.19    1.53
   1  -3  -4   29.69    1.84
   0   4   4   65.49    2.42
   0  -4  -4   59.43    2.46
   0  -4  -4   62.52    2.42
   0  -4  -4   59.50    2.61
   0   4   4   61.76    2.43
   0  -4  -4   62.18    2.71
   1   5   4  222.33    7.43
  -1  -5  -4  235.88    7.64
   1   5   4  226.03    7.32
   1   5   4  233.04    7.51
  -1  -5  -4  228.46    7.45
   1   5   4  224.87    7.26
   1   5   4  230.04    7.10
   2   6   4  116.86    4.23
   2   6   4  111.27    4.25
   2   6   4  112.79    4.23
  -2  -6  -4  113.85    4.23
   2   6   4  108.13    4.12
  -2  -6  -4  108.68    3.94
   2   6   4  116.23    4.01
   3   7   4  257.09    8.49
  -3  -7  -4  267.31    8.52
   3   7   4  237.93    8.58
   3   7   4  248.26    8.47
   3   7   4  258.09    8.47
   3   7   4  262.54    8.35
  -4  -8  -4    4.59    1.87
   4   8   4    1.40    1.82
   4   8   4   -0.15    1.52
  -4  -8  -4    1.90    1.91
   4   8   4    2.00    1.62
  -5  -9  -4  230.62    8.61
   5   9   4  236.54    8.26
  -5  -9  -4  231.74    8.77
  -6 -10  -4   68.10    4.36
  -6 -10  -4   73.53    4.53
   6  10   4   71.02    4.07
  -7 -11  -4  104.71    5.35
  -7 -11  -4   95.11    5.37
  -8 -12  -4   12.98    3.48
  -8 -12  -4    9.74    3.37
  -8 -12  -4    3.79    3.25
  -9 -13  -4   21.43    3.93
  -9 -13  -4   19.88    4.13
  -9 -13  -4   20.90    4.05
 -10 -14  -4   -1.93    4.00
 -12  -9   4   -3.59    4.31
 -12  -9   4    5.34    4.41
 -11  -8   4   13.45    4.11
 -11  -8   4    1.13    3.79
 -10  -7   4   65.90    5.09
 -10  -7   4   72.40    5.30
  -9  -6   4   23.38    3.48
  -9  -6   4   20.01    3.74
  -8  -5   4   32.65    3.31
  -8  -5   4   30.05    3.62
   8   5  -4   33.85    3.42
  -7  -4   4   30.62    3.15
  -7  -4   4   23.88    2.87
  -6  -3   4   86.31    4.27
   6   3  -4   91.42    4.23
  -6  -3   4   87.64    4.41
   5   2  -4  441.30   13.97
  -5  -2   4  417.48   14.02
  -5  -2   4  449.37   14.00
  -5  -2   4  434.51   13.53
  -4  -1   4 1073.62   32.11
  -4  -1   4 1047.92   31.81
   4   1  -4 1068.42   31.99
   4   1  -4 1063.81   31.83
  -4  -1   4 1063.02   31.96
  -4  -1   4 1078.04   31.85
   4   1  -4 1059.76   31.98
  -4  -1   4 1061.17   31.64
  -4  -1   4 1084.96   31.76
   3   0  -4  161.12    5.27
  -3   0   4  152.39    5.34
   3   0  -4  151.23    5.36
   3   0  -4  152.06    5.39
  -3   0   4  154.20    5.52
  -3   0   4  152.99    5.21
  -3   0   4  151.13    5.14
   3   0  -4  150.20    5.24
   3   0  -4  156.17    5.29
  -2   1   4 3144.13   90.69
   2  -1  -4 3205.85   90.62
  -2   1   4 3146.93   90.68
   2  -1  -4 3125.51   90.71
  -2   1   4 3120.57   90.45
  -2   1   4 3136.28   90.87
   2  -1  -4 3153.19   90.79
   2  -1  -4 3240.60   90.66
  -1   2   4 2076.76   63.42
   1  -2  -4 2235.20   63.32
  -1   2   4 2171.31   63.59
   1  -2  -4 2208.67   63.51
   1  -2  -4 2166.70   63.35
   1  -2  -4 2156.47   63.37
   0  -3  -4  687.04   21.07
   0   3   4  701.56   20.90
   0  -3  -4  704.45   20.79
   0  -3  -4  727.17   20.98
   0  -3  -4  692.81   21.02
   0   3   4  706.04   20.86
   0  -3  -4  691.09   20.83
   1   4   4  286.73    8.75
   1   4   4  283.33    8.90
  -1  -4  -4  282.80    9.01
   1   4   4  273.40    8.76
  -1  -4  -4  264.45    8.78
   1   4   4  290.11    8.96
  -1  -4  -4  284.41    8.90
  -1  -4  -4  269.16    8.85
   1   4   4  287.89    8.41
   2   5   4   35.20    1.87
  -2  -5  -4   35.77    1.90
   2   5   4   34.32    1.93
   2   5   4   33.95    1.56
   2   5   4   32.41    1.87
  -2  -5  -4   36.07    1.57
   2   5   4   33.72    1.84
   3   6   4   42.53    2.33
   3   6   4   42.59    2.44
   3   6   4   40.92    2.30
   3   6   4   44.74    2.08
  -3  -6  -4   45.76    2.29
  -3  -6  -4   44.04    1.63
  -3  -6  -4   40.59    2.02
  -4  -7  -4   38.56    2.37
   4   7   4   36.88    2.38
  -4  -7  -4   41.46    2.20
  -4  -7  -4   47.05    2.81
   4   7   4   34.27    2.67
   4   7   4   42.26    2.39
   4   7   4   34.30    2.44
  -5  -8  -4  523.36   17.29
  -5  -8  -4  545.55   17.22
   5   8   4  524.05   16.85
   5   8   4  543.10   16.80
  -6  -9  -4   27.38    3.20
  -6  -9  -4   20.51    2.74
  -7 -10  -4  449.63   15.91
  -7 -10  -4  468.73   15.72
  -7 -10  -4  477.57   15.82
  -8 -11  -4    6.17    3.21
  -8 -11  -4    5.43    3.09
  -9 -12  -4   11.01    3.38
  -9 -12  -4    7.59    3.65
  -9 -12  -4    8.05    3.59
 -10 -13  -4   20.44    4.20
 -10 -13  -4   11.02    4.00
 -11 -14  -4   -4.02    4.36
 -11 -14  -4   -1.60    4.18
 -11  -9   4   13.13    4.49
 -11  -9   4    6.23    4.15
 -10  -8   4    7.10    3.96
 -10  -8   4    7.70    4.04
  -9  -7   4    1.57    3.23
  -9  -7   4    3.20    3.37
  -8  -6   4   34.41    3.74
  -8  -6   4   29.03    3.62
   8   6  -4   28.50    3.35
   7   5  -4   34.30    3.22
  -7  -5   4   34.07    3.37
  -7  -5   4   41.99    3.48
  -6  -4   4   42.73    3.26
  -6  -4   4   44.13    3.30
   6   4  -4   43.38    3.16
   5   3  -4   20.59    2.21
  -5  -3   4   15.64    2.05
  -5  -3   4   15.41    2.25
  -4  -2   4    5.28    1.05
   4   2  -4    5.64    1.33
   4   2  -4    3.47    1.52
  -4  -2   4    7.27    1.16
   4   2  -4    8.42    1.40
  -4  -2   4    6.80    1.53
  -4  -2   4    5.17    1.55
  -4  -2   4    4.16    1.22
   4   2  -4    4.81    0.95
  -4  -2   4    6.85    1.51
  -4  -2   4    5.00    0.61
  -3  -1   4  963.62   28.61
   3   1  -4  960.22   28.65
  -3  -1   4  969.18   28.82
  -3  -1   4  953.37   28.70
   3   1  -4  967.64   28.71
   3   1  -4  941.34   28.43
   3   1  -4  958.65   28.42
   3   1  -4  961.19   28.81
   3   1  -4  953.41   28.82
   3   1  -4  961.35   27.99
  -3  -1   4  957.06   28.88
   3   1  -4  993.56   28.64
  -3  -1   4  961.22   28.68
   2   0  -4   89.66    2.82
   2   0  -4   90.37    3.33
  -2   0   4   88.87    3.48
   2   0  -4   93.87    3.44
   2   0  -4   89.26    3.41
  -2   0   4   85.08    3.24
  -2   0   4   80.33    3.37
   2   0  -4   93.89    3.21
   2   0  -4   91.08    3.37
  -2   0   4   85.99    3.23
   2   0  -4   84.68    3.17
  -1   1   4   49.21    2.19
  -1   1   4   49.14    2.16
   1  -1  -4   52.19    2.12
   1  -1  -4   52.72    2.16
  -1   1   4   49.00    2.25
   1  -1  -4   53.08    2.25
  -1   1   4   49.95    1.87
   0  -2  -4 3361.06   99.43
   0  -2  -4 3422.28   99.39
   0   2   4 3418.69   99.37
   0  -2  -4 3465.13   99.24
   0  -2  -4 3434.97   99.37
   0   2   4 3445.07   99.33
   0  -2  -4 3339.04   99.28
   1   3   4   34.97    1.69
  -1  -3  -4   34.97    1.77
   1   3   4   35.66    1.74
  -1  -3  -4   35.15    1.31
   1   3   4   32.01    1.59
  -1  -3  -4   34.15    1.68
  -1  -3  -4   35.80    1.62
   1   3   4   31.87    1.56
  -1  -3  -4   33.86    1.65
   2   4   4  132.18    4.58
   2   4   4  131.85    4.00
  -2  -4  -4  130.66    4.60
   2   4   4  137.29    4.65
  -2  -4  -4  132.31    4.16
   2   4   4  131.28    4.51
  -2  -4  -4  121.23    4.65
   2   4   4  137.69    4.61
  -2  -4  -4  128.48    4.59
  -3  -5  -4   17.32    1.48
   3   5   4   18.55    1.53
  -3  -5  -4   17.56    1.02
   3   5   4   21.58    1.55
   3   5   4   23.80    1.71
  -3  -5  -4   17.61    1.19
  -4  -6  -4   65.67    3.30
   4   6   4   63.06    3.23
   4   6   4   61.51    3.09
  -4  -6  -4   64.53    2.76
  -4  -6  -4   67.64    3.03
   4   6   4   67.26    3.07
  -5  -7  -4    2.41    1.87
  -5  -7  -4    0.61    1.43
   5   7   4    2.29    1.50
  -5  -7  -4    3.67    1.35
  -6  -8  -4  178.12    7.39
  -6  -8  -4  183.31    7.28
   6   8   4  196.69    7.13
  -7  -9  -4   12.93    2.98
   7   9   4   10.69    2.42
  -7  -9  -4   13.29    2.85
  -8 -10  -4   -0.28    2.72
  -8 -10  -4    0.27    2.80
  -9 -11  -4   81.69    5.29
  -9 -11  -4   87.61    5.45
 -10 -12  -4   22.36    4.00
 -10 -12  -4   22.36    4.18
 -11 -13  -4   -2.33    3.86
 -11 -13  -4    5.71    4.27
 -12 -14  -4   -0.42    4.59
 -11 -10   4   12.65    4.36
 -11 -10   4   16.40    4.61
 -10  -9   4   69.22    5.43
 -10  -9   4   60.28    5.61
  -9  -8   4   17.43    3.78
  -9  -8   4   18.56    3.76
  -8  -7   4   46.56    4.28
  -8  -7   4   56.49    4.32
   8   7  -4   48.77    4.10
  -7  -6   4   52.47    3.96
  -7  -6   4   51.22    3.94
   7   6  -4   53.59    3.71
   6   5  -4   24.32    2.58
  -6  -5   4   28.77    2.86
   6   5  -4   30.23    2.87
  -6  -5   4   29.11    3.04
  -5  -4   4  194.13    7.45
   5   4  -4  189.49    7.24
   5   4  -4  200.64    7.22
  -5  -4   4  207.42    7.46
  -4  -3   4   25.25    1.40
   4   3  -4   21.42    1.73
  -4  -3   4   20.44    2.14
  -4  -3   4   25.42    2.28
   4   3  -4   22.21    2.12
  -4  -3   4   24.37    2.01
   4   3  -4   25.32    2.02
  -4  -3   4   25.33    1.36
  -3  -2   4  141.29    4.53
   3   2  -4  143.95    5.06
  -3  -2   4  142.83    5.11
  -3  -2   4  126.20    4.93
   3   2  -4  144.42    5.21
   3   2  -4  139.27    4.45
   3   2  -4  138.80    4.85
   3   2  -4  142.66    5.11
  -3  -2   4  137.97    5.19
   3   2  -4  145.82    5.04
  -3  -2   4  141.65    5.24
  -3  -2   4  139.96    5.10
   2   1  -4   29.07    1.67
   2   1  -4   27.96    1.27
  -2  -1   4   32.35    1.81
   2   1  -4   31.28    1.74
   2   1  -4   30.73    1.81
  -2  -1   4   30.00    1.74
   2   1  -4   37.87    1.85
  -2  -1   4   36.80    1.80
   2   1  -4   29.84    1.57
  -2  -1   4   30.72    1.87
   2   1  -4   30.22    1.65
   2   1  -4   31.85    1.41
  -2  -1   4   32.40    1.33
   1   0  -4 9273.86  270.23
  -1   0   4 9289.64  270.61
  -1   0   4 8995.23  270.68
  -1   0   4 9518.13  270.62
  -1   0   4 9226.59  270.55
   1   0  -4 9620.78  270.60
   1   0  -4 9400.65  270.54
   1   0  -4 9470.73  270.61
   1   0  -4 9142.84  270.35
  -1   0   4 9438.34  270.39
   0   1   4 3357.55   94.67
   0   1   4 3184.71   95.04
   0  -1  -4 3242.34   94.94
   0  -1  -4 3348.87   95.01
   0   1   4 3369.90   95.08
   0  -1  -4 3272.15   95.01
   0  -1  -4 3215.37   94.97
   0  -1  -4 3197.35   94.65
   0  -1  -4 3173.66   94.97
  -1  -2  -4 1288.53   38.59
  -1  -2  -4 1335.44   38.65
   1   2   4 1323.83   38.65
  -1  -2  -4 1308.60   38.53
  -1  -2  -4 1313.20   38.49
   1   2   4 1285.63   38.58
  -1  -2  -4 1346.40   38.40
   1   2   4 1311.01   38.61
   1   2   4 1296.91   38.54
   2   3   4   38.01    1.78
   2   3   4   33.71    1.78
  -2  -3  -4   38.27    1.44
   2   3   4   38.91    1.46
  -2  -3  -4   38.99    1.83
   2   3   4   41.28    1.79
   2   3   4   44.29    1.92
  -2  -3  -4   32.82    1.78
  -2  -3  -4   37.10    1.89
   3   4   4  419.92   13.04
   3   4   4  441.56   13.03
  -3  -4  -4  406.75   12.95
  -3  -4  -4  406.23   12.60
  -3  -4  -4  419.14   12.57
   3   4   4  423.14   12.92
  -4  -5  -4  103.67    4.22
  -4  -5  -4  106.35    3.58
  -4  -5  -4  101.99    4.06
   4   5   4  100.53    4.13
   4   5   4   95.86    4.15
   4   5   4  101.22    4.03
  -4  -5  -4  108.10    3.72
  -5  -6  -4  144.24    5.58
   5   6   4  148.59    5.73
  -5  -6  -4  148.92    5.30
  -6  -7  -4  108.91    4.98
  -6  -7  -4  105.43    4.97
   6   7   4  104.03    4.70
   7   8   4  295.81   10.46
  -7  -8  -4  308.57   10.62
  -7  -8  -4  289.90   10.78
   8   9   4   36.50    3.22
  -8  -9  -4   29.34    3.37
  -8  -9  -4   29.40    3.26
  -9 -10  -4    7.64    3.26
  -9 -10  -4   13.27    3.35
 -10 -11  -4    8.17    3.77
 -10 -11  -4    7.14    3.68
 -11 -12  -4   -0.36    3.84
 -11 -12  -4   -1.12    3.73
 -12 -13  -4    2.37    4.18
 -12 -13  -4   -3.27    4.44
 -11 -11   4    6.98    4.63
 -10 -10   4   -1.18    4.23
 -10 -10   4    4.91    4.17
  -9  -9   4   30.51    4.23
  -9  -9   4   22.16    4.27
  -8  -8   4   21.76    3.71
  -8  -8   4   21.18    3.65
   7   7  -4   41.01    3.68
  -7  -7   4   34.79    3.62
  -7  -7   4   39.67    3.80
   7   7  -4   29.98    3.39
   6   6  -4  182.58    7.35
   6   6  -4  186.39    7.49
  -6  -6   4  195.10    7.55
  -6  -6   4  187.58    7.58
  -5  -5   4   23.81    2.63
   5   5  -4   22.06    2.42
  -5  -5   4   22.96    2.59
   5   5  -4   25.74    2.57
  -4  -4   4  166.06    6.39
  -4  -4   4  169.23    5.79
   4   4  -4  164.20    6.37
  -4  -4   4  174.58    6.53
   4   4  -4  179.60    6.19
   4   4  -4  169.01    6.26
  -3  -3   4  136.64    4.71
  -3  -3   4  134.27    5.08
   3   3  -4  146.29    5.05
   3   3  -4  142.51    5.16
  -3  -3   4  136.98    5.14
   3   3  -4  140.32    5.09
   3   3  -4  139.21    5.25
   3   3  -4  134.15    5.04
  -3  -3   4  132.87    5.18
   3   3  -4  137.11    4.57
  -3  -3   4  141.43    5.31
  -2  -2   4  131.70    4.44
  -2  -2   4  135.55    4.94
   2   2  -4  129.36    4.69
   2   2  -4  133.80    4.72
   2   2  -4  141.33    4.79
   2   2  -4  139.09    4.80
   2   2  -4  130.91    4.85
  -2  -2   4  130.97    4.78
   2   2  -4  130.56    4.36
  -2  -2   4  129.56    4.80
   2   2  -4  139.79    4.74
  -2  -2   4  134.77    4.84
  -2  -2   4  133.73    4.78
   2   2  -4  131.08    4.12
  -1  -1   4  158.79    5.06
   1   1  -4  159.25    5.03
   1   1  -4  157.35    5.28
   1   1  -4  159.86    5.32
  -1  -1   4  159.22    5.34
   1   1  -4  162.95    5.28
   1   1  -4  151.85    5.20
   1   1  -4  150.47    5.35
  -1  -1   4  150.80    5.33
  -1  -1   4  151.67    5.37
  -1  -1   4  158.15    5.22
   1   1  -4  154.48    5.23
   0   0  -4  107.75    3.58
   0   0  -4  108.24    3.77
   0   0   4  102.10    3.75
   0   0   4  107.22    3.78
   0   0  -4  108.66    3.62
   0   0   4  111.44    3.78
   0   0   4  109.34    3.80
   0   0  -4  103.32    3.71
   0   0  -4  107.36    3.58
   0   0  -4  105.23    3.71
   0   0  -4  102.03    3.65
   1   1   4 3939.47  113.30
  -1  -1  -4 3916.98  113.31
   1   1   4 3976.18  113.39
   1   1   4 3982.22  113.32
   1   1   4 3434.68  113.27
  -1  -1  -4 3938.28  113.31
  -1  -1  -4 3932.68  113.30
   1   1   4 3991.67  113.35
  -1  -1  -4 3928.88  113.27
  -1  -1  -4 3985.65  113.28
   2   2   4    4.94    0.63
   2   2   4    4.37    0.74
   2   2   4    3.54    0.77
  -2  -2  -4    4.12    0.77
   2   2   4    5.42    0.88
  -2  -2  -4    5.62    0.62
   2   2   4    5.01    0.80
  -2  -2  -4    3.21    0.79
  -2  -2  -4    3.62    0.81
   3   3   4  619.99   18.57
   3   3   4  648.35   18.98
  -3  -3  -4  621.43   18.90
  -3  -3  -4  606.44   18.84
  -3  -3  -4  625.04   18.70
   3   3   4  637.30   18.88
   3   3   4  628.48   18.80
  -3  -3  -4  620.47   18.92
   4   4   4  783.49   23.61
  -4  -4  -4  782.32   23.63
  -4  -4  -4  781.20   23.17
   4   4   4  773.86   23.57
   4   4   4  780.95   23.16
   4   4   4  765.35   23.44
  -4  -4  -4  779.61   23.54
  -5  -5  -4   26.92    2.24
   5   5   4   26.82    2.15
   5   5   4   23.43    2.19
  -5  -5  -4   27.26    1.96
   5   5   4   25.61    1.48
   5   5   4   24.09    1.99
  -5  -5  -4   26.29    1.77
  -6  -6  -4 1324.32   39.22
  -6  -6  -4 1291.44   38.46
   6   6   4 1273.18   39.00
  -7  -7  -4   -0.73    2.27
  -7  -7  -4    0.21    2.23
   7   7   4    1.93    1.89
  -8  -8  -4   23.48    3.01
  -8  -8  -4   22.58    3.05
   8   8   4   18.30    2.72
  -9  -9  -4   19.08    3.08
   9   9   4   17.66    3.00
  -9  -9  -4   14.75    3.06
 -10 -10  -4    4.55    3.33
 -10 -10  -4    0.30    3.17
 -11 -11  -4    5.38    3.54
 -11 -11  -4    4.40    3.54
 -12 -12  -4    1.12    4.08
 -12 -12  -4    7.09    4.30
 -13 -13  -4   -4.29    4.29
 -10 -11   4    2.91    4.22
 -10 -11   4   -0.39    4.25
  -9 -10   4   58.49    5.46
  -9 -10   4   49.89    5.00
  -8  -9   4   -4.10    3.65
  -8  -9   4    0.64    3.24
  -7  -8   4   47.25    4.29
   7   8  -4   43.94    3.81
  -7  -8   4   38.28    3.88
   7   8  -4   35.39    3.87
   6   7  -4    2.86    2.37
  -6  -7   4    6.99    2.75
  -6  -7   4    8.21    2.68
   6   7  -4    5.70    2.71
   5   6  -4  260.25    9.31
  -5  -6   4  262.65    9.52
  -5  -6   4  250.67    9.31
   5   6  -4  264.80    9.31
  -4  -5   4   39.25    2.96
  -4  -5   4   37.49    2.27
   4   5  -4   35.43    2.71
  -4  -5   4   36.81    2.92
   4   5  -4   40.08    2.70
   3   4  -4    2.41    1.03
   3   4  -4    1.54    1.67
  -3  -4   4    2.43    1.54
  -3  -4   4    1.87    1.66
   3   4  -4    1.85    1.52
  -3  -4   4    2.58    1.23
   3   4  -4    4.25    1.33
   3   4  -4    1.58    1.34
   3   4  -4    0.74    0.92
  -2  -3   4   32.58    2.19
  -2  -3   4   34.38    2.10
   2   3  -4   34.60    2.05
  -2  -3   4   34.40    1.88
   2   3  -4   35.09    1.74
  -2  -3   4   33.99    2.03
   2   3  -4   30.27    2.02
   2   3  -4   36.90    2.09
   2   3  -4   33.81    1.95
  -2  -3   4   36.66    2.16
   2   3  -4   41.00    2.26
  -1  -2   4  122.34    4.42
   1   2  -4  126.98    4.52
   1   2  -4  129.05    4.57
   1   2  -4  129.54    4.65
   1   2  -4  128.16    4.36
  -1  -2   4  123.84    4.65
  -1  -2   4  135.74    4.61
   1   2  -4  135.71    4.67
  -1  -2   4  124.13    4.69
  -1  -2   4  127.55    4.59
   1   2  -4  138.06    4.67
   1   2  -4  130.85    4.48
   0  -1   4    9.71    0.94
   0   1  -4    8.03    0.94
   0  -1   4   10.34    1.10
   0  -1   4    9.22    1.00
   0  -1   4    9.34    1.00
   0   1  -4   11.01    1.04
   0   1  -4   10.78    1.08
   0   1  -4   10.47    0.94
   0   1  -4   12.40    0.99
   0  -1   4   10.39    1.09
   0   1  -4    8.79    1.01
   0   1  -4    8.98    1.02
   0   1  -4    9.60    0.76
  -1   0  -4 8344.53  236.11
  -1   0  -4 8080.39  235.98
  -1   0  -4 8167.00  235.96
  -1   0  -4 8085.27  236.07
  -1   0  -4 8141.53  236.05
   1   0   4 8061.02  236.02
   1   0   4 8071.43  236.20
   1   0   4 8028.75  236.16
  -1   0  -4 8439.74  236.12
  -1   0  -4 8124.83  236.13
  -1   0  -4 8041.08  236.14
  -1   0  -4 8052.71  236.11
   1   0   4 8226.56  236.23
   2   1   4 1840.67   54.97
   2   1   4 1892.61   55.01
   2   1   4 1865.78   54.90
  -2  -1  -4 1868.58   54.88
   2   1   4 1882.79   55.01
  -2  -1  -4 1902.02   54.98
  -2  -1  -4 1863.34   55.08
  -2  -1  -4 1884.80   54.92
   2   1   4 1931.72   55.02
   2   1   4 1875.84   54.94
  -2  -1  -4 1877.50   54.91
   3   2   4 1182.30   34.39
   3   2   4 1166.53   34.59
   3   2   4 1154.85   34.44
  -3  -2  -4 1164.40   34.42
  -3  -2  -4 1150.57   34.47
   3   2   4 1174.63   34.40
  -3  -2  -4 1161.44   34.54
   3   2   4 1174.48   34.48
  -3  -2  -4 1173.96   34.48
  -4  -3  -4  233.27    7.63
   4   3   4  238.21    7.58
   4   3   4  230.65    7.45
  -4  -3  -4  219.08    7.56
   4   3   4  217.64    7.60
   4   3   4  230.60    7.35
  -4  -3  -4  227.75    7.36
  -5  -4  -4    1.70    1.40
   5   4   4    1.23    1.29
   5   4   4    0.16    1.37
  -5  -4  -4    0.28    1.07
   5   4   4    1.12    1.38
   5   4   4    1.98    0.92
   6   5   4  555.34   17.19
   6   5   4  560.54   17.88
  -6  -5  -4  563.74   17.69
  -6  -5  -4  587.26   17.98
  -7  -6  -4   14.24    2.35
   7   6   4   19.95    2.38
  -8  -7  -4  104.98    4.91
  -8  -7  -4   89.89    4.88
   8   7   4  102.63    5.00
   9   8   4    3.83    2.67
  -9  -8  -4    2.75    2.49
  -9  -8  -4    4.65    2.61
 -10  -9  -4   20.97    3.62
 -10  -9  -4   27.67    3.57
 -11 -10  -4   11.13    3.75
 -11 -10  -4    7.21    3.78
  11  10   4    9.93    3.30
 -12 -11  -4   -3.16    3.90
 -12 -11  -4    7.55    3.92
 -13 -12  -4    4.96    4.54
 -13 -12  -4   -3.10    4.01
  -9 -11   4    3.62    4.09
  -8 -10   4    4.74    3.61
  -8 -10   4    7.57    3.62
   8  10  -4    7.97    3.96
  -7  -9   4    6.86    3.57
  -7  -9   4    9.99    3.41
   7   9  -4   11.92    3.52
  -6  -8   4    6.67    3.00
   6   8  -4    8.10    2.77
  -6  -8   4    7.79    2.81
   6   8  -4    8.72    3.19
   5   7  -4   53.52    3.70
  -5  -7   4   53.01    3.64
  -5  -7   4   50.90    3.89
   5   7  -4   56.97    3.84
   4   6  -4  131.63    5.65
  -4  -6   4  146.48    5.50
  -4  -6   4  132.42    5.86
  -4  -6   4  143.83    5.78
   4   6  -4  143.21    5.97
  -3  -5   4  364.11   11.29
   3   5  -4  333.94   11.40
   3   5  -4  335.10   10.90
  -3  -5   4  346.23   11.42
   3   5  -4  349.53   11.16
   3   5  -4  351.86   11.58
  -3  -5   4  350.20   11.65
  -2  -4   4  793.56   23.22
   2   4  -4  769.40   23.00
  -2  -4   4  759.27   23.34
   2   4  -4  747.48   23.14
   2   4  -4  738.86   23.27
   2   4  -4  770.57   22.94
   2   4  -4  763.35   23.06
   2   4  -4  772.90   23.37
  -2  -4   4  703.08   23.37
   2   4  -4  794.47   23.45
  -2  -4   4  754.78   23.22
  -2  -4   4  804.45   23.31
  -1  -3   4   18.73    1.51
   1   3  -4   18.68    1.48
   1   3  -4   18.09    1.35
   1   3  -4   18.24    1.46
   1   3  -4   13.07    1.55
   1   3  -4   16.18    1.46
  -1  -3   4   15.89    1.47
   1   3  -4   20.88    1.60
  -1  -3   4   18.42    1.56
   1   3  -4   16.47    1.28
  -1  -3   4   15.56    1.66
   1   3  -4   19.53    1.60
  -1  -3   4   18.26    1.53
   0  -2   4  248.12    8.08
   0   2  -4  256.37    8.02
   0  -2   4  255.97    7.97
   0   2  -4  248.88    8.03
   0   2  -4  257.42    8.19
   0   2  -4  255.68    7.63
   0   2  -4  254.28    8.10
   0  -2   4  244.53    8.11
   0   2  -4  241.50    8.08
   0   2  -4  251.28    8.00
   0   2  -4  246.44    7.61
   0  -2   4  253.09    8.25
   0   2  -4  257.04    8.19
   0   2  -4  243.48    7.86
  -1   1  -4   51.20    2.16
  -1   1  -4   48.27    1.94
  -1   1  -4   49.15    1.80
   1  -1   4   45.36    2.07
  -1   1  -4   45.17    1.99
   1  -1   4   47.72    2.10
   1  -1   4   46.32    2.20
  -1   1  -4   46.15    1.79
  -1   1  -4   48.11    2.08
   1  -1   4   50.28    2.26
  -1   1  -4   47.47    1.96
  -1   1  -4   41.37    2.09
   1  -1   4   50.07    1.97
   1  -1   4   48.95    1.82
  -1   1  -4   49.91    2.15
   1  -1   4   48.24    2.18
  -2   0  -4   34.56    1.73
   2   0   4   35.46    1.74
   2   0   4   36.62    1.48
   2   0   4   37.01    1.70
  -2   0  -4   38.03    1.72
  -2   0  -4   36.90    1.58
   2   0   4   37.34    1.84
  -2   0  -4   33.77    1.58
   2   0   4   34.74    1.64
   2   0   4   37.80    1.63
  -2   0  -4   33.46    1.61
  -2   0  -4   35.82    1.80
  -2   0  -4   34.25    1.66
  -2   0  -4   38.50    1.67
  -3  -1  -4  956.40   28.19
   3   1   4  950.75   28.38
   3   1   4  955.28   28.24
  -3  -1  -4  964.12   28.36
   3   1   4  972.54   28.42
   3   1   4  960.11   28.23
   3   1   4  971.61   28.42
  -3  -1  -4  946.40   28.42
  -3  -1  -4  946.92   28.20
   3   1   4  939.36   28.19
  -3  -1  -4  947.82   28.23
  -4  -2  -4   15.85    1.31
  -4  -2  -4   16.32    1.38
   4   2   4   16.72    1.37
  -4  -2  -4   17.91    1.46
   4   2   4   15.36    1.40
  -4  -2  -4   19.63    1.44
   4   2   4   20.19    1.36
  -4  -2  -4   19.17    1.38
   4   2   4   13.16    1.24
  -4  -2  -4   17.67    0.98
  -5  -3  -4 2789.28   80.59
   5   3   4 2704.64   80.73
  -5  -3  -4 2775.51   80.64
   5   3   4 2767.95   80.36
   5   3   4 2683.10   80.51
   5   3   4 2753.96   80.39
   6   4   4  305.62   10.03
  -6  -4  -4  311.20   10.57
   6   4   4  307.60   10.29
   6   4   4  316.05   10.45
   6   4   4  328.12   10.63
   6   4   4  319.09   10.27
   7   5   4   74.18    3.19
   7   5   4   75.33    4.02
  -7  -5  -4   65.75    3.85
  -8  -6  -4    2.46    1.98
  -8  -6  -4    2.12    2.25
   8   6   4    0.49    2.13
  -8  -6  -4    1.33    2.03
  -9  -7  -4   98.27    4.88
  -9  -7  -4   97.59    5.03
   9   7   4   84.66    5.00
  -9  -7  -4   87.94    4.82
 -10  -8  -4   50.87    4.07
  10   8   4   48.21    4.05
 -11  -9  -4    8.51    3.32
 -11  -9  -4   13.93    3.28
  11   9   4   12.10    3.47
 -12 -10  -4   14.51    3.64
 -12 -10  -4   13.39    4.10
  12  10   4    4.74    3.63
 -13 -11  -4    4.74    3.99
 -13 -11  -4   -1.99    4.42
  -9 -12   4   -4.23    4.55
  -8 -11   4   26.28    4.49
   8  11  -4   28.19    4.38
  -7 -10   4   -2.79    3.80
   7  10  -4    9.77    3.73
  -6  -9   4   30.87    4.02
  -6  -9   4   22.36    3.41
   6   9  -4   31.05    3.84
   5   8  -4    7.18    3.03
  -5  -8   4   12.41    3.24
   5   8  -4   10.31    2.56
  -5  -8   4    8.70    2.69
  -4  -7   4  162.17    6.93
   4   7  -4  181.14    7.09
   4   7  -4  160.09    6.66
  -4  -7   4  174.71    6.67
  -4  -7   4  169.36    6.72
   3   6  -4  321.45   10.82
  -3  -6   4  324.51   10.81
  -3  -6   4  325.36   11.09
   3   6  -4  315.29   11.00
  -3  -6   4  318.48   10.77
  -2  -5   4  208.76    7.39
   2   5  -4  211.77    7.34
   2   5  -4  213.19    7.61
   2   5  -4  205.63    7.02
   2   5  -4  206.96    7.01
  -2  -5   4  205.83    7.23
  -2  -5   4  213.17    7.56
   2   5  -4  201.96    7.33
   2   5  -4  212.58    7.10
  -1  -4   4    9.73    1.68
  -1  -4   4   16.18    1.61
   1   4  -4   13.59    1.46
   1   4  -4   12.27    1.58
   1   4  -4   14.13    1.59
  -1  -4   4   13.60    1.69
   1   4  -4   13.32    1.26
   1   4  -4   14.66    1.63
   1   4  -4   13.88    1.78
   1   4  -4   15.10    1.49
  -1  -4   4   15.42    1.48
   1   4  -4   17.96    1.72
   1   4  -4   14.76    1.51
   0  -3   4  993.94   29.84
   0   3  -4  968.97   29.53
   0   3  -4  971.79   29.78
   0   3  -4 1006.01   29.64
   0  -3   4 1021.24   29.50
   0   3  -4 1005.22   29.71
   0   3  -4  980.17   29.66
   0   3  -4  994.73   29.87
   0   3  -4  982.90   29.88
   0   3  -4 1006.99   29.04
   0   3  -4  983.06   29.84
   0   3  -4  974.93   29.36
   0   3  -4  989.99   29.58
   0  -3   4  984.66   29.75
   0   3  -4 1007.52   29.14
   1  -2   4  552.88   17.14
  -1   2  -4  556.12   17.02
  -1   2  -4  558.08   17.14
   1  -2   4  575.01   16.90
  -1   2  -4  556.17   16.88
  -1   2  -4  554.18   16.98
   1  -2   4  575.88   17.16
  -1   2  -4  555.73   16.50
   1  -2   4  559.09   16.49
  -1   2  -4  551.88   16.93
  -1   2  -4  541.45   16.65
  -1   2  -4  553.87   17.03
   1  -2   4  566.35   16.71
  -1   2  -4  565.55   16.86
  -1   2  -4  569.87   17.12
  -1   2  -4  562.74   16.77
  -1   2  -4  567.02   16.48
   1  -2   4  538.24   16.93
   2  -1   4 1148.82   32.91
  -2   1  -4 1092.06   33.21
   2  -1   4 1079.55   32.71
   2  -1   4 1104.11   33.03
  -2   1  -4 1103.26   32.94
   2  -1   4 1111.06   33.34
  -2   1  -4 1111.88   33.03
  -2   1  -4 1152.89   33.30
   2  -1   4 1125.45   33.36
  -2   1  -4 1202.48   32.93
  -2   1  -4 1155.11   33.30
  -2   1  -4 1200.61   33.24
  -2   1  -4 1104.22   32.86
  -2   1  -4 1095.39   32.98
  -2   1  -4 1128.21   33.14
  -2   1  -4 1088.18   33.17
   2  -1   4 1085.60   33.23
  -3   0  -4  680.11   20.94
  -3   0  -4  688.66   20.65
   3   0   4  712.86   20.89
   3   0   4  707.82   20.76
  -3   0  -4  704.80   20.65
  -3   0  -4  714.08   21.05
   3   0   4  680.92   20.87
   3   0   4  679.31   21.02
  -3   0  -4  690.22   21.12
  -3   0  -4  710.15   20.84
   3   0   4  704.89   21.02
  -3   0  -4  688.78   20.77
  -3   0  -4  696.54   20.68
  -3   0  -4  690.94   20.86
   3   0   4  691.48   20.70
  -4  -1  -4 1450.77   42.59
  -4  -1  -4 1430.48   42.39
  -4  -1  -4 1456.79   43.01
   4   1   4 1407.13   42.47
  -4  -1  -4 1466.30   42.46
   4   1   4 1492.83   42.76
  -4  -1  -4 1427.92   42.74
  -4  -1  -4 1477.19   42.72
   4   1   4 1432.93   42.43
   4   1   4 1415.34   42.42
   4   1   4 1460.66   42.82
  -4  -1  -4 1457.62   42.52
   5   2   4   50.41    2.55
  -5  -2  -4   63.46    2.84
   5   2   4   59.31    2.30
  -5  -2  -4   56.05    3.02
   5   2   4   58.52    2.94
   5   2   4   59.87    2.76
   5   2   4   59.50    2.74
   5   2   4   64.22    2.66
   6   3   4  142.70    5.28
   6   3   4  140.87    5.23
   6   3   4  143.20    5.23
   6   3   4  141.09    5.36
  -6  -3  -4  141.51    5.71
   6   3   4  147.74    5.70
  -7  -4  -4   22.66    2.50
   7   4   4   23.46    1.92
   7   4   4   27.66    2.45
   7   4   4   20.87    2.52
  -8  -5  -4  233.33    8.29
   8   5   4  220.47    8.62
  -8  -5  -4  225.69    8.57
  -8  -5  -4  228.82    8.34
  -9  -6  -4  198.50    7.34
  -9  -6  -4  174.50    7.34
  -9  -6  -4  180.38    7.57
   9   6   4  191.61    7.85
 -10  -7  -4   -1.70    2.61
 -10  -7  -4    1.93    2.70
  10   7   4    1.84    2.76
 -10  -7  -4    5.48    2.85
  11   8   4  212.34    9.14
 -11  -8  -4  203.92    8.77
 -11  -8  -4  223.21    8.71
 -12  -9  -4   28.69    4.16
  12   9   4   25.03    4.12
 -12  -9  -4   25.94    3.95
 -13 -10  -4   15.40    4.24
  13  10   4   14.70    4.01
 -13 -10  -4    4.59    3.97
 -14 -11  -4    7.54    4.32
 -14 -11  -4   10.81    4.58
  -8 -12   4   -1.23    4.31
   8  12  -4   15.75    4.47
  -7 -11   4   -2.59    3.81
   7  11  -4    9.47    4.02
  -6 -10   4   25.36    4.03
   6  10  -4   25.95    3.85
   5   9  -4  109.76    5.47
   5   9  -4   95.80    5.55
  -5  -9   4  111.12    5.83
  -4  -8   4   10.12    2.51
  -4  -8   4    8.90    2.83
   4   8  -4   10.54    2.79
   4   8  -4    5.84    2.50
  -3  -7   4   92.35    4.64
  -3  -7   4   91.82    4.56
  -3  -7   4   96.40    4.35
   3   7  -4   84.83    4.58
   3   7  -4   89.10    4.37
   2   6  -4   -0.32    1.60
   2   6  -4   -1.65    2.16
  -2  -6   4   -0.58    1.91
  -2  -6   4    2.52    1.55
   2   6  -4    1.91    1.41
  -2  -6   4    0.39    1.87
   1   5  -4  559.76   17.87
  -1  -5   4  568.99   18.17
   1   5  -4  561.48   17.73
  -1  -5   4  584.60   17.76
   1   5  -4  578.27   17.91
  -1  -5   4  604.48   17.97
   1   5  -4  611.04   17.92
  -1  -5   4  573.53   18.13
   1   5  -4  562.54   18.27
   0   4  -4    5.12    0.82
   0   4  -4    5.14    1.73
   0   4  -4    5.48    0.93
   0  -4   4    4.52    0.82
   0   4  -4    9.10    1.27
   0   4  -4    5.07    1.40
   0  -4   4    6.20    1.03
   0   4  -4    6.81    1.22
   0   4  -4    6.42    1.43
   0   4  -4    4.85    1.30
   0   4  -4    6.57    1.19
   0   4  -4    5.23    1.37
   0   4  -4    5.65    1.13
   0   4  -4    6.24    1.24
   0  -4   4    6.42    1.38
   0  -4   4    5.37    1.62
  -1   3  -4   11.01    1.17
   1  -3   4   12.92    1.13
   1  -3   4    9.99    1.48
  -1   3  -4   10.97    1.46
  -1   3  -4   11.32    1.28
  -1   3  -4   11.19    1.16
  -1   3  -4   11.90    0.92
  -1   3  -4   11.46    1.22
  -1   3  -4   13.12    1.60
   1  -3   4   12.33    1.49
  -1   3  -4   11.50    0.66
  -1   3  -4   12.43    1.34
   1  -3   4   13.42    1.01
  -1   3  -4   12.33    1.42
   1  -3   4   12.38    1.30
  -1   3  -4   12.91    1.43
  -1   3  -4   12.71    1.14
   2  -2   4  923.08   27.21
  -2   2  -4  928.44   27.04
  -2   2  -4  897.61   26.48
   2  -2   4  910.49   26.73
  -2   2  -4  925.42   27.28
  -2   2  -4  892.25   26.67
  -2   2  -4  880.65   27.01
  -2   2  -4  911.83   26.74
   2  -2   4  908.38   27.16
  -2   2  -4  874.58   27.05
   2  -2   4  903.78   26.94
   2  -2   4  929.85   26.78
  -2   2  -4  903.93   26.51
   2  -2   4  891.34   27.01
  -2   2  -4  903.79   27.04
  -2   2  -4  892.21   26.72
  -2   2  -4  882.38   26.90
   2  -2   4  887.55   26.50
  -3   1  -4    2.35    0.76
   3  -1   4    3.19    1.28
   3  -1   4    2.34    0.87
  -3   1  -4    3.19    1.09
  -3   1  -4    3.24    0.70
  -3   1  -4    3.37    1.01
  -3   1  -4    3.85    0.62
   3  -1   4    2.22    1.10
  -3   1  -4    4.17    1.18
   3  -1   4    4.96    1.22
   3  -1   4    2.71    0.95
   3  -1   4    2.33    1.00
  -3   1  -4    2.38    0.77
   3  -1   4    3.37    0.82
  -3   1  -4    2.71    1.02
  -3   1  -4    1.56    0.90
   3  -1   4    2.53    1.11
  -3   1  -4    2.70    0.75
  -4   0  -4    8.03    1.00
  -4   0  -4    7.50    0.97
  -4   0  -4    6.23    1.12
   4   0   4    7.53    0.96
   4   0   4    6.41    1.18
   4   0   4    7.81    1.35
  -4   0  -4    6.52    1.36
   4   0   4    8.16    1.31
   4   0   4    7.63    0.91
   4   0   4    6.39    1.18
   4   0   4    7.22    0.97
  -4   0  -4    8.37    0.91
   4   0   4    6.03    1.13
  -4   0  -4    8.38    0.94
  -4   0  -4   11.15    1.41
   5   1   4   23.84    1.62
   5   1   4   26.50    1.63
   5   1   4   26.75    2.03
  -5  -1  -4   26.96    2.14
   5   1   4   28.99    1.96
   5   1   4   26.27    1.63
   5   1   4   24.87    1.43
   5   1   4   27.86    1.58
  -5  -1  -4   25.09    1.65
   6   2   4 2059.77   61.57
   6   2   4 2070.82   61.66
   6   2   4 2063.63   61.97
  -6  -2  -4 2129.51   62.15
   6   2   4 2091.95   61.05
   6   2   4 2129.84   61.44
   6   2   4 2074.63   61.20
   6   2   4 2113.88   61.56
  -7  -3  -4   63.05    3.68
   7   3   4   70.04    3.34
   7   3   4   64.18    3.38
   7   3   4   69.22    3.28
   7   3   4   62.66    3.62
   7   3   4   71.96    3.30
   8   4   4   92.81    4.47
   8   4   4  101.08    4.85
  -8  -4  -4   96.59    4.83
  -8  -4  -4   90.94    4.21
  -8  -4  -4   90.76    4.40
  -9  -5  -4   17.53    2.82
  -9  -5  -4   14.05    2.35
  -9  -5  -4   15.58    2.44
   9   5   4   19.67    3.01
 -10  -6  -4    2.49    2.77
  10   6   4    6.81    2.85
 -10  -6  -4    2.46    2.45
 -10  -6  -4   -0.78    2.70
  11   7   4   10.62    3.29
 -11  -7  -4    9.71    3.14
 -11  -7  -4    8.65    2.73
 -12  -8  -4    5.77    3.13
  12   8   4   12.70    3.72
 -12  -8  -4   10.20    3.56
 -13  -9  -4   19.03    4.37
  13   9   4   19.35    4.53
 -13  -9  -4   12.16    3.63
 -14 -10  -4   13.45    4.31
 -14 -10  -4   19.59    4.50
  14  10   4   22.39    4.93
  -8 -13   4   -3.87    4.79
  -7 -12   4    7.86    4.28
   7  12  -4   10.77    4.30
  -6 -11   4    3.20    3.94
   6  11  -4    5.96    3.70
   5  10  -4    4.12    3.38
  -5 -10   4   10.19    3.45
   4   9  -4   16.81    2.87
  -4  -9   4   19.79    3.29
  -4  -9   4   19.00    3.25
   4   9  -4   13.78    3.27
   3   8  -4    5.19    2.13
   3   8  -4    1.01    2.56
  -3  -8   4   -1.24    2.45
  -3  -8   4    2.48    2.64
  -2  -7   4   51.51    3.64
  -2  -7   4   57.70    3.62
   2   7  -4   60.57    3.14
   2   7  -4   59.99    3.87
   2   7  -4   59.09    3.30
  -1  -6   4  114.54    5.09
  -1  -6   4  110.25    4.80
   1   6  -4  107.78    4.54
   1   6  -4  109.88    4.51
   1   6  -4  107.43    5.07
   0  -5   4  104.56    4.76
   0   5  -4   92.26    3.93
   0  -5   4  107.33    3.93
   0   5  -4  108.31    4.50
   0   5  -4  106.33    4.04
   0   5  -4  111.16    4.22
   0   5  -4  110.39    4.24
   0  -5   4  111.70    4.41
   0   5  -4  111.82    4.18
   0   5  -4  108.05    4.74
  -1   4  -4  479.37   15.39
   1  -4   4  498.07   15.62
  -1   4  -4  514.01   15.98
  -1   4  -4  531.79   15.77
   1  -4   4  507.05   15.17
  -1   4  -4  499.89   15.48
   1  -4   4  523.94   15.95
  -1   4  -4  505.02   15.62
  -1   4  -4  503.88   15.64
   1  -4   4  503.26   16.08
  -1   4  -4  518.19   15.90
  -1   4  -4  495.29   15.40
   1  -4   4  504.87   15.45
  -1   4  -4  502.11   15.84
  -1   4  -4  516.78   15.36
   2  -3   4    2.88    1.44
  -2   3  -4    0.51    0.94
  -2   3  -4    0.16    0.89
  -2   3  -4    1.61    1.21
   2  -3   4    1.33    1.00
   2  -3   4    0.59    1.39
  -2   3  -4    1.43    0.99
  -2   3  -4    1.36    1.27
  -2   3  -4   -0.32    1.53
   2  -3   4    1.26    0.54
  -2   3  -4    0.63    1.22
   2  -3   4    4.96    1.23
  -2   3  -4    1.21    1.16
   2  -3   4    2.40    1.13
   2  -3   4    2.49    1.57
  -2   3  -4    1.83    0.90
  -2   3  -4    1.47    1.19
   3  -2   4  149.36    5.56
   3  -2   4  153.53    5.65
  -3   2  -4  148.01    5.31
   3  -2   4  150.38    4.50
  -3   2  -4  144.05    5.56
  -3   2  -4  147.78    4.79
   3  -2   4  142.30    4.88
  -3   2  -4  145.49    4.89
   3  -2   4  142.40    5.33
   3  -2   4  146.38    4.94
  -3   2  -4  146.29    5.35
   3  -2   4  147.51    5.35
  -3   2  -4  150.22    4.63
  -3   2  -4  153.64    5.34
  -3   2  -4  141.04    5.21
  -3   2  -4  146.58    4.84
   3  -2   4  138.70    5.45
   4  -1   4   43.26    2.52
  -4   1  -4   45.82    2.37
  -4   1  -4   41.60    2.54
   4  -1   4   45.64    2.02
  -4   1  -4   48.81    1.93
   4  -1   4   43.55    2.50
   4  -1   4   43.32    2.29
   4  -1   4   45.72    2.50
  -4   1  -4   47.50    2.55
   4  -1   4   52.69    2.69
  -4   1  -4   46.22    2.18
   4  -1   4   48.23    1.99
  -4   1  -4   46.95    1.95
   4  -1   4   50.06    2.60
  -5   0  -4  366.44   11.81
   5   0   4  378.74   11.62
   5   0   4  376.03   11.50
  -5   0  -4  374.11   11.49
  -5   0  -4  369.56   11.49
   5   0   4  377.51   12.05
   5   0   4  367.64   12.04
  -5   0  -4  376.02   12.28
   5   0   4  374.78   11.59
   5   0   4  377.63   11.45
  -5   0  -4  376.06   11.56
   5   0   4  375.93   12.21
   5   0   4  372.59   11.92
   6   1   4   13.14    1.83
   6   1   4   11.83    1.41
  -6  -1  -4   17.67    1.52
   6   1   4   12.50    1.41
   6   1   4   13.06    1.78
  -6  -1  -4   15.83    2.14
   6   1   4   12.76    1.48
   6   1   4   11.64    1.12
   6   1   4   12.88    1.44
   7   2   4   29.11    1.83
   7   2   4   31.19    2.21
  -7  -2  -4   34.50    2.86
   7   2   4   31.71    2.25
   7   2   4   28.27    2.61
  -7  -2  -4   31.62    2.21
   7   2   4   32.08    2.18
  -7  -2  -4   29.64    2.00
  -8  -3  -4  557.44   17.30
   8   3   4  573.39   17.54
  -8  -3  -4  545.78   17.45
   8   3   4  543.52   18.03
  -8  -3  -4  532.68   17.95
   9   4   4   14.80    2.83
   9   4   4   15.80    2.70
  -9  -4  -4   12.38    2.27
  -9  -4  -4   17.57    2.23
  -9  -4  -4   19.07    2.76
 -10  -5  -4   90.66    5.27
 -10  -5  -4  103.28    5.15
  10   5   4  107.69    5.75
 -10  -5  -4  108.39    4.91
 -11  -6  -4    4.21    2.97
 -11  -6  -4    0.70    2.47
  11   6   4   -1.72    3.30
 -11  -6  -4    5.27    3.01
 -12  -7  -4    4.70    3.14
 -12  -7  -4    4.28    2.88
  12   7   4    6.81    3.45
 -13  -8  -4    2.69    3.38
 -13  -8  -4    5.58    3.81
  13   8   4    5.32    3.79
  14   9   4    2.63    4.10
 -14  -9  -4    5.98    3.83
 -14  -9  -4    4.22    4.00
  15  10   4  -13.45    5.66
  15  10   4   -1.86    4.74
   7  13  -4   15.61    4.48
  -6 -12   4   27.92    4.70
   6  12  -4   32.46    4.79
  -5 -11   4    1.70    3.58
   5  11  -4   -2.87    3.93
  -4 -10   4    5.48    3.24
  -4 -10   4    9.49    3.49
   4  10  -4    1.50    3.58
   3   9  -4   14.85    2.65
  -3  -9   4   18.26    3.27
  -3  -9   4   21.84    3.48
   3   9  -4   21.79    3.59
   2   8  -4    3.37    2.96
  -2  -8   4   -0.70    2.33
   2   8  -4    3.10    1.96
  -2  -8   4    4.81    2.69
   1   7  -4   32.52    2.56
   1   7  -4   32.02    2.38
  -1  -7   4   34.56    3.28
   1   7  -4   32.76    3.16
  -1  -7   4   29.68    2.88
   0  -6   4  365.96   12.57
   0   6  -4  374.01   12.16
   0  -6   4  379.12   12.12
   0   6  -4  350.56   12.42
   0   6  -4  363.48   11.75
   1  -5   4    6.07    2.18
   1  -5   4    6.49    1.77
   1  -5   4    8.52    1.61
  -1   5  -4    5.99    1.38
  -1   5  -4    6.05    1.25
  -1   5  -4    7.42    1.98
  -1   5  -4    5.48    1.45
  -1   5  -4    6.89    1.87
   2  -4   4  299.70   10.07
  -2   4  -4  285.66    9.42
  -2   4  -4  282.69    9.90
   2  -4   4  312.73    9.92
   2  -4   4  284.00   10.17
  -2   4  -4  279.38    9.18
   2  -4   4  287.22    9.56
   2  -4   4  293.80    9.52
   2  -4   4  291.13    9.31
  -2   4  -4  298.76    9.57
  -2   4  -4  300.56    9.47
   3  -3   4 1218.31   36.76
  -3   3  -4 1236.13   36.77
  -3   3  -4 1187.25   36.40
   3  -3   4 1180.88   36.88
   3  -3   4 1230.27   36.66
  -3   3  -4 1209.93   35.93
  -3   3  -4 1252.84   35.89
   3  -3   4 1230.50   35.90
  -3   3  -4 1196.72   36.42
   3  -3   4 1225.48   36.47
   3  -3   4 1199.16   36.45
  -3   3  -4 1231.42   36.42
   4  -2   4   68.62    3.30
  -4   2  -4   65.15    2.95
   4  -2   4   55.69    2.34
   4  -2   4   63.44    3.19
   4  -2   4   55.49    2.64
  -4   2  -4   61.37    3.26
   4  -2   4   53.50    2.97
   4  -2   4   54.50    2.90
  -4   2  -4   61.67    2.80
   4  -2   4   60.17    3.26
  -4   2  -4   60.74    2.31
  -5   1  -4   41.84    2.41
   5  -1   4   44.77    2.05
   5  -1   4   47.19    2.72
  -5   1  -4   47.21    2.85
   5  -1   4   41.29    2.60
   5  -1   4   51.83    2.81
   5  -1   4   51.16    2.03
   5  -1   4   46.99    2.79
   5  -1   4   42.81    2.70
   5  -1   4   36.71    2.46
   5  -1   4   50.82    2.06
  -5   1  -4   44.64    2.03
  -5   1  -4   40.40    2.14
   6   0   4    4.50    1.14
  -6   0  -4    7.32    1.40
   6   0   4    5.91    1.09
   6   0   4    3.58    1.47
   6   0   4    8.42    1.76
  -6   0  -4    5.61    1.66
  -6   0  -4    5.84    1.17
  -7  -1  -4  369.54   11.98
   7   1   4  374.76   12.08
  -7  -1  -4  384.35   12.29
   7   1   4  387.34   11.96
  -7  -1  -4  387.90   12.03
   7   1   4  369.41   12.67
   7   1   4  362.48   12.07
   8   2   4  484.28   15.05
  -8  -2  -4  467.00   14.99
  -8  -2  -4  456.02   14.81
  -8  -2  -4  479.21   15.05
   8   2   4  472.23   15.75
  -8  -2  -4  484.73   15.81
  -9  -3  -4    1.44    1.65
   9   3   4   -0.28    2.45
   9   3   4   -0.98    2.13
  -9  -3  -4    3.87    2.04
  -9  -3  -4    1.62    2.45
  10   4   4  174.67    7.00
 -10  -4  -4  167.70    7.36
  10   4   4  154.44    7.37
 -10  -4  -4  166.31    6.79
  11   5   4   22.75    3.84
  11   5   4   27.08    3.66
 -11  -5  -4   25.33    3.24
  12   6   4    4.19    3.65
  12   6   4    5.49    3.66
 -12  -6  -4   10.98    3.18
 -13  -7  -4   14.68    3.72
  13   7   4   16.15    4.35
 -14  -8  -4    4.76    3.95
  14   8   4   -0.38    4.51
  14   8   4    2.67    4.43
 -15  -9  -4    6.36    4.32
  15   9   4    0.47    4.46
   6  13  -4    2.84    4.19
   5  12  -4   29.18    4.54
   4  11  -4   12.33    3.98
  -4 -11   4   21.54    4.10
  -3 -10   4   70.95    5.07
   3  10  -4   71.02    5.05
   2   9  -4    3.73    3.04
  -2  -9   4   16.51    3.43
  -1  -8   4  178.48    7.73
   1   8  -4  171.77    6.88
   1   8  -4  191.77    7.69
   0   7  -4    7.33    2.16
   0  -7   4    3.99    2.59
   0   7  -4    0.49    2.41
   1  -6   4    8.37    2.61
  -1   6  -4    8.77    2.15
   1  -6   4    6.00    1.87
  -1   6  -4    9.90    2.35
  -2   5  -4  400.45   12.95
   2  -5   4  386.89   13.80
  -2   5  -4  420.97   13.49
   2  -5   4  419.02   13.39
   2  -5   4  419.69   13.75
  -2   5  -4  400.05   12.85
   3  -4   4   73.25    3.98
   3  -4   4   74.67    3.55
  -3   4  -4   78.42    3.91
   3  -4   4   81.33    3.85
   3  -4   4   77.62    4.22
  -3   4  -4   71.89    3.52
   3  -4   4   78.77    3.56
  -3   4  -4   77.26    3.56
   4  -3   4  339.67   11.52
  -4   3  -4  345.58   11.49
   4  -3   4  329.42   11.64
   4  -3   4  348.61   11.34
  -4   3  -4  334.36   11.02
   4  -3   4  344.04   11.43
  -4   3  -4  346.92   11.29
   5  -2   4  129.00    5.40
  -5   2  -4  136.06    5.47
   5  -2   4  138.55    5.50
   5  -2   4  128.66    5.06
   5  -2   4  133.06    5.47
   6  -1   4    3.30    1.70
  -6   1  -4    2.93    1.83
   6  -1   4    4.28    1.68
  -7   0  -4   10.49    1.95
   7   0   4    9.85    1.82
   7   0   4    8.94    2.14
   8   1   4   15.24    1.99
  -8  -1  -4   11.97    2.01
   8   1   4    9.17    2.39
  -9  -2  -4   51.85    3.11
   9   2   4   53.73    4.11
 -10  -3  -4  756.48   23.71
  10   3   4  761.38   24.62
 -11  -4  -4   -0.98    2.45
  11   4   4    6.03    3.44
 -12  -5  -4    0.28    2.99
  12   5   4    0.78    3.79
 -13  -6  -4    2.84    3.20
  13   6   4    4.61    4.12
 -14  -7  -4    3.83    3.65
  14   7   4    1.35    4.17
  15   8   4    0.96    4.78
 -15  -8  -4   14.06    4.39
   5  13  -4   14.41    4.66
   4  12  -4    5.91    4.17
  -4 -12   4   13.92    4.12
  -3 -11   4   51.01    5.08
   3  11  -4   55.48    4.91
  -2 -10   4  135.56    6.96
   2  10  -4  119.70    6.56
  -1  -9   4  171.98    7.99
   1   9  -4  179.93    7.83
   0  -8   4    4.27    2.89
   0   8  -4    5.06    2.28
   0   8  -4    2.46    2.88
   1  -7   4   60.20    4.29
  -1   7  -4   57.20    3.63
   2  -6   4  225.49    8.89
   2  -6   4  229.27    9.01
   2  -6   4  227.28    8.34
  -2   6  -4  231.40    8.46
  -3   5  -4    1.88    1.79
   3  -5   4    2.05    2.01
   3  -5   4   -0.27    2.48
   3  -5   4    0.97    2.20
  -3   5  -4   -0.84    2.26
   4  -4   4  349.15   12.15
  -4   4  -4  371.32   12.07
   4  -4   4  354.77   12.00
   4  -4   4  332.33   12.30
  -4   4  -4  360.00   11.76
   5  -3   4  398.12   13.43
  -5   3  -4  392.71   13.36
   5  -3   4  403.52   13.60
   5  -3   4  402.19   13.35
  -5   3  -4  411.33   13.30
  -6   2  -4  290.90   10.00
   6  -2   4  281.03   10.11
   6  -2   4  291.53   10.13
  -6   2  -4  288.05   10.07
   6  -2   4  273.23    9.68
   6  -2   4  284.15    9.95
   7  -1   4   54.32    3.35
  -7   1  -4   51.49    3.30
   7  -1   4   53.09    3.30
  -8   0  -4  225.03    8.17
   8   0   4  232.23    8.24
   8   0   4  215.83    8.55
   9   1   4    3.41    2.74
  10   2   4   31.76    3.71
  11   3   4   36.46    4.32
  12   4   4   87.12    6.08
  13   5   4   17.97    4.29
  14   6   4   19.24    4.82
  15   7   4    8.32    4.68
  -4 -13   4    0.85    4.41
   4  13  -4   -1.11    4.60
   3  12  -4   -0.35    4.14
  -3 -12   4   16.67    4.68
  -2 -11   4   43.45    5.02
   2  11  -4   39.96    4.65
   1  10  -4   14.43    3.71
  -1 -10   4   24.17    4.28
   0  -9   4   54.20    4.66
   0   9  -4   47.68    4.28
   1  -8   4   18.87    3.54
  -1   8  -4   15.75    3.35
  -1   8  -4   20.14    2.85
  -2   7  -4   34.54    3.22
   2  -7   4   23.35    3.63
   2  -7   4   35.36    3.80
  -2   7  -4   36.05    3.69
   3  -6   4  155.70    7.01
   3  -6   4  150.32    6.44
   3  -6   4  159.93    7.26
  -3   6  -4  170.26    6.74
   4  -5   4  655.07   20.89
  -4   5  -4  666.61   20.65
   4  -5   4  641.44   20.60
   4  -5   4  667.22   21.18
  -4   5  -4  613.97   20.20
  -5   4  -4    2.85    2.12
   5  -4   4   -2.68    2.37
  -5   4  -4    2.01    2.16
   5  -4   4    4.08    2.51
   5  -4   4    2.04    2.08
   6  -3   4  146.69    6.22
  -6   3  -4  145.74    6.13
   6  -3   4  132.35    6.21
   6  -3   4  143.58    6.13
  -6   3  -4  145.59    6.15
  -7   2  -4   64.83    3.84
   7  -2   4   60.12    3.61
   7  -2   4   62.71    4.02
  -7   2  -4   55.90    3.92
   7  -2   4   54.92    3.73
   8  -1   4    4.79    2.38
   8  -1   4    9.23    2.60
  -8   1  -4    8.88    2.42
  -8   1  -4    8.04    2.79
  -9   0  -4  298.09   10.14
   9   0   4  274.69   10.69
  10   1   4   43.06    4.17
  11   2   4    1.81    3.38
  12   3   4   18.74    4.19
  13   4   4   24.74    4.56
  14   5   4    2.33    4.49
  15   6   4   -1.49    4.67
  -3 -13   4    7.61    4.81
   3  13  -4   15.84    4.38
  -2 -12   4    8.57    4.45
   2  12  -4   10.52    4.33
  -1 -11   4   15.90    4.34
   1  11  -4   20.53    4.22
   0  10  -4   32.72    4.46
   0 -10   4   44.18    4.79
   1  -9   4  123.66    6.79
  -1   9  -4  110.21    6.28
  -2   8  -4   19.71    3.03
   2  -8   4   11.01    3.78
   2  -8   4    8.77    3.64
  -2   8  -4    9.90    3.24
   3  -7   4   -0.96    3.23
   3  -7   4    1.05    3.17
  -3   7  -4    4.65    2.71
  -4   6  -4   34.46    3.34
   4  -6   4   27.44    3.85
   4  -6   4   26.87    3.50
   4  -6   4   32.41    3.05
   5  -5   4   88.33    5.12
  -5   5  -4   93.87    4.90
   5  -5   4   96.25    4.94
   5  -5   4  101.17    5.53
  -5   5  -4   98.08    4.77
   6  -4   4  391.39   13.56
  -6   4  -4  385.30   13.31
   6  -4   4  385.40   13.81
  -6   4  -4  417.09   13.47
   6  -4   4  378.48   13.39
  -7   3  -4    5.79    2.84
   7  -3   4    9.05    2.55
   7  -3   4    5.07    2.76
   7  -3   4   13.69    2.93
  -7   3  -4    5.33    2.52
  -8   2  -4  345.89   11.62
   8  -2   4  333.77   11.97
  -8   2  -4  314.28   11.86
   9  -1   4   65.03    4.13
   9  -1   4   70.54    4.48
  -9   1  -4   59.27    3.85
  -9   1  -4   63.78    4.68
  10   0   4   43.11    3.97
 -10   0  -4   28.96    4.13
  11   1   4   28.47    4.01
 -11  -1  -4   33.80    4.26
  12   2   4   28.66    4.39
 -12  -2  -4   21.55    4.24
 -13  -3  -4   -2.51    4.02
  13   3   4    0.44    3.95
  14   4   4   -5.25    4.82
 -14  -4  -4   -3.35    4.29
  15   5   4    9.13    4.87
  -2 -13   4    5.16    4.75
   2  13  -4   13.83    4.66
  -1 -12   4   18.40    5.21
   1  12  -4   30.29    4.91
   0  11  -4    1.09    3.91
   0 -11   4    3.86    4.30
   1 -10   4   25.70    4.85
  -1  10  -4   20.35    4.30
   2  -9   4   12.22    4.21
   2  -9   4    3.08    3.96
  -2   9  -4    5.99    3.63
   3  -8   4   97.95    6.20
  -3   8  -4   94.71    5.34
   3  -8   4   84.94    5.94
   4  -7   4  117.46    6.41
  -4   7  -4  115.36    5.81
   4  -7   4  117.30    6.53
  -5   6  -4    3.60    2.98
   5  -6   4    1.06    3.42
   5  -6   4    0.53    2.56
   5  -6   4    0.63    3.13
  -6   5  -4   16.99    3.07
  -6   5  -4   17.73    3.22
   6  -5   4   13.84    3.23
   6  -5   4   18.17    3.55
   6  -5   4   14.35    2.96
   7  -4   4  116.26    5.96
   7  -4   4  118.84    6.33
  -7   4  -4  122.69    5.99
  -7   4  -4  130.50    5.94
   7  -4   4  125.83    6.09
   8  -3   4  135.78    6.54
   8  -3   4  124.62    6.32
  -8   3  -4  139.47    6.11
  -8   3  -4  120.77    6.28
  -9   2  -4   -2.39    3.36
  -9   2  -4    3.04    2.62
   9  -2   4    7.04    2.82
 -10   1  -4  435.29   15.40
  11   0   4   14.35    3.74
 -11   0  -4   14.75    3.86
  12   1   4    3.26    3.93
 -12  -1  -4    8.43    4.06
  13   2   4    5.80    4.26
 -13  -2  -4    7.00    4.24
 -14  -3  -4   15.63    4.66
  14   3   4   13.03    4.81
  15   4   4    6.73    5.08
 -15  -4  -4    5.51    4.64
   1  13  -4   -5.54    4.65
  -1 -13   4    3.91    5.11
   0 -12   4   -0.94    5.00
   0  12  -4   -7.70    4.44
   1 -11   4    1.35    4.51
  -1  11  -4    1.50    4.06
  -2  10  -4   20.17    4.34
   2 -10   4   22.65    4.64
   3  -9   4   79.63    5.99
  -3   9  -4   70.96    5.42
   3  -9   4   76.72    6.19
   4  -8   4    0.42    4.15
  -4   8  -4    4.45    3.39
   4  -8   4   -3.02    3.81
  -5   7  -4   25.03    3.60
   5  -7   4   18.41    3.79
   5  -7   4   13.17    3.94
  -6   6  -4    4.88    2.89
   6  -6   4    1.52    3.48
   6  -6   4    4.95    3.17
  -6   6  -4    1.90    3.02
  -7   5  -4   12.18    3.27
   7  -5   4   12.10    3.38
   7  -5   4   12.01    3.81
  -7   5  -4    8.77    3.04
   7  -5   4   10.41    3.25
  -8   4  -4   12.70    3.47
   8  -4   4    8.39    3.49
  -8   4  -4   15.58    3.27
   8  -4   4   13.69    3.54
   9  -3   4  115.29    6.49
  -9   3  -4  133.81    6.15
   9  -3   4  125.13    6.57
  -9   3  -4  129.54    6.58
 -10   2  -4  124.79    6.68
 -11   1  -4   35.05    4.43
 -12   0  -4   36.09    4.72
  12   0   4   34.89    4.70
 -13  -1  -4    5.26    4.22
  13   1   4    3.60    4.37
 -14  -2  -4    2.34    4.24
  14   2   4    7.34    4.78
 -15  -3  -4   10.44    4.66
  15   3   4    4.71    4.91
   1 -12   4    9.76    5.09
  -1  12  -4    2.80    4.76
   2 -11   4    6.99    4.92
  -2  11  -4    4.26    4.30
   3 -10   4   -0.96    4.85
   3 -10   4    9.27    4.45
  -3  10  -4    1.51    4.15
   4  -9   4   47.24    5.70
   4  -9   4   44.39    5.11
   5  -8   4   26.75    4.41
   5  -8   4   13.82    4.52
   6  -7   4   92.55    6.03
  -6   7  -4   92.82    5.47
   6  -7   4   94.23    6.52
  -7   6  -4   52.77    4.45
   7  -6   4   52.38    4.62
   7  -6   4   56.79    5.29
  -7   6  -4   53.05    4.52
  -8   5  -4    2.39    3.42
   8  -5   4    7.45    3.96
   8  -5   4    0.33    3.26
  -8   5  -4    6.65    3.09
  -9   4  -4   -4.72    3.73
  -9   4  -4    3.77    3.18
   9  -4   4    2.64    3.59
   9  -4   4    7.21    3.75
  10  -3   4   13.88    3.95
 -10   3  -4    9.69    4.03
 -11   2  -4   69.03    5.48
 -12   1  -4   79.95    6.04
 -13   0  -4   29.51    4.84
 -14  -1  -4    7.97    4.89
  14   1   4   10.36    4.90
  15   2   4   -2.66    4.93
   3 -11   4   66.33    6.76
   3 -11   4   60.57    6.28
   4 -10   4   65.34    6.24
  -4  10  -4   67.17    5.82
   4 -10   4   63.19    6.50
   5  -9   4   -1.48    4.68
   5  -9   4    6.91    4.47
   6  -8   4   45.05    5.68
   6  -8   4   34.84    5.06
   7  -7   4   35.55    5.24
  -8   6  -4    8.41    3.80
   8  -6   4   -1.31    4.12
  -9   5  -4   -6.22    3.77
   9  -5   4   -0.84    3.95
 -10   4  -4    2.39    4.02
  10  -4   4    6.08    4.13
  10  -4   4   13.51    4.10
 -11   3  -4   17.19    4.51
  11  -3   4   18.80    4.52
 -12   2  -4    1.87    4.37
 -13   1  -4    7.81    4.66
   4 -11   4    5.92    5.38
   5 -10   4   27.16    5.28
   5 -10   4   28.57    5.81
   6  -9   4   73.71    6.39
   6  -9   4   82.49    6.97
   7  -8   4    2.51    5.16
   8  -7   4   41.22    5.75
  -9   6  -4   43.13    4.81
   9  -6   4   49.88    5.79
 -10   5  -4    3.19    4.19
  10  -5   4    1.35    4.37
 -11   4  -4    2.21    4.18
  11  -4   4   11.42    4.55
 -12   3  -4    8.42    4.65
  12  -3   4   15.60    5.01
   6 -10   4    5.22    4.86
   8  -8   4   71.16    6.96
   9  -7   4    8.73    5.15
 -10   6  -4   18.44    4.75
  10  -6   4   24.20    5.44
 -11   5  -4   20.31    4.89
   2 -13  -5   41.42    5.91
   1 -13  -5   13.59    4.92
   0 -14  -5   35.25    5.22
 -11   2   5    5.52    4.16
   1 -12  -5   13.57    4.04
   0 -13  -5   28.97    4.63
  -1 -14  -5    9.72    4.45
 -10   2   5    1.92    3.75
   1 -11  -5   78.28    5.37
   0 -12  -5   10.86    3.97
  -1 -13  -5   43.77    5.17
  -2 -14  -5    7.96    4.60
  -3 -15  -5   -0.43    5.22
 -10   1   5    7.19    3.61
  -9   2   5   -3.25    3.30
   1 -10  -5    0.55    2.95
   0 -11  -5   23.89    3.85
  -1 -12  -5   16.57    4.21
  -2 -13  -5   36.47    4.71
  -3 -14  -5    2.74    4.35
  -4 -15  -5   10.13    4.87
  -9   1   5   62.50    4.63
  -8   2   5  102.67    5.60
   2  -8  -5  704.27   22.28
   1  -9  -5    4.36    2.63
   0 -10  -5   10.79    3.26
  -1 -11  -5   67.76    4.85
  -2 -12  -5   -1.95    3.50
  -3 -13  -5    6.04    4.25
  -4 -14  -5    3.49    4.40
  -5 -15  -5   -2.50    4.86
 -13  -4   5    3.77    4.37
 -12  -3   5   37.71    4.45
 -11  -2   5   18.24    3.85
 -10  -1   5   42.25    4.07
  -9   0   5   82.80    4.96
  -8   1   5   35.32    3.59
  -7   2   5   33.87    3.40
   3  -6  -5  793.67   24.38
   2  -7  -5  466.43   15.13
   1  -8  -5    3.97    2.26
   0  -9  -5  245.87    9.20
  -1 -10  -5  122.57    5.98
  -2 -11  -5   27.78    3.67
  -3 -12  -5   69.45    5.11
  -4 -13  -5    1.38    4.03
  -5 -14  -5   23.75    4.80
  -6 -15  -5    0.41    4.52
 -12  -4   5   28.86    4.57
 -11  -3   5    9.56    3.61
 -10  -2   5   20.55    3.58
  -9  -1   5    2.39    2.87
  -8   0   5  125.01    5.82
  -8   0   5  130.99    5.86
  -7   1   5   92.25    4.63
  -7   1   5   95.44    4.92
  -6   2   5   34.15    3.22
  -6   2   5   32.63    2.81
  -5   3   5    8.22    1.99
   3  -5  -5   10.99    1.81
   2  -6  -5  355.16   11.60
   2  -6  -5  354.13   11.62
   1  -7  -5   26.13    2.39
   1  -7  -5   32.35    2.59
   0  -8  -5   47.84    3.30
  -1  -9  -5   86.86    4.64
  -2 -10  -5   85.21    4.81
  -3 -11  -5  117.76    6.06
  -4 -12  -5   -0.31    3.26
  -5 -13  -5   -0.34    3.66
  -6 -14  -5   -1.10    4.02
  -7 -15  -5   16.31    4.84
 -12  -5   5   25.48    4.68
 -11  -4   5   23.62    4.19
 -10  -3   5    5.27    3.47
  -9  -2   5  166.35    7.39
  -8  -1   5  170.74    7.13
  -7   0   5    3.86    2.35
  -7   0   5    7.25    2.32
  -6   1   5  458.29   14.92
  -6   1   5  455.60   14.97
  -5   2   5   98.26    4.47
  -4   3   5  140.40    5.51
   4  -3  -5  145.79    5.38
   3  -4  -5   85.05    3.68
  -3   4   5   95.74    3.99
   2  -5  -5   16.99    1.84
   2  -5  -5   15.72    1.66
   1  -6  -5  180.74    6.48
   1  -6  -5  177.13    6.43
   1  -6  -5  177.43    6.31
   0  -7  -5    5.13    1.86
   0  -7  -5    7.20    1.74
  -1  -8  -5   15.91    2.52
  -2  -9  -5  107.02    5.02
  -3 -10  -5    1.21    2.47
  -4 -11  -5   41.88    3.79
  -5 -12  -5   14.08    3.48
  -6 -13  -5  118.05    6.51
  -7 -14  -5    7.91    4.30
  -8 -15  -5   13.93    4.60
 -12  -6   5    7.75    4.38
 -11  -5   5   33.34    4.40
 -10  -4   5   39.57    4.25
  -9  -3   5   18.83    3.57
   9   3  -5   14.67    3.05
  -8  -2   5  122.73    5.99
   8   2  -5  131.81    5.72
  -7  -1   5   32.56    2.87
   7   1  -5   30.26    2.70
  -7  -1   5   28.00    2.67
  -7  -1   5   30.55    3.02
   6   0  -5  362.58   11.56
  -6   0   5  335.73   11.78
  -6   0   5  340.70   11.41
  -6   0   5  358.74   11.70
  -5   1   5    6.58    2.09
  -5   1   5    9.52    2.02
  -5   1   5    5.31    1.55
   5  -1  -5    8.20    1.66
   4  -2  -5  201.64    6.78
   4  -2  -5  198.78    6.97
  -4   2   5  196.39    7.10
  -4   2   5  196.63    6.73
   3  -3  -5  134.33    4.61
   3  -3  -5  125.34    4.51
   3  -3  -5  134.26    4.84
  -3   3   5  118.02    4.90
   2  -4  -5  186.70    6.50
  -2   4   5  184.45    6.30
   2  -4  -5  188.34    6.34
   2  -4  -5  201.22    6.19
   1  -5  -5  116.32    4.62
  -1   5   5  115.89    4.24
   1  -5  -5  121.17    4.51
   1  -5  -5  115.73    4.49
   1  -5  -5  113.08    4.36
   1  -5  -5  126.64    4.20
   0  -6  -5   32.62    2.20
   0   6   5   29.65    1.80
   0  -6  -5   33.90    2.09
   0  -6  -5   33.38    2.09
   1   7   5   45.14    2.49
   1   7   5   49.07    2.43
  -1  -7  -5   51.26    2.62
   2   8   5    5.69    1.68
   2   8   5    5.42    1.52
   3   9   5  116.61    4.91
  -3  -9  -5  121.86    5.23
  -4 -10  -5   18.58    2.80
  -4 -10  -5   25.51    2.99
  -4 -10  -5   14.23    2.76
   4  10   5   18.29    2.60
  -5 -11  -5   38.03    3.72
  -5 -11  -5   28.72    3.26
  -6 -12  -5   97.93    5.77
  -6 -12  -5  108.94    5.71
  -7 -13  -5    2.25    3.67
  -7 -13  -5   -1.25    3.39
  -8 -14  -5    6.31    3.93
  -8 -14  -5    5.87    3.82
  -9 -15  -5   23.81    4.95
 -12  -7   5   16.78    4.75
 -12  -7   5   13.72    4.40
 -11  -6   5    7.40    3.69
 -11  -6   5    4.03    4.20
 -10  -5   5   16.31    4.00
 -10  -5   5   17.53    3.62
  -9  -4   5    1.89    2.81
   9   4  -5    0.53    2.71
  -9  -4   5    2.70    3.25
  -8  -3   5    0.24    2.38
   8   3  -5   -0.47    2.36
  -8  -3   5    6.69    2.86
  -7  -2   5    0.41    2.18
   7   2  -5    0.61    2.19
  -7  -2   5    0.71    2.30
  -6  -1   5    4.59    1.83
  -6  -1   5    4.73    1.85
  -6  -1   5    3.12    1.91
   6   1  -5    1.59    1.74
   5   0  -5  212.83    7.26
   5   0  -5  218.55    7.23
  -5   0   5  199.67    7.38
  -5   0   5  218.70    7.78
   5   0  -5  193.72    7.36
   5   0  -5  224.51    7.49
  -5   0   5  210.53    7.30
  -5   0   5  220.63    7.55
   4  -1  -5 1449.78   42.56
  -4   1   5 1410.58   42.63
   4  -1  -5 1478.42   42.59
   4  -1  -5 1494.25   42.74
  -4   1   5 1449.79   42.53
  -4   1   5 1413.21   42.98
   4  -1  -5 1361.50   42.78
  -3   2   5   96.67    4.07
   3  -2  -5   95.65    3.66
   3  -2  -5   95.58    3.76
   3  -2  -5  104.61    3.74
  -3   2   5   96.62    3.75
   3  -2  -5  101.35    3.97
   3  -2  -5   91.07    3.98
  -2   3   5  279.83    9.14
   2  -3  -5  291.43    8.97
   2  -3  -5  289.09    9.31
   2  -3  -5  290.08    9.04
  -2   3   5  291.54    9.51
   2  -3  -5  287.84    9.08
   2  -3  -5  283.89    9.45
   1  -4  -5  127.96    4.85
  -1   4   5  130.34    4.57
   1  -4  -5  133.74    4.36
   1  -4  -5  123.08    4.65
   1  -4  -5  126.74    4.42
   1  -4  -5  132.97    4.41
   1  -4  -5  123.95    4.71
   1  -4  -5  132.28    4.88
   0  -5  -5  293.95    9.86
   0   5   5  303.39    9.54
   0  -5  -5  317.90    9.53
   0  -5  -5  309.21    9.64
   0   5   5  294.19    9.17
   0   5   5  296.05    9.47
   0  -5  -5  312.09    9.59
   0  -5  -5  311.25    9.80
   1   6   5   24.98    1.75
   1   6   5   21.82    1.57
  -1  -6  -5   23.99    1.78
   1   6   5   23.10    1.66
  -1  -6  -5   22.28    1.89
   1   6   5   24.07    1.34
   2   7   5  259.79    8.62
   2   7   5  254.76    8.68
  -2  -7  -5  264.70    8.68
   2   7   5  250.31    8.57
   2   7   5  266.70    8.30
   2   7   5  262.60    8.47
   3   8   5  184.14    6.62
   3   8   5  183.89    6.68
  -4  -9  -5   41.91    3.12
  -4  -9  -5   41.15    3.24
   4   9   5   37.74    2.84
  -5 -10  -5  202.70    7.96
  -5 -10  -5  202.08    7.84
   5  10   5  189.90    7.59
  -6 -11  -5   13.28    3.13
  -6 -11  -5   11.80    2.87
   6  11   5   13.33    3.06
  -7 -12  -5    6.12    3.43
  -7 -12  -5    5.88    3.17
  -7 -12  -5    1.20    3.06
   7  12   5   -1.11    3.26
  -8 -13  -5    7.28    3.72
   8  13   5   -0.31    3.58
  -8 -13  -5    5.26    3.68
  -9 -14  -5    2.39    3.84
  -9 -14  -5   10.15    4.08
   9  14   5    1.02    4.09
 -10 -15  -5    6.36    4.40
  10  15   5   -7.34    4.48
 -12  -8   5   12.56    4.42
 -12  -8   5   16.85    4.71
 -11  -7   5   14.75    4.37
 -11  -7   5   13.27    4.10
 -10  -6   5    4.47    3.45
 -10  -6   5    0.32    3.51
  -9  -5   5  142.46    6.98
   9   5  -5  150.15    6.74
  -9  -5   5  132.97    6.61
  -8  -4   5  156.50    7.05
   8   4  -5  160.07    6.74
  -8  -4   5  149.85    6.72
  -7  -3   5   50.89    3.74
   7   3  -5   61.69    3.84
  -7  -3   5   58.88    3.79
  -6  -2   5  231.69    8.46
   6   2  -5  240.33    8.47
  -6  -2   5  229.83    8.59
   5   1  -5  126.58    5.19
  -5  -1   5  140.39    5.51
  -5  -1   5  122.72    5.16
  -5  -1   5  137.59    5.08
  -4   0   5   40.25    2.61
   4   0  -5   43.96    2.31
   4   0  -5   39.59    2.22
   4   0  -5   40.76    2.44
  -4   0   5   35.52    2.02
  -4   0   5   36.09    2.14
  -4   0   5   36.94    2.31
   4   0  -5   33.47    2.20
  -3   1   5  259.14    8.48
   3  -1  -5  264.58    8.35
  -3   1   5  248.40    8.68
   3  -1  -5  267.36    8.42
   3  -1  -5  252.95    8.48
   3  -1  -5  261.08    8.58
  -3   1   5  254.43    8.21
   3  -1  -5  258.03    8.49
   2  -2  -5 1254.74   36.75
  -2   2   5 1260.29   36.90
  -2   2   5 1244.30   37.09
   2  -2  -5 1254.71   36.83
   2  -2  -5 1262.66   36.99
  -2   2   5 1275.63   36.89
  -2   2   5 1210.75   36.51
   2  -2  -5 1219.73   36.96
   1  -3  -5  119.22    4.53
  -1   3   5  116.95    4.34
   1  -3  -5  121.02    4.14
   1  -3  -5  123.78    4.24
   1  -3  -5  118.86    4.40
   1  -3  -5  125.24    4.23
   0  -4  -5  195.17    6.78
   0  -4  -5  207.66    6.94
   0   4   5  204.96    6.68
   0  -4  -5  211.15    6.55
   0  -4  -5  201.62    6.59
   0  -4  -5  191.75    6.69
   0   4   5  210.08    6.62
  -1  -5  -5    0.64    1.14
   1   5   5    1.33    0.96
  -1  -5  -5    0.57    1.14
   1   5   5    1.81    1.10
  -1  -5  -5    1.47    1.07
   1   5   5   -0.04    0.58
  -1  -5  -5    0.92    1.19
   1   5   5    1.08    0.93
   1   5   5    0.28    0.96
   2   6   5 1951.75   57.86
   2   6   5 1931.15   57.93
   2   6   5 1934.40   57.79
   2   6   5 1990.49   57.70
  -2  -6  -5 1993.37   57.91
   2   6   5 1978.10   57.39
   3   7   5  756.99   24.04
   3   7   5  789.88   24.17
  -3  -7  -5  810.82   24.14
   3   7   5  799.38   24.18
   3   7   5  775.82   23.98
   3   7   5  823.27   23.77
  -4  -8  -5    3.89    1.90
   4   8   5    6.86    1.85
   4   8   5    4.76    1.63
  -4  -8  -5    5.10    1.59
   4   8   5    7.71    1.61
  -5  -9  -5   18.23    2.76
  -5  -9  -5   21.02    2.82
   5   9   5   20.22    2.63
   5   9   5   19.53    2.30
  -6 -10  -5   40.40    3.69
  -6 -10  -5   44.08    3.61
   6  10   5   32.60    3.40
   7  11   5   -2.68    3.00
  -7 -11  -5    0.28    3.00
  -7 -11  -5    1.88    3.01
  -8 -12  -5    2.16    3.31
   8  12   5    8.40    3.55
  -8 -12  -5   10.11    3.49
  -9 -13  -5   -0.35    3.56
  -9 -13  -5    7.48    3.67
   9  13   5    0.33    3.73
  -9 -13  -5    0.35    3.64
 -10 -14  -5   14.62    4.11
 -10 -14  -5    6.82    4.15
  11  15   5    1.95    4.46
 -11  -8   5   22.07    4.47
 -11  -8   5   15.62    4.50
 -10  -7   5   62.88    5.14
 -10  -7   5   54.49    5.17
  -9  -6   5   32.56    3.93
  -9  -6   5   30.24    3.95
   9   6  -5   30.74    3.79
  -8  -5   5    4.32    3.10
  -8  -5   5    3.03    2.97
   8   5  -5    3.93    2.82
   7   4  -5   51.38    3.61
  -7  -4   5   43.09    3.52
  -7  -4   5   45.67    3.69
   6   3  -5   53.06    3.39
  -6  -3   5   51.44    3.68
  -6  -3   5   56.33    3.48
   5   2  -5  166.56    6.70
  -5  -2   5  182.65    6.86
  -5  -2   5  175.88    6.90
   4   1  -5  119.71    4.37
   4   1  -5  108.55    4.45
   4   1  -5  109.13    4.24
  -4  -1   5  104.71    4.40
  -4  -1   5  103.93    4.56
  -4  -1   5  108.51    4.16
  -4  -1   5  105.78    4.31
   3   0  -5  497.46   15.51
   3   0  -5  516.55   15.35
   3   0  -5  507.86   15.53
  -3   0   5  490.02   15.62
  -3   0   5  502.74   15.50
  -3   0   5  492.25   15.29
  -3   0   5  507.10   15.28
   3   0  -5  522.31   15.41
   3   0  -5  454.68   15.18
   2  -1  -5  305.36    9.42
  -2   1   5  301.25    9.68
   2  -1  -5  291.81    9.52
  -2   1   5  298.05    9.51
   2  -1  -5  296.31    9.56
   2  -1  -5  311.36    9.48
  -2   1   5  296.97    9.21
  -2   1   5  282.49    9.49
   2  -1  -5  286.58    9.38
  -1   2   5   47.90    2.24
   1  -2  -5   47.15    2.28
   1  -2  -5   45.80    2.08
  -1   2   5   47.88    2.41
   1  -2  -5   46.55    2.15
   1  -2  -5   44.63    2.11
  -1   2   5   46.61    1.73
   0  -3  -5  326.98   10.76
   0   3   5  343.67   10.68
   0  -3  -5  344.09   10.73
   0  -3  -5  351.27   10.48
   0   3   5  347.72   10.61
   0  -3  -5  339.08   10.53
   0  -3  -5  330.50   10.63
   1   4   5    9.66    1.19
  -1  -4  -5    5.03    1.11
   1   4   5    7.82    1.20
  -1  -4  -5    6.38    1.05
   1   4   5    7.44    1.08
  -1  -4  -5    8.25    1.03
  -1  -4  -5    6.89    1.07
  -1  -4  -5    7.39    0.62
   1   4   5    7.45    1.05
   2   5   5   28.49    1.76
  -2  -5  -5   28.08    1.78
   2   5   5   23.71    1.70
  -2  -5  -5   25.84    1.79
   2   5   5   26.60    1.79
   2   5   5   27.10    1.65
  -2  -5  -5   29.36    1.25
  -2  -5  -5   24.09    1.91
  -3  -6  -5   23.52    1.84
   3   6   5   25.77    1.90
   3   6   5   23.31    1.79
   3   6   5   25.20    1.92
  -3  -6  -5   22.99    1.33
   3   6   5   27.20    1.84
  -3  -6  -5   25.49    1.43
  -4  -7  -5  739.32   22.54
   4   7   5  736.81   22.59
   4   7   5  730.95   22.65
   5   8   5  300.57   10.61
  -5  -8  -5  316.55   10.92
   5   8   5  315.02   10.51
  -6  -9  -5  106.74    5.28
   6   9   5   98.58    5.02
   6   9   5  102.42    4.70
  -6  -9  -5  104.74    5.14
  -7 -10  -5   38.51    3.70
  -7 -10  -5   43.62    3.71
  -8 -11  -5   24.52    3.62
   8  11   5   20.18    3.52
  -9 -12  -5   16.90    3.85
   9  12   5    5.77    3.55
  -9 -12  -5   12.13    3.79
 -10 -13  -5    6.12    3.63
  10  13   5   -3.53    4.10
 -10 -13  -5   -0.36    3.89
 -10 -13  -5    0.74    3.75
 -11 -14  -5    5.92    4.15
  11  14   5   -2.30    4.55
 -11 -14  -5   10.39    4.36
 -11  -9   5   -4.03    4.54
 -11  -9   5   -0.40    4.25
 -10  -8   5   11.41    4.25
 -10  -8   5   23.52    4.45
  -9  -7   5    8.29    3.70
  -9  -7   5    6.67    3.74
   9   7  -5    1.25    3.32
   8   6  -5  255.45    9.88
  -8  -6   5  249.99   10.06
  -8  -6   5  266.37   10.11
   7   5  -5   49.73    3.65
  -7  -5   5   41.76    3.78
  -7  -5   5   51.02    3.95
  -6  -4   5  269.35    9.83
   6   4  -5  271.97    9.69
  -6  -4   5  266.28    9.75
  -5  -3   5   -0.20    1.85
  -5  -3   5    1.22    1.92
   5   3  -5    3.96    1.99
  -4  -2   5   79.57    3.49
  -4  -2   5   85.42    3.92
  -4  -2   5   76.12    3.85
   4   2  -5   79.00    3.24
  -4  -2   5   83.29    3.67
   4   2  -5   89.83    3.65
   4   2  -5   79.28    3.77
   3   1  -5  434.20   13.44
   3   1  -5  443.81   13.54
   3   1  -5  427.31   13.66
  -3  -1   5  435.83   13.75
  -3  -1   5  427.71   13.48
  -3  -1   5  443.39   13.49
   3   1  -5  419.91   13.34
   3   1  -5  446.34   13.62
  -3  -1   5  443.35   13.68
   3   1  -5  407.87   13.13
   2   0  -5   78.99    2.63
   2   0  -5   78.77    3.14
   2   0  -5   76.27    3.30
   2   0  -5   80.57    3.23
  -2   0   5   71.78    3.23
  -2   0   5   81.82    3.41
  -2   0   5   73.92    3.12
  -2   0   5   74.22    2.96
   2   0  -5   78.13    2.92
   2   0  -5   75.66    3.26
   2   0  -5   77.75    2.92
  -1   1   5 1150.96   34.12
   1  -1  -5 1120.03   33.97
   1  -1  -5 1174.68   34.07
   1  -1  -5 1170.03   34.14
  -1   1   5 1146.21   34.12
  -1   1   5 1172.96   34.22
  -1   1   5 1168.14   33.73
   1  -1  -5 1119.08   33.64
   0  -2  -5 1150.58   34.26
   0  -2  -5 1167.91   34.42
   0   2   5 1130.21   34.37
   0  -2  -5 1153.51   34.20
   0  -2  -5 1145.48   34.33
   0  -2  -5 1172.92   33.74
   0  -2  -5 1165.33   34.27
   0  -2  -5 1155.98   34.36
   1   3   5 2402.63   68.81
  -1  -3  -5 2321.51   68.86
   1   3   5 2335.92   68.75
  -1  -3  -5 2338.41   68.45
  -1  -3  -5 2365.38   68.62
   1   3   5 2367.69   68.87
  -1  -3  -5 2355.51   68.81
   1   3   5 2362.19   68.70
  -1  -3  -5 2316.97   68.67
   2   4   5  801.71   23.58
   2   4   5  796.90   23.53
  -2  -4  -5  769.66   23.49
   2   4   5  797.00   23.66
  -2  -4  -5  780.26   23.02
  -2  -4  -5  766.65   23.57
   2   4   5  784.15   23.45
  -2  -4  -5  783.26   22.96
  -2  -4  -5  802.46   23.61
   3   5   5   20.97    1.54
   3   5   5   21.71    1.72
   3   5   5   20.80    1.00
  -3  -5  -5   24.39    1.66
   3   5   5   23.14    1.76
  -3  -5  -5   22.39    1.34
   3   5   5   21.38    1.57
  -3  -5  -5   21.99    1.20
   4   6   5    2.17    1.45
   4   6   5    2.21    1.64
   4   6   5    1.04    1.47
  -4  -6  -5    1.94    0.81
  -4  -6  -5    1.40    1.28
  -4  -6  -5    0.25    1.02
  -5  -7  -5   52.38    3.29
   5   7   5   46.93    3.18
  -5  -7  -5   58.42    3.02
   5   7   5   53.34    3.03
  -6  -8  -5  101.42    5.08
   6   8   5   95.61    4.86
   6   8   5  106.82    4.76
  -7  -9  -5   23.50    3.26
  -7  -9  -5   18.90    2.97
   7   9   5   13.39    2.84
   7   9   5   18.36    2.67
  -8 -10  -5   34.24    3.95
  -8 -10  -5   28.88    3.51
  -9 -11  -5   86.02    5.31
  -9 -11  -5   71.74    5.10
 -10 -12  -5   -1.02    3.47
 -10 -12  -5    4.62    3.73
 -11 -13  -5    6.75    4.36
  11  13   5   -5.24    4.45
 -11 -13  -5    2.72    4.17
 -12 -14  -5   21.35    4.93
  12  14   5   13.38    4.98
 -12 -14  -5   22.93    4.83
 -11 -10   5    8.22    4.57
 -10  -9   5   17.13    4.42
 -10  -9   5   17.05    4.27
  -9  -8   5    3.53    3.85
  -9  -8   5    4.47    3.44
  -8  -7   5   24.10    3.83
  -8  -7   5   22.68    3.75
   8   7  -5   23.24    3.56
  -7  -6   5    7.05    2.83
   7   6  -5    7.75    2.81
  -7  -6   5    3.04    2.91
  -6  -5   5   52.09    3.75
   6   5  -5   47.05    3.40
  -6  -5   5   54.80    3.85
   6   5  -5   54.92    3.62
  -5  -4   5  500.25   15.79
   5   4  -5  467.46   15.57
  -5  -4   5  464.69   15.67
   5   4  -5  492.20   15.45
  -4  -3   5  249.45    8.57
  -4  -3   5  227.73    8.46
   4   3  -5  241.36    8.04
   4   3  -5  242.66    8.45
   4   3  -5  239.44    8.22
   3   2  -5  159.09    6.05
   3   2  -5  155.06    5.80
  -3  -2   5  169.10    5.35
   3   2  -5  167.42    5.91
  -3  -2   5  159.31    5.88
   3   2  -5  171.60    5.97
  -3  -2   5  170.41    6.13
  -3  -2   5  157.50    5.87
  -3  -2   5  164.75    6.07
  -3  -2   5  171.44    5.97
   3   2  -5  172.59    5.86
   3   2  -5  159.94    5.66
   2   1  -5  146.09    4.62
   2   1  -5  142.09    5.08
  -2  -1   5  145.72    5.17
   2   1  -5  136.75    5.09
  -2  -1   5  144.48    5.28
   2   1  -5  144.45    5.16
   2   1  -5  149.04    4.94
  -2  -1   5  145.68    5.05
   2   1  -5  140.21    4.95
  -2  -1   5  138.78    5.21
   2   1  -5  143.82    5.27
   2   1  -5  136.04    4.62
   1   0  -5  481.20   14.16
  -1   0   5  450.86   14.54
   1   0  -5  486.55   14.49
   1   0  -5  473.21   14.53
  -1   0   5  450.70   14.51
   1   0  -5  487.51   14.55
  -1   0   5  469.57   14.60
  -1   0   5  483.82   14.31
  -1   0   5  463.20   14.57
   1   0  -5  464.78   14.25
   0   1   5    1.70    0.89
   0  -1  -5    1.80    0.81
   0  -1  -5    2.70    1.00
   0  -1  -5    2.40    0.97
   0   1   5    3.60    1.05
   0   1   5    3.64    1.02
   0  -1  -5    0.90    0.87
   0  -1  -5    1.57    0.56
   1   2   5  123.46    4.24
  -1  -2  -5  117.81    4.24
   1   2   5  118.00    4.25
   1   2   5  118.53    4.28
  -1  -2  -5  121.59    4.11
  -1  -2  -5  117.46    4.04
  -1  -2  -5  123.99    4.23
   1   2   5  122.13    4.22
  -1  -2  -5  121.68    4.18
  -2  -3  -5  371.86   11.10
   2   3   5  375.62   11.38
   2   3   5  368.01   11.44
  -2  -3  -5  368.54   11.53
   2   3   5  368.16   11.43
  -2  -3  -5  360.10   11.34
   2   3   5  367.45   11.15
   2   3   5  371.73   11.52
  -2  -3  -5  369.58   11.48
  -2  -3  -5  362.57   11.41
   3   4   5  832.00   24.43
   3   4   5  817.27   24.45
  -3  -4  -5  805.85   24.42
   3   4   5  810.13   23.98
   3   4   5  808.61   24.53
  -3  -4  -5  829.06   24.50
  -3  -4  -5  826.12   24.23
   3   4   5  810.45   24.34
  -3  -4  -5  778.16   24.50
  -4  -5  -5   66.96    2.71
   4   5   5   69.51    3.22
  -4  -5  -5   71.59    3.20
   4   5   5   67.78    3.04
   4   5   5   71.92    3.23
  -4  -5  -5   71.58    2.69
  -5  -6  -5  206.80    7.60
   5   6   5  203.57    7.47
  -5  -6  -5  204.51    7.31
   5   6   5  210.21    7.44
  -5  -6  -5  213.13    6.88
   6   7   5    9.91    2.12
  -6  -7  -5    8.47    2.22
   6   7   5    8.31    2.04
  -6  -7  -5    8.28    1.54
  -7  -8  -5    7.85    2.41
  -7  -8  -5   10.44    2.61
   7   8   5   11.30    2.78
   7   8   5   11.21    2.34
  -8  -9  -5  203.03    8.78
   8   9   5  218.19    8.49
  -8  -9  -5  231.62    8.72
  -9 -10  -5   25.03    3.61
   9  10   5   19.62    3.21
  -9 -10  -5   17.96    3.32
 -10 -11  -5   11.51    3.68
 -10 -11  -5    6.13    3.70
 -11 -12  -5   26.69    4.27
 -11 -12  -5   23.57    4.37
  12  13   5    0.79    4.37
 -12 -13  -5   -0.39    4.02
 -12 -13  -5    2.44    4.13
 -10 -10   5    2.88    4.50
 -10 -10   5   13.23    4.59
  -9  -9   5    0.38    3.89
  -9  -9   5    1.42    3.62
  -8  -8   5    7.11    3.85
   8   8  -5    7.02    3.56
  -8  -8   5   13.82    3.68
  -7  -7   5    1.21    3.15
  -7  -7   5    3.44    2.97
   7   7  -5    0.27    2.99
   7   7  -5    8.33    3.14
  -6  -6   5   24.38    3.16
  -6  -6   5   24.12    3.10
   6   6  -5   25.13    3.19
   6   6  -5   26.16    3.07
  -5  -5   5  205.15    8.00
  -5  -5   5  216.89    7.98
   5   5  -5  214.82    7.80
   5   5  -5  195.85    7.83
  -4  -4   5  175.60    6.56
   4   4  -5  149.77    6.27
  -4  -4   5  159.05    6.32
   4   4  -5  159.93    6.16
   4   4  -5  164.91    6.01
  -3  -3   5   41.23    2.00
   3   3  -5   37.88    2.44
  -3  -3   5   39.97    2.70
   3   3  -5   35.58    2.58
   3   3  -5   33.28    2.23
  -3  -3   5   35.28    2.46
  -3  -3   5   45.89    2.55
   3   3  -5   35.24    2.24
  -2  -2   5   15.86    1.26
   2   2  -5   17.41    1.58
   2   2  -5   15.79    1.15
   2   2  -5   13.34    1.54
   2   2  -5   15.60    1.62
  -2  -2   5   16.15    1.75
   2   2  -5   13.08    1.67
   2   2  -5   17.58    1.53
  -2  -2   5   13.99    1.52
   2   2  -5   17.08    1.47
  -2  -2   5   15.83    1.56
  -2  -2   5   14.49    1.61
   2   2  -5   13.88    0.84
   1   1  -5   71.93    2.64
   1   1  -5   72.25    2.87
   1   1  -5   67.43    2.92
  -1  -1   5   65.57    2.98
   1   1  -5   63.37    2.83
   1   1  -5   67.35    3.03
  -1  -1   5   67.82    2.95
  -1  -1   5   68.42    3.01
   1   1  -5   69.04    2.84
  -1  -1   5   70.28    2.84
   1   1  -5   66.72    2.79
  -1  -1   5   68.01    2.64
   0   0  -5 1175.91   34.62
   0   0  -5 1188.04   34.85
   0   0   5 1168.08   34.87
   0   0  -5 1190.74   34.77
   0   0   5 1178.76   34.89
   0   0  -5 1169.16   34.65
   0   0   5 1205.59   34.86
   0   0  -5 1178.07   34.81
   0   0   5 1129.68   34.89
   0   0  -5 1166.12   34.72
   0   0  -5 1180.92   34.63
  -1  -1  -5  328.27   10.19
  -1  -1  -5  325.03   10.12
   1   1   5  331.88   10.28
  -1  -1  -5  319.35   10.08
  -1  -1  -5  330.18   10.11
   1   1   5  340.19   10.27
   1   1   5  327.76   10.15
  -1  -1  -5  323.47   10.09
  -1  -1  -5  314.37   10.11
   1   1   5  328.11   10.18
  -1  -1  -5  326.81   10.15
   2   2   5   78.30    2.95
  -2  -2  -5   70.11    2.90
   2   2   5   77.44    3.00
  -2  -2  -5   74.96    2.86
   2   2   5   77.10    2.85
  -2  -2  -5   76.73    2.78
   2   2   5   79.88    2.96
   2   2   5   75.33    3.00
  -2  -2  -5   76.82    2.95
  -2  -2  -5   80.76    2.96
   3   3   5 1930.88   56.59
   3   3   5 1955.14   56.62
  -3  -3  -5 1890.55   56.54
   3   3   5 1925.52   56.36
   3   3   5 1985.58   56.75
  -3  -3  -5 1919.95   56.66
  -3  -3  -5 1916.82   56.55
   3   3   5 1925.86   56.53
  -3  -3  -5 1916.11   56.64
   4   4   5  764.25   23.04
  -4  -4  -5  752.95   22.75
   4   4   5  776.38   23.15
  -4  -4  -5  763.29   23.05
  -4  -4  -5  744.26   22.98
   4   4   5  762.34   22.90
  -5  -5  -5  948.65   28.42
   5   5   5  928.83   28.36
  -5  -5  -5  948.03   27.80
  -5  -5  -5  928.41   28.23
   5   5   5  934.82   27.77
   5   5   5  912.36   28.08
   5   5   5  920.64   28.25
  -6  -6  -5    6.39    1.97
   6   6   5    0.19    1.73
   6   6   5    0.96    1.80
  -6  -6  -5    2.10    1.37
  -7  -7  -5   28.89    3.01
   7   7   5   27.41    2.72
   8   8   5   50.98    3.71
  -8  -8  -5   52.29    3.97
  -8  -8  -5   55.28    3.78
  -9  -9  -5   14.30    2.99
  -9  -9  -5   13.28    3.13
   9   9   5    9.63    2.95
  10  10   5   53.36    4.36
 -10 -10  -5   63.14    4.81
 -10 -10  -5   67.30    4.73
 -11 -11  -5   -0.67    3.52
 -11 -11  -5   -2.87    3.61
 -12 -12  -5    7.37    4.12
 -12 -12  -5    3.13    4.10
 -13 -13  -5    8.43    4.67
  13  13   5   -4.20    5.12
 -13 -13  -5    2.12    4.52
 -10 -11   5   21.85    4.84
  -9 -10   5    6.75    4.43
  -9 -10   5    1.46    3.93
  -8  -9   5    0.36    3.65
  -8  -9   5    3.65    3.60
   8   9  -5   -1.51    3.58
  -7  -8   5    4.54    3.54
   7   8  -5    7.41    3.10
  -7  -8   5    0.89    3.11
   7   8  -5    4.58    3.34
  -6  -7   5    5.20    3.11
   6   7  -5    3.05    2.57
  -6  -7   5    4.75    2.87
   6   7  -5    2.89    2.74
  -5  -6   5    5.35    2.61
   5   6  -5    6.32    2.25
  -5  -6   5    5.08    2.34
   5   6  -5    8.77    2.50
  -4  -5   5   45.34    2.59
  -4  -5   5   47.29    3.34
   4   5  -5   43.65    3.05
  -4  -5   5   46.99    3.17
   4   5  -5   37.04    2.90
  -3  -4   5   15.20    2.03
   3   4  -5   17.95    2.05
  -3  -4   5   16.68    1.69
   3   4  -5   17.00    1.85
   3   4  -5   13.93    2.22
  -2  -3   5  357.56   11.41
   2   3  -5  373.38   11.82
   2   3  -5  341.42   11.44
   2   3  -5  346.90   11.21
   2   3  -5  359.09   11.66
   2   3  -5  362.34   11.60
   2   3  -5  368.26   11.54
  -2  -3   5  363.63   11.71
  -2  -3   5  375.01   11.90
  -2  -3   5  369.55   11.70
  -2  -3   5  382.60   11.72
   2   3  -5  374.31   11.75
  -1  -2   5  225.44    7.42
   1   2  -5  222.29    7.32
   1   2  -5  234.38    7.54
  -1  -2   5  219.63    7.60
   1   2  -5  226.55    7.70
   1   2  -5  233.93    7.62
   1   2  -5  227.28    7.62
   1   2  -5  228.58    7.60
  -1  -2   5  229.24    7.58
  -1  -2   5  236.98    7.77
   1   2  -5  233.92    7.50
  -1  -2   5  220.77    7.70
   0  -1   5  235.39    7.46
   0   1  -5  228.76    7.41
   0  -1   5  236.87    7.62
   0   1  -5  230.05    7.51
   0   1  -5  224.33    7.55
   0   1  -5  227.87    7.55
   0   1  -5  231.57    7.25
   0  -1   5  230.93    7.53
   0   1  -5  240.10    7.50
   0   1  -5  229.50    7.51
   0   1  -5  228.91    7.53
   0  -1   5  226.26    7.62
   0  -1   5  233.61    7.73
  -1   0  -5  733.63   21.86
  -1   0  -5  725.69   21.74
   1   0   5  764.35   22.02
  -1   0  -5  751.96   21.86
  -1   0  -5  748.16   21.96
  -1   0  -5  725.59   21.87
  -1   0  -5  745.24   21.93
  -1   0  -5  748.27   21.74
   1   0   5  765.68   22.00
   1   0   5  740.92   22.04
  -1   0  -5  748.71   21.93
   1   0   5  719.47   21.77
   2   1   5 3254.98   94.42
  -2  -1  -5 3225.39   94.44
   2   1   5 3244.24   94.59
  -2  -1  -5 3240.69   94.40
   2   1   5 3195.21   94.57
  -2  -1  -5 3220.42   94.47
   2   1   5 3299.03   94.53
   2   1   5 3263.00   94.60
  -2  -1  -5 3238.20   94.48
   2   1   5 3288.44   94.52
  -2  -1  -5 3204.03   94.47
   3   2   5  251.49    8.00
   3   2   5  250.99    8.05
  -3  -2  -5  250.48    7.96
   3   2   5  250.62    8.00
  -3  -2  -5  254.76    8.12
   3   2   5  255.22    8.17
  -3  -2  -5  241.93    8.01
  -3  -2  -5  244.90    8.10
   3   2   5  260.50    8.01
  -4  -3  -5   12.11    1.50
  -4  -3  -5   10.65    1.23
  -4  -3  -5   13.56    1.36
   4   3   5    9.91    1.12
   4   3   5   10.34    1.46
   4   3   5   10.27    1.17
   4   3   5    7.89    1.32
  -4  -3  -5   11.14    1.25
   4   3   5   10.27    1.27
  -5  -4  -5 1352.91   40.09
  -5  -4  -5 1353.44   39.71
   5   4   5 1346.37   40.13
   5   4   5 1311.19   39.94
   5   4   5 1356.46   39.81
  -5  -4  -5 1335.46   39.99
   5   4   5 1328.91   39.67
  -6  -5  -5   17.40    2.02
   6   5   5   17.37    2.04
   6   5   5   15.74    2.10
   6   5   5   15.04    1.52
  -7  -6  -5  187.49    7.13
   7   6   5  167.19    6.83
   7   6   5  182.24    7.04
  -8  -7  -5   51.01    3.72
  -8  -7  -5   49.39    3.58
   8   7   5   47.02    3.71
   8   7   5   55.03    3.88
   9   8   5   99.20    5.43
  -9  -8  -5  115.17    5.73
  -9  -8  -5  100.86    5.32
  10   9   5    1.83    2.85
 -10  -9  -5    6.48    3.14
 -10  -9  -5    3.98    3.02
 -11 -10  -5    9.41    3.49
  11  10   5    5.32    3.40
 -11 -10  -5    8.56    3.59
 -12 -11  -5    3.83    3.64
 -12 -11  -5    5.64    3.87
 -13 -12  -5    5.70    4.27
 -13 -12  -5    4.90    4.42
  -9 -11   5   25.57    4.81
  -8 -10   5   15.70    4.48
  -8 -10   5    4.77    3.79
   8  10  -5    4.45    3.72
   7   9  -5    3.90    3.27
  -7  -9   5   -0.92    3.08
  -7  -9   5   -3.46    3.72
   7   9  -5    4.91    3.49
  -6  -8   5   12.40    3.37
  -6  -8   5   16.99    3.09
   6   8  -5   15.71    3.08
   6   8  -5   12.05    3.23
  -5  -7   5   34.75    3.28
   5   7  -5   28.51    3.22
  -5  -7   5   36.04    3.60
   5   7  -5   39.07    3.60
  -4  -6   5   19.33    2.82
   4   6  -5   14.26    2.41
  -4  -6   5   13.60    2.05
  -4  -6   5   13.36    2.34
   4   6  -5   11.89    2.62
  -3  -5   5  271.78    9.41
   3   5  -5  245.94    9.13
   3   5  -5  259.60    9.13
  -3  -5   5  254.30    9.03
  -3  -5   5  268.82    8.87
  -2  -4   5   18.32    2.16
   2   4  -5   21.45    1.60
   2   4  -5   17.51    1.98
   2   4  -5   17.35    1.62
   2   4  -5   17.98    1.70
  -2  -4   5   17.17    1.89
   2   4  -5   24.90    2.20
  -2  -4   5   22.28    1.86
  -1  -3   5  250.38    8.25
   1   3  -5  242.59    8.14
   1   3  -5  250.60    8.04
  -1  -3   5  241.85    8.24
   1   3  -5  243.50    8.22
  -1  -3   5  252.90    8.48
   1   3  -5  244.84    8.06
   1   3  -5  248.74    8.38
   1   3  -5  252.86    8.39
   1   3  -5  255.50    8.45
   0  -2   5  342.23   11.10
   0   2  -5  367.28   11.04
   0   2  -5  351.90   11.02
   0  -2   5  354.73   11.03
   0   2  -5  354.26   11.08
   0   2  -5  347.38   11.10
   0   2  -5  344.82   11.18
   0   2  -5  348.37   10.60
   0   2  -5  348.58   10.91
   0   2  -5  360.73   11.23
   0  -2   5  326.82   11.14
   0  -2   5  345.76   11.31
   0   2  -5  361.00   11.20
   0   2  -5  354.66   10.65
   1  -1   5   27.95    1.77
  -1   1  -5   31.35    1.72
  -1   1  -5   27.99    1.42
   1  -1   5   30.14    1.78
  -1   1  -5   31.88    1.72
   1  -1   5   34.77    2.01
  -1   1  -5   26.87    1.68
  -1   1  -5   32.29    1.62
   1  -1   5   30.63    1.45
  -1   1  -5   30.04    1.41
   1  -1   5   33.80    1.72
   1  -1   5   30.73    1.89
  -1   1  -5   32.27    1.77
  -1   1  -5   30.30    1.73
   1  -1   5   25.86    1.72
  -2   0  -5  361.52   11.11
   2   0   5  354.23   10.81
  -2   0  -5  349.09   10.81
   2   0   5  358.36   11.09
  -2   0  -5  353.85   10.91
   2   0   5  368.43   11.24
  -2   0  -5  356.88   11.04
  -2   0  -5  335.66   11.00
  -2   0  -5  361.79   11.04
   2   0   5  350.60   10.92
  -2   0  -5  359.34   10.90
  -2   0  -5  349.92   11.21
   2   0   5  360.96   11.19
  -2   0  -5  357.19   10.98
   3   1   5    0.38    0.69
  -3  -1  -5   -0.09    0.83
   3   1   5    1.41    0.89
   3   1   5    0.10    0.88
   3   1   5   -0.55    0.84
  -3  -1  -5    1.56    0.82
  -3  -1  -5    0.95    0.83
  -3  -1  -5   -0.45    0.90
   3   1   5    0.38    0.81
   3   1   5    0.34    0.89
  -3  -1  -5    1.56    0.92
   4   2   5  465.67   14.62
   4   2   5  473.17   14.67
  -4  -2  -5  481.29   14.59
   4   2   5  474.92   14.85
   4   2   5  488.08   14.76
  -4  -2  -5  475.71   14.78
   4   2   5  480.10   14.57
  -4  -2  -5  471.96   14.67
  -4  -2  -5  480.15   14.77
  -5  -3  -5 1252.09   37.93
   5   3   5 1289.62   37.71
   5   3   5 1270.78   37.82
  -5  -3  -5 1272.37   37.81
  -5  -3  -5 1243.52   37.19
   5   3   5 1282.65   38.09
  -5  -3  -5 1307.71   37.97
   5   3   5 1292.55   37.77
  -6  -4  -5  143.26    5.72
   6   4   5  147.91    5.67
   6   4   5  152.72    5.48
   6   4   5  146.17    5.80
  -6  -4  -5  147.94    5.69
   6   4   5  141.19    5.27
  -7  -5  -5  361.67   11.92
   7   5   5  356.27   11.71
   7   5   5  334.72   11.88
   7   5   5  343.12   11.17
   8   6   5  264.25    9.56
   8   6   5  264.05    9.72
  -9  -7  -5   76.09    4.44
   9   7   5   71.94    4.48
  -9  -7  -5   72.98    4.31
   9   7   5   73.73    4.60
  -9  -7  -5   77.40    4.54
 -10  -8  -5  182.66    7.75
 -10  -8  -5  178.85    7.73
  10   8   5  184.22    7.91
 -10  -8  -5  173.48    7.53
 -11  -9  -5   -1.47    3.18
 -11  -9  -5    0.65    3.14
 -12 -10  -5   23.72    4.02
  12  10   5   25.52    4.26
 -12 -10  -5   19.94    3.97
  13  11   5    8.76    4.40
 -13 -11  -5   10.06    4.13
 -13 -11  -5   15.33    4.28
  14  12   5   -0.86    5.24
 -14 -12  -5   16.08    4.83
  -8 -11   5   -3.24    4.22
   8  11  -5   16.47    4.60
  -7 -10   5   10.31    3.93
   7  10  -5   18.48    3.96
  -6  -9   5    0.33    3.56
   6   9  -5    1.70    3.30
   6   9  -5    3.65    3.20
  -5  -8   5   53.62    4.12
  -5  -8   5   43.28    3.68
   5   8  -5   51.07    3.87
   5   8  -5   44.69    4.06
  -4  -7   5   78.57    4.26
  -4  -7   5   76.46    4.24
   4   7  -5   84.44    4.42
  -4  -7   5   90.40    4.86
   4   7  -5   75.18    4.73
  -3  -6   5   62.55    3.83
  -3  -6   5   62.93    3.51
   3   6  -5   60.32    3.46
   3   6  -5   66.49    3.86
  -3  -6   5   62.23    3.49
  -2  -5   5    5.58    1.77
   2   5  -5    6.06    1.50
  -2  -5   5    8.22    1.80
   2   5  -5    6.09    2.03
  -2  -5   5    7.95    2.10
   2   5  -5    6.07    2.07
  -1  -4   5  546.63   17.05
   1   4  -5  507.80   16.70
   1   4  -5  545.66   16.92
   1   4  -5  535.95   16.81
   1   4  -5  544.31   16.92
   1   4  -5  540.97   17.00
   1   4  -5  549.35   16.66
  -1  -4   5  570.86   16.91
  -1  -4   5  548.90   17.18
   1   4  -5  538.86   17.18
   1   4  -5  562.38   16.75
   0  -3   5   20.96    1.79
   0   3  -5   24.73    1.94
   0   3  -5   19.20    1.61
   0   3  -5   18.23    1.55
   0  -3   5   20.22    1.81
   0   3  -5   20.31    1.63
   0   3  -5   20.96    1.60
   0   3  -5   20.47    1.05
   0   3  -5   18.13    1.81
   0   3  -5   18.92    1.40
   0  -3   5   17.68    1.50
   0   3  -5   17.13    1.64
   0   3  -5   19.38    1.87
   1  -2   5  265.06    8.78
  -1   2  -5  275.71    8.69
  -1   2  -5  266.16    8.15
   1  -2   5  271.46    8.61
  -1   2  -5  255.91    8.50
  -1   2  -5  266.08    8.34
  -1   2  -5  260.79    8.12
   1  -2   5  275.52    8.86
  -1   2  -5  275.09    8.60
   1  -2   5  267.31    8.87
   1  -2   5  268.89    8.41
  -1   2  -5  256.08    8.72
  -1   2  -5  266.32    8.35
  -1   2  -5  279.81    8.79
   1  -2   5  252.40    8.61
  -1   2  -5  270.11    8.66
  -1   2  -5  253.82    8.62
   2  -1   5   88.35    3.65
  -2   1  -5   90.37    3.53
   2  -1   5   90.26    3.42
  -2   1  -5   94.31    3.34
  -2   1  -5   94.57    3.66
   2  -1   5   86.03    3.67
  -2   1  -5   88.07    3.42
  -2   1  -5   87.83    3.45
   2  -1   5   88.58    3.17
  -2   1  -5   87.90    3.17
  -2   1  -5   91.98    3.65
  -2   1  -5   87.46    3.19
   2  -1   5   90.88    3.66
  -2   1  -5   85.95    3.50
  -2   1  -5   91.92    3.39
  -2   1  -5   86.50    3.37
  -2   1  -5   88.82    3.03
  -3   0  -5   27.81    1.76
   3   0   5   29.12    1.72
  -3   0  -5   31.73    1.80
  -3   0  -5   32.64    1.57
  -3   0  -5   31.88    2.02
   3   0   5   31.23    1.96
  -3   0  -5   32.99    1.66
   3   0   5   28.97    1.67
   3   0   5   28.77    1.89
  -3   0  -5   27.90    1.97
   3   0   5   27.57    1.74
  -3   0  -5   31.11    1.68
  -3   0  -5   30.81    1.78
  -3   0  -5   31.38    1.65
   3   0   5   32.87    1.70
   3   0   5   31.89    1.47
  -4  -1  -5  324.72   10.17
   4   1   5  316.81   10.40
  -4  -1  -5  310.78   10.11
   4   1   5  324.22   10.10
   4   1   5  326.05   10.41
  -4  -1  -5  319.03   10.45
  -4  -1  -5  328.34   10.32
   4   1   5  342.86   10.46
   4   1   5  333.73   10.20
   4   1   5  321.93   10.19
  -4  -1  -5  323.72   10.08
  -4  -1  -5  319.46   10.15
  -4  -1  -5  327.75   10.69
  -5  -2  -5   43.00    2.34
  -5  -2  -5   50.47    2.56
   5   2   5   41.57    2.35
   5   2   5   42.86    2.31
  -5  -2  -5   42.70    2.22
  -5  -2  -5   45.05    1.91
  -5  -2  -5   47.82    2.83
   5   2   5   47.28    2.61
  -5  -2  -5   42.10    2.32
   5   2   5   44.61    2.08
   5   2   5   46.30    2.21
  -5  -2  -5   37.79    2.29
   6   3   5    5.64    1.37
  -6  -3  -5    4.58    1.52
   6   3   5    2.76    1.58
  -6  -3  -5    3.44    1.33
   6   3   5    6.38    1.42
  -6  -3  -5    3.90    1.82
   6   3   5    3.96    1.49
  -7  -4  -5  302.17   10.22
   7   4   5  310.31   10.11
  -7  -4  -5  284.50   10.44
   7   4   5  273.92   10.26
   7   4   5  300.55    9.81
   8   5   5  153.61    6.24
   8   5   5  153.24    6.58
  -8  -5  -5  151.05    6.52
  -9  -6  -5    5.19    2.53
  -9  -6  -5    5.57    2.22
   9   6   5    4.83    2.71
   9   6   5    2.21    2.41
  -9  -6  -5    3.59    2.45
  10   7   5  150.93    6.93
 -10  -7  -5  150.55    6.87
 -10  -7  -5  163.12    7.17
  10   7   5  143.67    6.96
 -10  -7  -5  163.49    6.74
 -11  -8  -5    6.49    3.11
  11   8   5    0.68    3.04
  11   8   5   -0.94    3.63
 -11  -8  -5    0.82    2.92
 -12  -9  -5   26.61    3.81
  12   9   5   15.69    4.35
 -12  -9  -5   19.87    3.97
  12   9   5   19.18    4.09
  13  10   5   13.10    4.61
 -13 -10  -5    7.52    4.10
  13  10   5   12.73    4.12
 -13 -10  -5   10.50    3.64
 -14 -11  -5   29.23    4.94
 -14 -11  -5   29.96    4.56
  14  11   5   21.46    5.19
  -8 -12   5   -1.70    4.68
   8  12  -5    3.18    4.30
  -7 -11   5   15.60    4.43
   7  11  -5   24.60    4.37
  -6 -10   5    6.01    3.67
   6  10  -5   14.01    3.77
  -5  -9   5   -0.32    3.22
   5   9  -5    0.52    2.85
   5   9  -5    6.28    3.33
   4   8  -5   33.14    3.19
  -4  -8   5   29.71    3.63
  -4  -8   5   35.95    3.38
   4   8  -5   22.85    3.51
  -3  -7   5    2.65    2.18
  -3  -7   5   -0.20    1.90
   3   7  -5   -0.21    2.12
  -3  -7   5    4.25    2.62
   3   7  -5    3.16    2.66
  -2  -6   5  269.70    9.38
   2   6  -5  260.83    9.17
  -2  -6   5  263.98    9.06
  -2  -6   5  273.31    9.61
   2   6  -5  247.36    9.47
  -1  -5   5   75.94    3.89
  -1  -5   5   82.55    3.96
   1   5  -5   76.71    3.58
   1   5  -5   69.39    3.55
  -1  -5   5   78.65    3.48
   1   5  -5   73.00    3.90
   0  -4   5  475.44   15.10
   0   4  -5  448.89   14.57
   0   4  -5  476.59   14.99
   0   4  -5  454.24   14.63
   0   4  -5  487.61   14.76
   0   4  -5  476.13   14.81
   0  -4   5  482.06   14.60
   0   4  -5  488.11   14.86
   0   4  -5  467.44   14.79
   0   4  -5  457.64   15.09
   0  -4   5  480.81   14.98
   1  -3   5 1113.64   33.37
  -1   3  -5 1123.10   32.44
  -1   3  -5 1126.09   33.12
  -1   3  -5 1108.80   32.94
  -1   3  -5 1090.18   33.35
   1  -3   5 1095.84   33.33
  -1   3  -5 1096.58   33.09
  -1   3  -5 1099.54   33.29
  -1   3  -5 1114.03   33.29
  -1   3  -5 1114.55   32.67
  -1   3  -5 1077.42   33.04
  -1   3  -5 1112.67   33.18
   1  -3   5 1112.05   32.75
   1  -3   5 1093.02   33.12
  -1   3  -5 1107.57   32.95
   2  -2   5    9.82    1.28
  -2   2  -5   11.02    1.52
   2  -2   5    6.18    1.14
   2  -2   5    9.33    1.63
  -2   2  -5    8.75    0.93
   2  -2   5   12.42    1.55
  -2   2  -5    8.37    1.36
  -2   2  -5   10.21    1.44
  -2   2  -5    6.52    1.35
  -2   2  -5    5.68    1.16
  -2   2  -5    9.94    1.26
   2  -2   5    9.08    0.86
  -2   2  -5    7.97    0.86
   2  -2   5    8.00    1.46
  -2   2  -5    8.18    1.20
  -2   2  -5   10.68    1.17
  -2   2  -5    7.54    1.15
   3  -1   5   10.06    1.63
   3  -1   5   10.95    1.42
   3  -1   5    8.62    0.79
   3  -1   5   12.91    1.22
  -3   1  -5    9.81    1.03
  -3   1  -5    9.88    1.41
  -3   1  -5    9.17    1.35
  -3   1  -5    8.81    1.24
  -3   1  -5   13.47    1.35
   3  -1   5    6.33    0.93
  -3   1  -5    6.94    1.13
  -3   1  -5    9.58    1.05
   3  -1   5    9.04    1.32
   3  -1   5    9.00    1.57
  -3   1  -5   10.99    1.56
  -3   1  -5   10.46    1.11
  -3   1  -5   14.11    1.20
  -4   0  -5  116.30    4.35
  -4   0  -5  115.89    4.04
   4   0   5  110.46    4.11
  -4   0  -5  115.64    4.00
   4   0   5  112.09    4.32
  -4   0  -5  115.41    4.24
  -4   0  -5  115.48    4.67
  -4   0  -5  114.57    4.23
   4   0   5  114.77    4.45
   4   0   5  117.95    4.29
  -4   0  -5  118.60    4.15
   4   0   5  117.31    4.54
   4   0   5  111.82    4.06
  -4   0  -5  117.55    4.06
  -4   0  -5  116.30    4.54
  -5  -1  -5    9.77    1.38
   5   1   5   10.91    1.21
  -5  -1  -5   12.19    1.31
  -5  -1  -5    8.23    1.32
  -5  -1  -5    9.71    1.21
  -5  -1  -5   11.32    1.19
   5   1   5   13.91    1.39
  -5  -1  -5   12.26    1.70
   5   1   5   10.87    1.55
   5   1   5   11.58    1.57
  -5  -1  -5    9.70    1.40
   5   1   5    7.88    1.41
   5   1   5   11.04    1.21
  -5  -1  -5   12.23    1.75
  -6  -2  -5  568.73   17.48
   6   2   5  539.80   17.71
   6   2   5  570.46   17.30
  -6  -2  -5  560.71   17.95
   6   2   5  540.25   17.44
   6   2   5  564.64   16.98
   6   2   5  569.38   17.17
   7   3   5    4.20    1.62
   7   3   5    8.06    1.64
   7   3   5    8.38    1.79
  -7  -3  -5    8.02    2.25
   7   3   5    3.85    1.84
   7   3   5    6.36    1.06
  -8  -4  -5   10.61    2.41
   8   4   5   15.90    2.40
   8   4   5    8.83    2.29
   9   5   5  330.20   11.80
  -9  -5  -5  345.82   11.82
   9   5   5  345.73   12.27
  -9  -5  -5  352.64   12.34
  -9  -5  -5  341.13   11.67
 -10  -6  -5   59.19    4.02
  10   6   5   53.70    4.34
  10   6   5   42.63    3.82
 -10  -6  -5   51.79    4.14
 -10  -6  -5   54.58    3.73
  11   7   5    8.21    3.47
 -11  -7  -5    6.86    2.92
  11   7   5    6.84    3.28
 -11  -7  -5   12.55    3.19
 -11  -7  -5   15.74    3.05
 -12  -8  -5   29.02    3.75
 -12  -8  -5   24.42    3.81
  12   8   5   14.70    3.94
  12   8   5   17.48    3.88
  13   9   5   28.95    4.98
 -13  -9  -5   40.60    4.78
  13   9   5   33.85    4.84
 -13  -9  -5   31.09    4.21
  14  10   5    1.72    4.31
 -14 -10  -5   -1.04    3.92
  14  10   5   -4.49    5.06
 -14 -10  -5    1.18    4.18
  15  11   5    1.82    4.55
  -7 -12   5    2.06    4.46
   7  12  -5   10.45    4.52
  -6 -11   5    6.76    4.29
   6  11  -5    3.92    3.81
  -5 -10   5   18.34    4.06
   5  10  -5   19.75    4.01
  -4  -9   5   80.07    4.84
   4   9  -5   69.08    4.44
  -4  -9   5   80.94    5.12
   4   9  -5   71.74    4.95
  -3  -8   5   16.99    2.93
   3   8  -5   13.56    2.54
  -3  -8   5   14.07    3.09
   3   8  -5   17.46    3.33
  -2  -7   5   96.27    4.81
  -2  -7   5   90.74    4.77
   2   7  -5   84.56    4.80
   2   7  -5   83.80    4.23
  -1  -6   5  136.28    5.96
  -1  -6   5  147.93    5.97
   1   6  -5  141.56    5.58
   1   6  -5  134.26    5.49
   1   6  -5  144.93    6.17
   0  -5   5  166.56    6.39
   0   5  -5  145.32    5.54
   0   5  -5  163.59    6.10
   0   5  -5  163.43    5.67
   0  -5   5  153.90    6.01
   0   5  -5  150.32    5.77
   0   5  -5  167.35    5.87
   0   5  -5  153.72    6.29
   1  -4   5  650.03   20.37
  -1   4  -5  618.63   20.28
  -1   4  -5  641.27   19.75
  -1   4  -5  659.45   20.33
  -1   4  -5  649.80   19.95
  -1   4  -5  647.43   19.86
   1  -4   5  673.20   20.32
   1  -4   5  657.82   19.53
  -1   4  -5  645.11   20.00
   1  -4   5  670.15   20.03
  -1   4  -5  645.75   19.74
   2  -3   5   35.82    2.39
  -2   3  -5   26.39    1.70
   2  -3   5   28.17    1.82
  -2   3  -5   30.17    1.76
  -2   3  -5   29.60    1.88
  -2   3  -5   28.89    2.12
  -2   3  -5   23.84    1.99
  -2   3  -5   27.93    1.83
   2  -3   5   27.83    1.27
   2  -3   5   24.91    2.20
  -2   3  -5   24.44    2.04
   2  -3   5   25.55    1.83
  -2   3  -5   25.24    2.33
   3  -2   5  299.71   10.13
  -3   2  -5  299.90    9.89
  -3   2  -5  315.32    9.78
   3  -2   5  305.85    9.53
  -3   2  -5  306.37   10.20
  -3   2  -5  305.85    9.41
  -3   2  -5  298.35    9.89
   3  -2   5  313.33   10.17
   3  -2   5  296.50    9.86
  -3   2  -5  292.67    9.83
  -3   2  -5  311.54    9.55
   3  -2   5  289.00    9.38
   3  -2   5  307.19    9.93
  -3   2  -5  293.11    9.91
  -3   2  -5  301.53    9.47
  -4   1  -5    7.91    1.08
   4  -1   5    9.64    1.62
  -4   1  -5    6.76    0.89
  -4   1  -5   11.48    1.37
   4  -1   5    8.68    1.20
  -4   1  -5    7.06    0.92
   4  -1   5    9.88    1.67
  -4   1  -5    6.68    1.55
   4  -1   5    9.32    1.39
   4  -1   5    7.10    1.38
   4  -1   5    7.77    1.50
  -4   1  -5    5.49    1.20
   4  -1   5    8.35    1.52
   4  -1   5    6.50    1.07
   4  -1   5    6.07    1.55
  -4   1  -5    7.32    1.54
  -4   1  -5    7.60    1.04
  -4   1  -5    8.23    1.40
  -5   0  -5  155.78    5.63
  -5   0  -5  154.59    5.37
   5   0   5  163.67    5.38
  -5   0  -5  155.71    5.25
  -5   0  -5  157.31    5.84
  -5   0  -5  157.63    6.10
   5   0   5  154.11    5.88
   5   0   5  149.48    5.73
   5   0   5  151.37    5.74
   5   0   5  153.73    5.80
   5   0   5  159.82    5.49
  -5   0  -5  154.71    5.33
   5   0   5  160.50    5.29
  -5   0  -5  156.37    5.34
  -6  -1  -5   40.94    2.36
   6   1   5   46.47    2.44
   6   1   5   41.48    2.32
  -6  -1  -5   45.20    3.02
   6   1   5   48.26    2.88
   6   1   5   43.47    2.17
   6   1   5   42.46    2.22
   7   2   5   31.70    2.18
  -7  -2  -5   32.44    2.12
  -7  -2  -5   34.61    3.00
   7   2   5   26.98    2.20
   7   2   5   29.51    2.68
   7   2   5   32.37    1.97
   7   2   5   30.85    2.09
   8   3   5  224.67    8.10
   8   3   5  223.94    8.66
  -8  -3  -5  236.29    8.77
   9   4   5  138.74    5.82
  -9  -4  -5  131.02    5.65
   9   4   5  128.64    6.23
  -9  -4  -5  126.39    6.07
  -9  -4  -5  138.47    5.60
 -10  -5  -5   84.51    4.35
  10   5   5   94.43    4.86
 -10  -5  -5   77.69    4.56
  10   5   5   79.68    5.11
 -10  -5  -5   81.27    4.92
  11   6   5   39.84    4.02
 -11  -6  -5   36.59    3.59
  11   6   5   33.37    4.20
 -11  -6  -5   44.42    4.00
 -11  -6  -5   36.65    3.38
 -12  -7  -5   14.27    3.53
  12   7   5   11.43    3.63
 -12  -7  -5   17.90    3.54
  12   7   5   10.92    3.75
 -12  -7  -5   11.60    2.99
 -13  -8  -5   54.20    4.57
  13   8   5   59.52    5.30
 -13  -8  -5   52.77    4.90
  13   8   5   65.90    5.56
 -14  -9  -5    1.30    3.57
  14   9   5    2.35    4.50
 -14  -9  -5   -3.03    3.69
  14   9   5    8.27    4.35
  15  10   5    3.23    4.35
  15  10   5    1.28    5.27
 -15 -10  -5    4.93    4.43
   6  12  -5    3.82    4.19
  -5 -11   5    7.95    4.07
   5  11  -5    2.98    3.91
   4  10  -5   -0.51    2.76
  -4 -10   5    3.59    3.50
  -4 -10   5    1.88    3.37
   4  10  -5   -1.26    3.50
  -3  -9   5   60.64    4.56
  -3  -9   5   63.66    4.53
   3   9  -5   61.43    4.01
   3   9  -5   57.41    4.74
  -2  -8   5   63.17    4.37
   2   8  -5   59.43    3.69
   2   8  -5   63.39    4.47
  -2  -8   5   60.84    4.29
   1   7  -5   23.29    2.64
  -1  -7   5   15.99    2.79
  -1  -7   5   20.51    2.86
   1   7  -5   19.38    2.38
   1   7  -5   18.40    3.17
   0  -6   5   13.16    2.46
   0  -6   5   14.42    2.19
   0   6  -5   12.66    1.87
   0   6  -5    8.09    2.55
   0   6  -5   11.46    2.16
   1  -5   5   10.58    1.66
  -1   5  -5   11.89    2.06
  -1   5  -5    8.24    1.69
  -1   5  -5   10.47    2.18
  -1   5  -5    7.16    1.49
   2  -4   5  602.67   18.79
   2  -4   5  583.81   18.08
  -2   4  -5  597.66   18.69
   2  -4   5  585.18   18.60
  -2   4  -5  577.75   18.28
  -2   4  -5  601.96   18.06
  -2   4  -5  581.21   17.99
   3  -3   5  537.68   17.36
  -3   3  -5  539.93   16.62
   3  -3   5  548.93   16.55
  -3   3  -5  549.14   17.39
  -3   3  -5  532.42   17.04
   3  -3   5  564.14   17.35
   3  -3   5  547.98   17.01
   3  -3   5  541.46   17.04
  -3   3  -5  533.85   17.01
  -3   3  -5  552.91   16.56
   4  -2   5  119.94    5.37
   4  -2   5  137.69    4.69
   4  -2   5  142.90    5.63
  -4   2  -5  128.80    5.48
   4  -2   5  139.70    5.45
   4  -2   5  134.28    5.26
   4  -2   5  133.14    4.82
   4  -2   5  133.92    5.24
  -4   2  -5  136.51    5.06
  -4   2  -5  134.86    4.56
  -4   2  -5  136.32    5.31
   5  -1   5  123.11    4.96
   5  -1   5  115.04    4.89
  -5   1  -5  117.74    4.97
   5  -1   5  126.17    4.24
  -5   1  -5  127.82    4.95
  -5   1  -5  112.94    4.36
   5  -1   5  111.12    4.58
  -5   1  -5  110.45    4.09
   5  -1   5  110.61    4.90
   5  -1   5  116.53    4.92
  -6   0  -5   89.89    4.11
   6   0   5   85.51    3.98
   6   0   5   84.30    3.39
   6   0   5   79.48    3.81
  -6   0  -5   86.32    3.45
   6   0   5   85.67    3.47
   7   1   5    2.43    1.44
   7   1   5    1.24    1.31
   7   1   5    1.03    1.47
   7   1   5   -2.32    1.98
  -7  -1  -5    2.11    2.09
  -8  -2  -5    2.05    2.34
   8   2   5    3.18    2.25
  -8  -2  -5    0.64    1.66
   8   2   5    1.24    1.71
   9   3   5   36.13    2.81
  -9  -3  -5   29.03    3.09
  -9  -3  -5   33.47    2.79
   9   3   5   30.62    3.27
  10   4   5   13.12    2.67
 -10  -4  -5    6.52    2.37
 -10  -4  -5    9.31    2.90
  10   4   5   11.23    3.31
 -11  -5  -5    3.53    3.19
  11   5   5    4.15    3.29
 -11  -5  -5    2.06    2.61
  11   5   5   -0.26    2.92
  12   6   5  109.28    6.00
 -12  -6  -5   88.81    5.46
  12   6   5  102.19    6.19
 -12  -6  -5  107.88    6.03
 -13  -7  -5    1.63    3.42
  13   7   5    0.67    3.80
  13   7   5    8.64    3.84
  14   8   5   -2.99    4.45
 -14  -8  -5    1.08    3.83
  14   8   5    6.64    4.36
 -15  -9  -5    5.51    4.29
  15   9   5    7.99    4.63
   5  12  -5   -1.41    4.17
  -4 -11   5    5.30    3.98
   4  11  -5   -3.73    4.19
  -3 -10   5    2.68    3.36
   3  10  -5    0.96    3.37
  -2  -9   5   23.97    3.79
   2   9  -5   29.34    3.80
  -1  -8   5  108.84    5.89
   1   8  -5  123.65    5.30
   1   8  -5  109.68    5.90
   0  -7   5   82.25    4.87
   0   7  -5   81.50    4.31
   0   7  -5   87.95    4.95
   1  -6   5   56.38    3.89
  -1   6  -5   59.66    3.56
  -1   6  -5   56.10    3.84
   2  -5   5   89.50    4.79
  -2   5  -5   93.58    4.15
  -2   5  -5   94.19    4.57
   2  -5   5  101.77    4.59
  -3   4  -5    5.28    1.79
   3  -4   5    3.34    2.09
   3  -4   5    3.28    1.93
  -3   4  -5   -1.04    2.14
   3  -4   5    3.46    2.17
  -3   4  -5    3.57    1.68
   4  -3   5  436.63   14.14
  -4   3  -5  420.10   14.06
   4  -3   5  429.77   14.02
   4  -3   5  420.28   14.26
   4  -3   5  417.14   13.74
  -4   3  -5  423.19   13.73
  -4   3  -5  429.87   13.73
   5  -2   5  431.36   13.95
  -5   2  -5  442.27   14.54
   5  -2   5  448.19   14.51
   5  -2   5  450.62   14.62
   5  -2   5  444.33   14.52
  -6   1  -5  122.23    5.15
   6  -1   5  108.25    4.88
   6  -1   5  106.33    4.73
   6  -1   5  120.67    5.18
   7   0   5  298.34   10.21
  -7   0  -5  303.46   10.38
   7   0   5  294.12   10.37
   8   1   5   31.77    2.47
   8   1   5   33.51    3.06
  -8  -1  -5   26.45    2.52
   9   2   5   36.56    3.52
  10   3   5   57.54    4.30
 -10  -3  -5   53.13    3.44
  11   4   5   75.90    5.14
 -11  -4  -5   53.21    3.87
 -12  -5  -5   40.93    3.86
  12   5   5   36.00    4.45
 -13  -6  -5    6.80    3.45
  13   6   5   -0.83    3.83
 -14  -7  -5    7.59    3.89
  14   7   5   10.33    4.46
 -15  -8  -5   -7.13    4.30
  15   8   5    4.78    4.71
   5  13  -5    8.60    4.59
  -4 -12   5   -6.28    4.15
   4  12  -5   -2.17    4.42
  -3 -11   5   11.23    4.01
   3  11  -5    1.04    3.85
   2  10  -5    0.33    3.70
  -2 -10   5    7.80    3.79
  -1  -9   5   -1.34    3.26
   1   9  -5    7.12    3.34
   0   8  -5   16.64    2.83
   0  -8   5   20.96    3.60
   0   8  -5   15.97    3.33
  -1   7  -5   24.70    2.94
  -1   7  -5   19.57    3.28
   1  -7   5   26.72    3.55
  -2   6  -5  126.17    5.45
   2  -6   5  114.27    5.26
   3  -5   5   98.55    5.05
   3  -5   5   90.74    5.21
  -3   5  -5  104.10    4.97
   3  -5   5  104.98    4.94
  -3   5  -5  105.77    4.52
   4  -4   5   77.84    4.41
   4  -4   5   84.20    4.34
  -4   4  -5   97.21    4.69
   4  -4   5   84.96    4.78
  -4   4  -5   85.70    4.08
   5  -3   5    8.72    2.53
  -5   3  -5    8.26    2.49
   5  -3   5   12.03    2.46
  -5   3  -5   10.97    2.27
  -6   2  -5 1006.97   30.34
   6  -2   5  975.77   30.40
   6  -2   5  950.33   30.30
   6  -2   5  999.96   30.32
  -7   1  -5  128.04    5.78
   7  -1   5  144.73    6.03
   7  -1   5  135.26    5.73
   7  -1   5  132.16    5.65
  -8   0  -5   43.95    3.10
   8   0   5   35.32    3.33
   8   0   5   41.17    3.04
  -9  -1  -5  338.25   11.55
   9   1   5  341.78   12.19
  10   2   5   36.75    3.88
  11   3   5    7.38    3.27
  12   4   5    5.79    3.73
  13   5   5   45.06    5.03
  14   6   5   -0.45    4.24
  15   7   5    5.34    4.88
   4  13  -5    9.99    4.67
  -3 -12   5   -2.90    4.32
   3  12  -5    5.17    4.13
  -2 -11   5    3.17    4.10
   2  11  -5    8.50    3.97
  -1 -10   5   66.84    5.53
   1  10  -5   64.53    5.26
   0   9  -5   23.82    3.12
   0  -9   5   13.95    3.99
   0   9  -5   12.17    3.70
   1  -8   5   80.28    5.43
  -1   8  -5   68.36    4.89
  -1   8  -5   73.58    4.43
  -2   7  -5    9.66    2.76
   2  -7   5   15.23    2.67
   2  -7   5    7.58    3.34
  -2   7  -5   14.43    3.24
   3  -6   5    7.06    2.55
  -3   6  -5    6.09    2.76
   3  -6   5    8.09    3.14
   3  -6   5    2.66    2.89
  -4   5  -5   63.90    3.99
   4  -5   5   55.41    4.13
   4  -5   5   66.11    4.06
   4  -5   5   59.37    4.34
  -5   4  -5    8.25    2.36
   5  -4   5    1.82    2.45
   5  -4   5    4.02    2.74
   5  -4   5    3.19    2.27
  -5   4  -5    0.24    2.43
   6  -3   5    0.99    2.37
   6  -3   5    8.37    2.61
   6  -3   5    8.16    2.41
  -6   3  -5    4.47    2.40
  -6   3  -5   11.48    2.52
   7  -2   5   28.92    3.17
   7  -2   5   32.90    3.19
   7  -2   5   35.58    3.39
  -7   2  -5   29.24    3.10
  -7   2  -5   36.17    3.33
  -8   1  -5  800.21   24.74
   8  -1   5  763.98   24.72
   8  -1   5  796.82   24.85
   9   0   5   63.75    4.28
  -9   0  -5   55.69    3.83
  10   1   5   55.52    4.41
  11   2   5    2.13    3.18
  12   3   5   23.01    4.23
  13   4   5   11.90    4.14
  14   5   5   18.88    4.62
  15   6   5    0.99    4.84
  -3 -13   5    5.45    4.82
   3  13  -5   -3.14    4.75
  -2 -12   5    8.73    4.66
   2  12  -5   12.48    4.56
  -1 -11   5   10.48    4.60
   1  11  -5    3.28    4.24
   0 -10   5   13.19    4.29
   0  10  -5   11.59    3.88
   1  -9   5   52.18    5.02
  -1   9  -5   54.90    4.07
  -2   8  -5   10.30    3.04
   2  -8   5   12.82    3.75
  -2   8  -5    9.49    3.35
   3  -7   5  172.91    7.74
  -3   7  -5  164.76    7.13
   3  -7   5  156.44    7.86
   4  -6   5  126.09    6.63
   4  -6   5  132.12    6.22
   4  -6   5  140.60    7.04
   5  -5   5   59.63    4.45
   5  -5   5   61.15    4.24
   5  -5   5   74.55    5.02
  -5   5  -5   73.13    4.36
  -5   5  -5   76.01    4.12
  -6   4  -5   24.29    3.06
   6  -4   5   19.45    3.06
   6  -4   5   20.41    3.22
   6  -4   5   22.26    3.13
  -6   4  -5   17.00    3.10
   7  -3   5    8.75    2.91
   7  -3   5    3.13    2.52
   7  -3   5    4.40    2.76
  -7   3  -5    5.97    2.62
  -7   3  -5    5.84    2.88
  -8   2  -5   43.95    3.79
   8  -2   5   44.72    3.82
   8  -2   5   52.11    4.20
  -8   2  -5   40.17    3.79
  -9   1  -5    0.94    2.50
  -9   1  -5    0.88    3.22
  10   0   5  165.89    7.54
  11   1   5   12.89    3.66
  12   2   5   62.03    5.21
  13   3   5   -3.02    4.12
  14   4   5    3.26    4.45
  15   5   5   13.98    5.06
  -2 -13   5   10.94    5.34
   2  13  -5   10.39    4.62
  -1 -12   5   18.83    4.92
   1  12  -5   10.94    4.45
   0 -11   5   10.57    4.67
   0  11  -5    4.16    4.08
   1 -10   5   -2.10    4.21
  -1  10  -5    2.89    3.79
   2  -9   5  108.94    6.65
  -2   9  -5  115.65    5.84
  -3   8  -5   22.78    3.54
   3  -8   5   22.90    4.38
  -3   8  -5   17.62    4.09
   3  -8   5   19.87    4.36
  -4   7  -5    2.74    3.21
   4  -7   5    7.76    3.64
   4  -7   5    7.01    3.97
   5  -6   5   44.99    4.49
  -5   6  -5   56.20    4.28
   5  -6   5   54.72    4.17
   5  -6   5   54.74    4.81
   6  -5   5  284.21   11.39
  -6   5  -5  307.04   11.23
   6  -5   5  293.39   11.28
   6  -5   5  319.20   11.95
  -6   5  -5  317.55   11.03
  -7   4  -5   -3.67    3.04
  -7   4  -5    0.53    2.80
   7  -4   5   -0.88    2.74
   7  -4   5   -1.33    3.10
   7  -4   5    3.54    2.92
  -8   3  -5   38.37    3.97
   8  -3   5   37.13    3.78
   8  -3   5   52.27    4.31
   8  -3   5   39.48    4.03
  -8   3  -5   42.94    3.75
   9  -2   5  105.29    5.94
   9  -2   5  106.69    5.73
  -9   2  -5  107.06    5.44
  -9   2  -5   95.25    5.81
 -10   1  -5   18.99    3.92
  11   0   5    7.19    3.60
 -11   0  -5    2.04    3.78
  12   1   5   37.55    4.57
 -12  -1  -5   33.10    4.61
  13   2   5    2.18    4.12
 -13  -2  -5    0.38    4.12
  14   3   5    1.42    4.63
 -14  -3  -5   -1.96    4.38
  15   4   5    7.08    5.04
 -15  -4  -5   13.31    4.87
   0 -12   5    2.40    4.89
   0  12  -5    3.20    4.39
   1 -11   5   22.56    5.06
  -1  11  -5   30.06    4.99
   2 -10   5    1.31    4.27
  -2  10  -5    7.53    4.11
   3  -9   5   -5.41    4.19
  -3   9  -5    3.99    3.96
  -4   8  -5   61.67    4.62
   4  -8   5   58.60    5.25
   4  -8   5   69.28    5.99
   5  -7   5  103.37    6.38
   5  -7   5  103.52    6.77
  -5   7  -5  106.84    5.83
   6  -6   5   -0.31    3.14
  -6   6  -5    1.14    3.11
   6  -6   5   -1.39    3.51
   6  -6   5    5.14    3.82
  -7   5  -5   10.54    3.25
  -7   5  -5    7.59    3.17
   7  -5   5   14.39    3.58
   7  -5   5    4.90    3.75
   7  -5   5    9.45    3.48
  -8   4  -5    7.57    3.43
  -8   4  -5    2.21    2.97
   8  -4   5    5.21    3.22
   8  -4   5    8.59    3.59
   8  -4   5    5.17    3.46
  -9   3  -5   31.50    4.06
  -9   3  -5   40.32    3.84
   9  -3   5   24.95    3.93
   9  -3   5   35.82    4.25
  10  -2   5  132.88    6.89
 -10   2  -5  113.70    6.60
 -11   1  -5    7.31    4.20
 -12   0  -5   14.67    4.55
  13   1   5    1.32    4.23
 -13  -1  -5   -8.08    4.60
  14   2   5   19.52    4.96
 -14  -2  -5   12.40    4.63
  15   3   5    3.07    4.77
 -15  -3  -5    2.88    4.89
   1 -12   5    5.98    5.03
  -1  12  -5    9.20    4.81
   2 -11   5    4.31    4.90
  -2  11  -5    7.26    4.46
   3 -10   5   25.62    5.01
  -3  10  -5   24.46    4.78
   4  -9   5   21.66    4.77
   4  -9   5   14.29    4.96
  -4   9  -5   11.06    4.45
  -5   8  -5   70.43    5.10
   5  -8   5   60.93    5.54
   5  -8   5   59.41    5.93
   6  -7   5  110.52    6.57
   6  -7   5  110.57    7.03
  -6   7  -5  103.68    5.93
   7  -6   5   77.16    5.78
   7  -6   5   89.73    6.40
  -8   5  -5   13.42    3.81
  -8   5  -5   10.49    3.42
   8  -5   5   14.07    4.08
   8  -5   5    8.53    3.57
  -9   4  -5   53.49    4.84
   9  -4   5   41.77    4.52
   9  -4   5   53.10    4.96
  -9   4  -5   54.17    4.35
 -10   3  -5   21.46    4.24
 -10   3  -5   21.83    3.53
  10  -3   5   20.41    4.12
 -11   2  -5   20.90    4.25
  11  -2   5   27.51    4.74
 -12   1  -5   22.68    4.69
 -13   0  -5   16.02    4.78
 -14  -1  -5    7.74    4.80
  15   2   5   -1.03    5.17
   3 -11   5   14.85    5.15
  -3  11  -5   -1.25    4.68
   4 -10   5    5.19    5.01
  -4  10  -5   -6.16    4.49
   5  -9   5    8.06    4.53
   5  -9   5   12.64    5.31
   6  -8   5   35.13    5.23
   6  -8   5   49.75    5.80
   7  -7   5    9.95    4.15
  -7   7  -5   11.26    3.66
   7  -7   5   17.28    4.88
  -8   6  -5   75.74    5.28
   8  -6   5   71.41    5.99
  -9   5  -5   24.72    4.36
  -9   5  -5   23.81    3.93
   9  -5   5   27.90    4.60
   9  -5   5   23.70    4.46
 -10   4  -5   24.92    4.51
  10  -4   5   27.41    4.64
 -10   4  -5   21.95    3.72
  10  -4   5   23.86    4.50
 -11   3  -5    8.27    4.24
  11  -3   5   13.77    4.31
  12  -2   5    8.56    4.44
 -12   2  -5    1.90    4.46
 -13   1  -5    5.15    4.52
  -5  10  -5    2.97    4.80
   5 -10   5    5.81    5.19
   5 -10   5    4.39    5.48
   6  -9   5   10.68    5.45
   6  -9   5    5.98    4.66
   7  -8   5    5.21    4.45
   7  -8   5   -3.09    5.03
   8  -7   5   38.12    5.76
   9  -6   5    7.15    4.62
  10  -5   5   80.76    6.73
 -10   5  -5   88.25    6.25
 -11   4  -5    6.98    4.40
  11  -4   5   20.91    4.80
 -12   3  -5    4.59    4.44
  12  -3   5    5.70    4.40
  13  -2   5   19.37    5.24
   9  -7   5    0.52    5.15
 -10   6  -5   28.67    4.77
  10  -6   5   26.17    5.18
   0 -13  -6    4.69    4.20
  -1 -14  -6   23.78    5.04
   0 -12  -6   32.52    4.33
  -1 -13  -6   30.77    4.75
  -2 -14  -6   31.09    5.00
  -3 -15  -6    7.04    4.97
   1 -10  -6    1.58    3.01
   0 -11  -6   35.64    4.17
  -1 -12  -6   -3.85    3.81
  -2 -13  -6    2.11    3.98
  -3 -14  -6    0.77    4.37
  -4 -15  -6    6.18    4.71
   4  -6  -6  236.38    8.60
   1  -9  -6   33.66    3.34
   0 -10  -6   92.61    5.10
  -1 -11  -6   75.60    4.94
  -2 -12  -6   -5.01    3.44
  -3 -13  -6   17.84    4.19
  -4 -14  -6    5.99    4.27
  -5 -15  -6   29.58    5.42
 -12  -3   6    1.08    3.83
 -11  -2   6    5.99    3.74
 -10  -1   6   11.29    3.57
  -9   0   6  108.67    5.71
  -8   1   6   77.15    4.64
   3  -6  -6  303.51   10.43
   2  -7  -6  116.07    5.00
   1  -8  -6    2.78    2.22
   0  -9  -6  488.02   16.04
  -1 -10  -6    4.98    2.85
  -2 -11  -6   20.19    3.53
  -3 -12  -6   12.23    3.66
  -4 -13  -6   24.48    4.35
  -5 -14  -6   53.39    5.33
  -6 -15  -6   11.50    4.73
 -12  -4   6    5.22    4.08
 -11  -3   6   18.52    4.02
 -10  -2   6   13.79    3.62
  -9  -1   6   32.57    3.83
  -8   0   6   15.85    3.00
  -7   1   6   -1.65    2.44
  -6   2   6  145.69    6.14
  -5   3   6  248.06    8.85
  -4   4   6  302.44   10.26
   3  -5  -6  118.08    5.03
   2  -6  -6   23.15    2.32
   1  -7  -6  618.76   19.20
   1  -7  -6  603.92   19.10
   0  -8  -6   68.03    3.71
   0  -8  -6   59.85    3.59
  -1  -9  -6    7.71    2.46
  -2 -10  -6  205.92    8.14
  -3 -11  -6    2.15    2.90
  -4 -12  -6   79.93    5.30
  -5 -13  -6   15.45    4.02
  -6 -14  -6   24.85    4.72
  -7 -15  -6    8.92    4.31
 -12  -5   6   18.24    4.58
 -11  -4   6    3.21    3.69
 -10  -3   6   98.40    5.90
  -9  -2   6   21.13    3.53
  -8  -1   6   14.08    3.09
  -7   0   6   -1.20    2.45
  -6   1   6  409.50   13.73
  -5   2   6    2.14    2.09
  -4   3   6  456.99   14.72
  -3   4   6  159.44    6.10
   2  -5  -6   28.59    2.39
   2  -5  -6   29.93    2.09
   1  -6  -6   84.69    3.96
   1  -6  -6   84.92    3.77
   0  -7  -6    0.49    1.66
   0  -7  -6    0.87    1.70
  -1  -8  -6  871.93   26.84
  -2  -9  -6   41.88    3.19
  -3 -10  -6   32.81    3.36
  -4 -11  -6   17.36    3.34
  -5 -12  -6   95.66    5.71
  -6 -13  -6    8.68    3.98
  -7 -14  -6    8.42    4.08
  -8 -15  -6    9.15    4.55
 -12  -6   6   17.65    4.80
 -11  -5   6   17.05    4.45
 -10  -4   6    6.42    3.67
   9   3  -6    1.31    2.97
  -9  -3   6    0.92    3.06
   8   2  -6    7.71    2.72
  -8  -2   6   10.70    3.13
   7   1  -6   18.56    2.52
  -7  -1   6   20.65    2.97
   6   0  -6  330.29   10.68
  -6   0   6  300.30   10.90
  -6   0   6  307.30   10.58
  -5   1   6    0.91    1.69
   5  -1  -6    1.87    1.69
  -5   1   6    2.00    2.09
   4  -2  -6  233.41    7.96
  -4   2   6  240.34    7.95
  -4   2   6  227.69    8.28
  -3   3   6   91.25    4.21
   3  -3  -6   97.01    3.89
   3  -3  -6   98.61    3.79
   2  -4  -6  699.58   21.42
  -2   4   6  678.53   21.01
   2  -4  -6  674.23   20.81
   2  -4  -6  703.42   21.16
   2  -4  -6  713.56   20.84
   1  -5  -6   48.99    2.80
  -1   5   6   42.31    2.32
   1  -5  -6   45.37    2.45
   1  -5  -6   49.85    2.29
   0  -6  -6    3.85    1.55
   0  -6  -6    3.22    1.60
   0   6   6    1.08    1.29
   0  -6  -6    2.37    1.34
   1   7   6   30.20    2.02
  -1  -7  -6   27.68    2.37
   2   8   6    2.08    1.56
   2   8   6    1.57    1.57
   3   9   6  315.62   10.51
  -4 -10  -6    2.99    2.38
   4  10   6    0.75    2.08
  -4 -10  -6    1.86    2.40
  -5 -11  -6  115.09    5.78
  -5 -11  -6  118.40    5.76
  -6 -12  -6   12.86    3.37
  -6 -12  -6    3.91    2.99
  -7 -13  -6    4.48    3.56
  -7 -13  -6    2.78    3.34
  -8 -14  -6    2.40    3.83
  -8 -14  -6    4.46    3.84
  -9 -15  -6   17.80    4.66
 -11  -6   6   10.27    4.23
 -11  -6   6    3.83    4.14
 -10  -5   6   22.14    3.94
  10   5  -6   25.21    3.83
 -10  -5   6   27.30    4.28
  -9  -4   6   66.18    4.67
  -9  -4   6   71.00    5.15
   9   4  -6   77.54    4.83
  -8  -3   6    3.80    2.73
   8   3  -6    5.99    2.78
  -8  -3   6    1.14    3.06
  -7  -2   6  274.98   10.21
   7   2  -6  301.19   10.34
  -7  -2   6  292.28   10.61
  -6  -1   6    1.36    2.09
  -6  -1   6    1.74    2.00
   6   1  -6    0.39    1.94
  -5   0   6   98.98    4.29
   5   0  -6   98.65    4.32
  -5   0   6   89.51    4.55
  -4   1   6  618.12   18.88
   4  -1  -6  606.12   18.32
   4  -1  -6  601.74   18.54
   4  -1  -6  610.35   18.38
  -4   1   6  601.33   18.49
   4  -1  -6  550.06   18.44
   3  -2  -6  465.14   13.66
  -3   2   6  433.79   13.80
   3  -2  -6  443.48   13.85
   3  -2  -6  445.67   13.73
  -3   2   6  434.37   14.10
   3  -2  -6  407.52   13.85
  -2   3   6  916.23   27.90
   2  -3  -6  937.27   27.67
   2  -3  -6  924.68   28.00
  -2   3   6  960.35   28.21
   2  -3  -6  956.02   27.80
   2  -3  -6  911.48   27.75
   2  -3  -6  903.49   28.04
   1  -4  -6   83.38    3.41
   1  -4  -6   85.10    3.80
  -1   4   6   86.66    3.62
   1  -4  -6   90.50    3.31
   1  -4  -6   90.54    3.62
   1  -4  -6   88.86    3.70
   1  -4  -6   93.19    3.42
   0   5   6  667.77   20.53
   0  -5  -6  685.81   20.46
   0  -5  -6  660.72   20.83
   0  -5  -6  658.41   20.70
   0   5   6  661.23   20.42
   0  -5  -6  684.57   20.56
   0  -5  -6  712.58   20.39
   1   6   6   44.67    2.48
  -1  -6  -6   47.65    2.73
   1   6   6   42.38    2.31
  -1  -6  -6   46.73    2.60
  -1  -6  -6   46.43    2.46
  -1  -6  -6   46.97    2.53
   1   6   6   44.04    2.26
   2   7   6    7.69    1.52
   2   7   6    9.13    1.67
  -2  -7  -6   12.55    1.64
   2   7   6    7.35    1.42
   3   8   6    1.15    1.62
   3   8   6    0.45    1.58
   4   9   6  203.36    7.56
   4   9   6  209.00    7.52
  -5 -10  -6  101.96    5.28
  -5 -10  -6  104.98    5.26
   5  10   6  104.57    5.02
  -6 -11  -6    6.28    3.01
   6  11   6    6.77    2.80
  -6 -11  -6    6.43    3.05
  -7 -12  -6   -0.68    3.24
  -7 -12  -6   -1.47    3.21
   7  12   6   -1.65    3.10
  -8 -13  -6   24.45    4.09
   8  13   6   13.97    3.79
  -9 -14  -6    8.46    3.88
   9  14   6    2.34    4.05
  -9 -14  -6   -2.16    3.86
 -10 -15  -6    6.14    4.32
 -10 -15  -6   -3.52    4.26
  10  15   6    3.61    4.22
 -11  -7   6    7.49    4.33
 -11  -7   6    4.92    4.08
 -10  -6   6    8.26    3.75
  10   6  -6   11.14    3.87
 -10  -6   6    7.23    3.83
  -9  -5   6    0.62    3.30
   9   5  -6   -1.76    3.10
  -9  -5   6   -3.94    3.49
  -8  -4   6   50.14    4.12
  -8  -4   6   51.44    4.20
  -7  -3   6   34.55    3.66
   7   3  -6   42.55    3.40
  -7  -3   6   34.17    3.32
   6   2  -6   34.67    3.00
  -6  -2   6   28.18    2.85
  -6  -2   6   34.31    3.13
  -5  -1   6   79.41    3.91
   5   1  -6   72.81    3.84
  -5  -1   6   83.67    4.11
  -4   0   6    2.42    1.80
   4   0  -6   -1.28    1.63
   4   0  -6    1.65    1.43
  -4   0   6   -0.51    1.42
  -4   0   6   -0.16    1.64
   3  -1  -6    2.83    1.26
   3  -1  -6    4.03    1.32
   3  -1  -6    2.62    1.37
  -3   1   6    5.13    1.61
   3  -1  -6    3.25    1.40
  -3   1   6    6.35    1.27
  -3   1   6    2.05    1.47
  -3   1   6    2.63    1.08
  -2   2   6  536.79   16.58
   2  -2  -6  545.63   16.40
   2  -2  -6  549.48   16.47
   2  -2  -6  537.07   16.63
  -2   2   6  536.68   16.79
   2  -2  -6  516.27   16.47
  -2   2   6  526.94   16.08
  -2   2   6  558.85   16.59
   2  -2  -6  526.52   16.52
   1  -3  -6  294.98    9.84
  -1   3   6  299.83    9.69
   1  -3  -6  314.77    9.45
   1  -3  -6  295.00    9.53
   1  -3  -6  281.51    9.68
   1  -3  -6  308.95    9.73
   1  -3  -6  299.16    9.53
  -1   3   6  299.65    9.00
   0  -4  -6  455.83   14.26
   0   4   6  447.83   14.07
   0  -4  -6  456.64   13.80
   0  -4  -6  459.79   14.15
   0  -4  -6  433.41   14.00
   0   4   6  447.31   13.97
   0  -4  -6  467.55   13.91
  -1  -5  -6    0.11    1.23
   1   5   6    1.24    1.10
  -1  -5  -6   -0.44    1.36
  -1  -5  -6   -0.25    1.09
  -1  -5  -6    0.88    1.09
   1   5   6    0.11    1.09
   1   5   6    0.68    1.06
   2   6   6  732.84   22.58
   2   6   6  738.72   22.50
   2   6   6  746.08   22.74
  -2  -6  -6  740.70   22.56
  -2  -6  -6  755.93   22.65
  -2  -6  -6  741.06   22.71
   2   6   6  746.32   22.39
   3   7   6   12.82    1.65
   3   7   6   14.17    1.83
   3   7   6   14.45    1.83
  -3  -7  -6   12.63    1.67
   4   8   6   72.48    3.59
   4   8   6   61.57    3.38
  -5  -9  -6   32.55    3.13
   5   9   6   32.77    2.93
   5   9   6   27.45    2.61
  -6 -10  -6    8.99    2.94
   6  10   6    5.81    2.58
  -6 -10  -6    7.57    2.85
  -7 -11  -6   50.13    4.43
  -7 -11  -6   48.38    4.13
   7  11   6   52.98    4.15
  -8 -12  -6   -0.35    3.45
   8  12   6    0.89    3.44
  -8 -12  -6    5.58    3.29
  -9 -13  -6    4.93    3.60
   9  13   6   -5.56    3.73
  -9 -13  -6    3.75    3.83
 -10 -14  -6    8.37    4.02
  10  14   6   -1.07    4.28
 -10 -14  -6    5.39    4.04
 -10 -14  -6    0.38    4.05
  11  15   6    5.75    4.69
 -11 -15  -6   15.48    4.53
 -11  -8   6   -1.22    4.17
 -11  -8   6    5.59    4.64
 -10  -7   6   11.33    4.17
 -10  -7   6    6.33    3.92
  -9  -6   6   -3.31    3.61
  -9  -6   6    3.73    3.61
   9   6  -6    4.01    3.45
  -8  -5   6    6.52    3.13
  -8  -5   6    7.34    3.14
   8   5  -6    9.40    3.08
  -7  -4   6   12.66    2.95
   7   4  -6   16.92    3.04
  -7  -4   6   12.59    2.90
   6   3  -6  354.82   11.86
  -6  -3   6  347.44   12.04
  -6  -3   6  328.21   11.83
  -5  -2   6  110.76    5.09
   5   2  -6  127.65    5.24
  -5  -2   6  121.61    5.37
   4   1  -6   32.43    2.44
  -4  -1   6   29.32    2.61
  -4  -1   6   29.25    2.07
  -4  -1   6   31.32    2.25
  -4  -1   6   30.25    2.49
   3   0  -6    2.50    1.19
   3   0  -6    3.91    1.24
  -3   0   6    0.59    1.45
   3   0  -6    1.45    1.28
  -3   0   6    4.06    1.75
  -3   0   6    1.81    1.20
   3   0  -6    2.27    1.53
  -3   0   6    2.96    1.32
  -2   1   6  181.19    6.31
   2  -1  -6  185.29    6.17
  -2   1   6  184.36    6.30
   2  -1  -6  176.76    6.18
   2  -1  -6  179.69    6.30
  -2   1   6  169.86    6.14
  -2   1   6  179.62    5.90
  -2   1   6  170.13    6.38
   2  -1  -6  177.94    6.07
  -1   2   6    6.66    1.43
  -1   2   6    8.57    1.41
   1  -2  -6    3.79    1.14
   1  -2  -6    5.91    1.22
   1  -2  -6    2.56    1.02
   1  -2  -6    3.51    1.22
  -1   2   6    3.39    0.73
   0  -3  -6  607.04   18.84
   0   3   6  602.77   18.75
   0  -3  -6  629.39   18.49
   0  -3  -6  620.34   18.58
   0  -3  -6  626.08   18.77
   0  -3  -6  614.02   18.69
   0   3   6  606.78   18.63
   0  -3  -6  603.43   18.56
   1   4   6  722.34   21.66
  -1  -4  -6  708.21   21.76
   1   4   6  705.85   21.60
  -1  -4  -6  727.87   21.42
  -1  -4  -6  705.41   21.17
   1   4   6  704.53   21.73
  -1  -4  -6  712.06   21.66
  -1  -4  -6  722.92   21.52
   1   4   6  721.40   21.51
   2   5   6  572.35   17.80
  -2  -5  -6  574.96   18.02
   2   5   6  595.69   17.79
  -2  -5  -6  596.52   17.76
  -2  -5  -6  571.17   17.12
  -2  -5  -6  570.02   17.85
   2   5   6  595.55   17.98
   2   5   6  589.78   17.67
  -2  -5  -6  583.06   17.88
   3   6   6  163.04    5.70
   3   6   6  145.59    5.58
   3   6   6  154.75    5.75
   3   6   6  153.55    5.50
  -3  -6  -6  159.41    5.70
   4   7   6  202.24    7.26
   4   7   6  200.43    7.27
  -4  -7  -6  204.79    7.19
  -5  -8  -6    1.58    1.97
   5   8   6    1.13    1.82
   5   8   6    1.68    1.66
  -6  -9  -6   38.16    3.51
   6   9   6   39.64    3.37
   6   9   6   31.47    2.96
  -7 -10  -6   10.53    3.05
   7  10   6   13.16    2.70
  -7 -10  -6   10.92    3.06
   7  10   6   18.00    3.18
  -8 -11  -6    9.44    3.38
  -8 -11  -6   11.78    3.17
   8  11   6    2.57    3.17
   9  12   6   24.99    4.08
  -9 -12  -6   29.55    4.09
  -9 -12  -6   37.59    4.13
 -10 -13  -6    0.36    3.91
  10  13   6   -6.28    4.28
 -10 -13  -6    0.74    3.62
 -11 -14  -6    6.65    4.25
  11  14   6   -0.38    4.40
 -11 -14  -6    0.80    4.10
 -11  -9   6    7.06    4.42
 -10  -8   6   -1.15    4.09
 -10  -8   6    2.71    4.10
   9   7  -6   19.08    3.87
  -9  -7   6   22.00    4.34
  -9  -7   6   17.56    4.05
  -8  -6   6   32.54    4.03
   8   6  -6   36.92    3.86
  -8  -6   6   35.12    4.03
   7   5  -6   -2.62    2.68
  -7  -5   6   -5.66    3.01
  -7  -5   6   -0.85    2.87
  -6  -4   6    6.53    2.70
  -6  -4   6   10.85    2.47
   6   4  -6    5.39    2.56
   5   3  -6    1.87    2.02
  -5  -3   6    1.96    2.04
  -5  -3   6    3.34    2.39
   5   3  -6    0.34    2.03
  -4  -2   6  422.01   14.09
  -4  -2   6  441.01   13.88
  -4  -2   6  424.70   14.15
   4   2  -6  426.52   14.08
   4   2  -6  447.63   13.79
   3   1  -6  309.70   10.02
  -3  -1   6  303.70   10.19
   3   1  -6  301.72   10.19
  -3  -1   6  297.80   10.03
  -3  -1   6  293.81   10.26
  -3  -1   6  331.53   10.03
   3   1  -6  298.82    9.81
   2   0  -6   83.34    2.89
   2   0  -6   80.02    3.46
   2   0  -6   79.92    3.41
  -2   0   6   85.73    3.75
   2   0  -6   84.99    3.66
   2   0  -6   83.41    3.48
  -2   0   6   78.01    3.47
  -2   0   6   85.47    3.30
   2   0  -6   81.39    3.19
  -2   0   6   80.58    3.56
   2   0  -6   78.73    3.12
  -1   1   6  737.91   22.32
   1  -1  -6  757.53   22.16
  -1   1   6  746.28   22.31
   1  -1  -6  739.83   22.31
  -1   1   6  751.37   22.41
  -1   1   6  714.39   22.25
   1  -1  -6  741.81   22.25
  -1   1   6  738.04   21.86
   1  -1  -6  711.39   21.75
   0  -2  -6   75.89    3.33
   0   2   6   81.43    3.42
   0  -2  -6   85.77    3.17
   0  -2  -6   78.54    3.23
   0  -2  -6   76.32    3.23
   0  -2  -6   77.75    3.24
   0  -2  -6   83.87    3.27
   0  -2  -6   84.33    2.67
  -1  -3  -6  698.53   20.79
   1   3   6  718.15   21.12
  -1  -3  -6  697.38   21.18
   1   3   6  681.04   21.12
  -1  -3  -6  708.00   20.90
  -1  -3  -6  669.97   21.10
   1   3   6  702.83   21.05
  -1  -3  -6  691.29   20.97
   1   3   6  708.79   21.20
   2   4   6  595.55   18.20
  -2  -4  -6  611.81   18.36
   2   4   6  591.82   18.18
  -2  -4  -6  590.71   17.71
   2   4   6  601.42   18.34
  -2  -4  -6  600.22   18.24
   2   4   6  587.90   18.08
  -2  -4  -6  584.40   18.17
  -2  -4  -6  599.78   17.43
  -2  -4  -6  595.01   18.07
  -3  -5  -6    3.63    1.48
   3   5   6    4.68    1.34
   3   5   6    3.58    1.23
  -3  -5  -6    2.81    1.31
   3   5   6    3.65    1.25
  -3  -5  -6    4.29    1.32
   3   5   6    4.46    0.70
  -3  -5  -6    4.81    0.71
   3   5   6    6.59    1.25
   4   6   6  287.07    9.70
   4   6   6  291.60    9.88
   4   6   6  287.71    9.80
  -4  -6  -6  299.83    9.32
  -4  -6  -6  295.64    9.80
   4   6   6  309.37    9.69
  -5  -7  -6   20.71    2.42
   5   7   6   14.54    2.23
   5   7   6   15.78    2.14
  -6  -8  -6   -0.24    2.38
   6   8   6    3.96    2.29
   6   8   6   -0.41    1.88
  -7  -9  -6  104.26    5.41
   7   9   6   95.35    4.79
   7   9   6   98.11    5.08
  -7  -9  -6   87.18    5.12
  -8 -10  -6  216.43    9.13
  -8 -10  -6  235.55    9.06
   8  10   6  227.66    8.98
   8  10   6  218.28    8.68
  -9 -11  -6    7.39    3.33
  -9 -11  -6    5.50    3.41
 -10 -12  -6   26.37    4.39
 -10 -12  -6   27.33    4.12
 -11 -13  -6    0.37    4.25
  11  13   6   -5.92    4.22
 -11 -13  -6    4.29    4.00
 -12 -14  -6    5.65    4.44
 -12 -14  -6    3.77    4.51
 -10  -9   6    2.45    4.45
 -10  -9   6    4.71    4.15
  -9  -8   6   13.43    4.48
   9   8  -6   10.16    3.88
  -9  -8   6    1.44    3.70
  -8  -7   6   -2.70    3.48
   8   7  -6    3.34    3.35
  -8  -7   6    0.98    3.29
  -7  -6   6   11.81    3.11
  -7  -6   6    9.10    3.26
   7   6  -6   12.93    3.29
  -6  -5   6   93.43    5.30
   6   5  -6  102.31    5.15
  -6  -5   6  105.50    5.39
   6   5  -6  105.94    5.06
  -5  -4   6    4.28    2.44
  -5  -4   6    1.16    2.17
   5   4  -6   -1.32    2.25
   5   4  -6    5.61    2.31
  -4  -3   6   85.07    4.24
  -4  -3   6   84.24    4.29
   4   3  -6   87.49    3.73
   4   3  -6   80.63    4.11
   4   3  -6   84.36    3.90
  -3  -2   6   88.78    4.34
   3   2  -6  102.93    3.95
   3   2  -6   98.22    4.39
  -3  -2   6  107.75    4.24
   3   2  -6  102.45    4.10
  -3  -2   6   97.31    4.19
  -3  -2   6   93.17    4.37
  -3  -2   6   99.43    3.54
[truncated: 440,190 more chars]
